# Supplementary material for: Combining Selective Enrichment and a Boosting Approach to Globally and Site-Specifically Characterize Protein Co-translational O-GlcNAcylation
Source: Anal Chem. 2023 Feb 20;95(9):4371–80. doi: 10.1021/acs.analchem.2c04779 (PMC9996615; doi:10.1021/acs.analchem.2c04779)
Supplement: Supplementary file 3 — ac2c04779_si_003.xlsx [file ac2c04779_si_003.xlsx]

## Sheet: Total O-GlcNAc
Table S2. Results for the identification of total O-GlcNAcylated peptides from MCF7 cells
UniProt ID	Gene Symbol	Annotation	ModScore Peptide	XCorr	PPM	Site 1 Position	Site 1 Score	Site 2 Position	Site 2 Score	Site 3 Position	Site 3 Score
A0MZ66	KIAA1598	SHOT1_HUMAN Shootin-1	T#KPESSKGCESAVDELK	2.963	-0.72	434	71.586	0	0	0	0
A0MZ66	KIAA1598	SHOT1_HUMAN Shootin-1	T#KPESSKGCESAVDELK	3.663	-0.69	434	93.8	0	0	0	0
A0MZ66	KIAA1598	SHOT1_HUMAN Shootin-1	VTAEADS#SSPTGILATSESK	2.855	-0.64	492	31.923	0	0	0	0
A1L0T0	ILVBL	ILVBL_HUMAN Acetolactate synthase-like protein	EQVPS#LGSNVACGLAYTDYHK	2.731	0.04	561	33.918	0	0	0	0
A1L0T0	ILVBL	ILVBL_HUMAN Acetolactate synthase-like protein	EQVPSLGS#NVACGLAYTDYHK	3.901	-0.59	564	34.703	0	0	0	0
A1L0T0	ILVBL	ILVBL_HUMAN Acetolactate synthase-like protein	EQVPSLGS#NVACGLAYTDYHK	1.888	-0.25	564	0	0	0	0	0
A1L0T0	ILVBL	ILVBL_HUMAN Acetolactate synthase-like protein	EQVPSLGS#NVACGLAYTDYHK	2.504	-0.09	564	0	0	0	0	0
A1L0T0	ILVBL	ILVBL_HUMAN Acetolactate synthase-like protein	EQVPSLGS#NVACGLAYTDYHK	2.482	-0.16	564	31.351	0	0	0	0
A1L0T0	ILVBL	ILVBL_HUMAN Acetolactate synthase-like protein	EQVPSLGS#NVACGLAYTDYHK	2.415	-0.17	564	0	0	0	0	0
A2RRP1	NBAS	NBAS_HUMAN Neuroblastoma-amplified sequence	CGGAYQIGT#TANEDLEK	1.958	-1.02	1461	20.016	0	0	0	0
A2RRP1	NBAS	NBAS_HUMAN Neuroblastoma-amplified sequence	CGGAYQIGT#TANEDLEK	2.277	3.55	1461	44.099	0	0	0	0
A2RRP1	NBAS	NBAS_HUMAN Neuroblastoma-amplified sequence	CGGAYQIGT#TANEDLEK	2.18	0.99	1461	20.016	0	0	0	0
A2RRP1	NBAS	NBAS_HUMAN Neuroblastoma-amplified sequence	CGGAYQIGT#TANEDLEK	1.546	1.2	1461	27.096	0	0	0	0
A3KN83	SBNO1	SBNO1_HUMAN Protein strawberry notch homolog 1	FIQT#TASTRPSVSAPTVR	1.543	0.18	126	20.016	0	0	0	0
A3KN83	SBNO1	SBNO1_HUMAN Protein strawberry notch homolog 1	FIQT#TASTRPSVSAPTVR	2.654	0.01	126	20.016	0	0	0	0
A3KN83	SBNO1	SBNO1_HUMAN Protein strawberry notch homolog 1	FIQT#TASTRPSVSAPTVR	1.97	0.89	126	20.016	0	0	0	0
A3KN83	SBNO1	SBNO1_HUMAN Protein strawberry notch homolog 1	FIQT#TASTRPSVSAPTVR	2.767	-0.26	126	20.016	0	0	0	0
A3KN83	SBNO1	SBNO1_HUMAN Protein strawberry notch homolog 1	FIQT#TASTRPSVSAPTVR	2.288	-0.62	126	20.016	0	0	0	0
A3KN83	SBNO1	SBNO1_HUMAN Protein strawberry notch homolog 1	FIQT#TASTRPSVSAPTVR	2.17	-0.1	126	20.016	0	0	0	0
A3KN83	SBNO1	SBNO1_HUMAN Protein strawberry notch homolog 1	FIQT#TASTRPSVSAPTVR	3.201	-0.55	126	20.016	0	0	0	0
A3KN83	SBNO1	SBNO1_HUMAN Protein strawberry notch homolog 1	FIQTTAST#RPSVSAPTVR	2.328	-0.95	130	15.288	0	0	0	0
A3KN83	SBNO1	SBNO1_HUMAN Protein strawberry notch homolog 1	T#PPVTTNR	1.265	-2.84	108	60.621	0	0	0	0
A3KN83	SBNO1	SBNO1_HUMAN Protein strawberry notch homolog 1	TPPVT#TNR	1.383	-2.13	112	0	0	0	0	0
A3KN83	SBNO1	SBNO1_HUMAN Protein strawberry notch homolog 1	TPPVT#TNR	1.593	-2.9	112	0	0	0	0	0
A3KN83	SBNO1	SBNO1_HUMAN Protein strawberry notch homolog 1	TPPVT#TNR	1.658	-0.8	112	0	0	0	0	0
A5YKK6	CNOT1	CNOT1_HUMAN CCR4-NOT transcription complex subunit 1	APLAGQVS#T#M*VT#TSTTTTVAK	2.954	-0.14	1037	45.742	1038	45.742	1041	20.016
A5YKK6	CNOT1	CNOT1_HUMAN CCR4-NOT transcription complex subunit 1	APLAGQVS#T#M*VT#TSTTTTVAK	2.225	-0.13	1037	45.742	1038	45.742	1041	44.624
A5YKK6	CNOT1	CNOT1_HUMAN CCR4-NOT transcription complex subunit 1	APLAGQVS#T#M*VT#TSTTTTVAK	2.862	-0.33	1037	45.742	1038	45.742	1041	20.016
A5YKK6	CNOT1	CNOT1_HUMAN CCR4-NOT transcription complex subunit 1	APLAGQVS#T#M*VTTSTTTTVAK	3.778	0.06	1037	71.586	1038	77.206	0	0
A5YKK6	CNOT1	CNOT1_HUMAN CCR4-NOT transcription complex subunit 1	APLAGQVS#T#M*VTTSTTTTVAK	2.222	1.38	1037	31.351	1038	45.171	0	0
A5YKK6	CNOT1	CNOT1_HUMAN CCR4-NOT transcription complex subunit 1	APLAGQVS#T#M*VTTSTTTTVAK	2.812	1.24	1037	50.686	1038	63.992	0	0
A5YKK6	CNOT1	CNOT1_HUMAN CCR4-NOT transcription complex subunit 1	APLAGQVS#T#M*VTTSTTTTVAK	2.336	0.99	1037	50.686	1038	63.992	0	0
A5YKK6	CNOT1	CNOT1_HUMAN CCR4-NOT transcription complex subunit 1	APLAGQVS#T#M*VTTSTTTTVAK	2.894	-0.21	1037	31.351	1038	45.171	0	0
A5YKK6	CNOT1	CNOT1_HUMAN CCR4-NOT transcription complex subunit 1	APLAGQVS#T#M*VTTSTTTTVAK	3.18	0.11	1037	50.686	1038	63.992	0	0
A5YKK6	CNOT1	CNOT1_HUMAN CCR4-NOT transcription complex subunit 1	APLAGQVS#T#MVTTSTTTTVAK	2.36	0.27	1037	47.631	1038	47.631	0	0
A5YKK6	CNOT1	CNOT1_HUMAN CCR4-NOT transcription complex subunit 1	APLAGQVS#T#MVTTSTTTTVAK	3.228	0.27	1037	50.686	1038	67.368	0	0
A5YKK6	CNOT1	CNOT1_HUMAN CCR4-NOT transcription complex subunit 1	APLAGQVS#T#MVTTSTTTTVAK	1.787	0.15	1037	29.384	1038	29.384	0	0
A5YKK6	CNOT1	CNOT1_HUMAN CCR4-NOT transcription complex subunit 1	APLAGQVS#T#MVTTSTTTTVAK	2.201	-1.4	1037	14.061	1038	15.288	0	0
A5YKK6	CNOT1	CNOT1_HUMAN CCR4-NOT transcription complex subunit 1	APLAGQVS#T#MVTTSTTTTVAK	3.066	-0.79	1037	67.368	1038	67.368	0	0
A5YKK6	CNOT1	CNOT1_HUMAN CCR4-NOT transcription complex subunit 1	APLAGQVS#T#MVTTSTTTTVAK	2.408	-0.38	1037	67.368	1038	67.368	0	0
A5YKK6	CNOT1	CNOT1_HUMAN CCR4-NOT transcription complex subunit 1	APLAGQVS#T#MVTTSTTTTVAK	1.811	-0.88	1037	50.686	1038	54.711	0	0
A5YKK6	CNOT1	CNOT1_HUMAN CCR4-NOT transcription complex subunit 1	APLAGQVS#TMVTTSTTTTVAK	3.248	-0.22	1037	20.016	0	0	0	0
A5YKK6	CNOT1	CNOT1_HUMAN CCR4-NOT transcription complex subunit 1	APLAGQVS#TMVTTSTTTTVAK	2.521	-0.19	1037	20.016	0	0	0	0
A5YKK6	CNOT1	CNOT1_HUMAN CCR4-NOT transcription complex subunit 1	APLAGQVSTM*VT#T#S#TTTTVAK	2.112	0.13	1041	13.803	1042	0	1043	0
A5YKK6	CNOT1	CNOT1_HUMAN CCR4-NOT transcription complex subunit 1	APLAGQVSTMVT#T#STTTTVAK	2.475	0.06	1041	47.631	1042	47.631	0	0
A5YKK6	CNOT1	CNOT1_HUMAN CCR4-NOT transcription complex subunit 1	M*QGSITTPGS#IALAQAQAQAQVPAK	2.089	-0.69	1014	15.661	0	0	0	0
A5YKK6	CNOT1	CNOT1_HUMAN CCR4-NOT transcription complex subunit 1	T#VTVTRPTGVSFK	2.225	-0.4	1051	109.753	0	0	0	0
A5YKK6	CNOT1	CNOT1_HUMAN CCR4-NOT transcription complex subunit 1	T#VTVTRPTGVSFK	2.429	0.07	1051	60.621	0	0	0	0
A5YKK6	CNOT1	CNOT1_HUMAN CCR4-NOT transcription complex subunit 1	T#VTVTRPTGVSFK	1.894	-0.33	1051	60.621	0	0	0	0
A5YKK6	CNOT1	CNOT1_HUMAN CCR4-NOT transcription complex subunit 1	T#VTVTRPTGVSFK	1.599	0.75	1051	20.016	0	0	0	0
A6NF01	POM121B	P121B_HUMAN Putative nuclear envelope pore membrane protein POM 121B	NGPSSSPFSSPAS#SR	1.802	1.32	26	113.204	0	0	0	0
A6NG13		GL54D_HUMAN Glycosyltransferase 54 domain-containing protein	SEDLT#HFVR	1.352	-3.02	302	38.855	0	0	0	0
A6NHR9	SMCHD1	SMHD1_HUMAN Structural maintenance of chromosomes flexible hinge domain-containing protein 1	ET#YPDDPCFPSK	1.284	-0.19	438	54.711	0	0	0	0
A6NKT7	RGPD3	RGPD3_HUMAN RanBP2-like and GRIP domain-containing protein 3	EGFS#IPVSADGFK	1.342	-0.28	915	71.586	0	0	0	0
A6NKT7	RGPD3	RGPD3_HUMAN RanBP2-like and GRIP domain-containing protein 3	EGFS#IPVSADGFK	2.231	-0.37	915	93.8	0	0	0	0
A6NKT7	RGPD3	RGPD3_HUMAN RanBP2-like and GRIP domain-containing protein 3	EGFS#IPVSADGFK	2.428	0.11	915	93.8	0	0	0	0
A6NKT7	RGPD3	RGPD3_HUMAN RanBP2-like and GRIP domain-containing protein 3	EGFS#IPVSADGFK	2.25	-0.3	915	85.666	0	0	0	0
A6NKT7	RGPD3	RGPD3_HUMAN RanBP2-like and GRIP domain-containing protein 3	EGFS#IPVSADGFK	1.987	0.36	915	85.666	0	0	0	0
A6NKT7	RGPD3	RGPD3_HUMAN RanBP2-like and GRIP domain-containing protein 3	EGFS#IPVSADGFK	2.188	0.28	915	93.8	0	0	0	0
A6NKT7	RGPD3	RGPD3_HUMAN RanBP2-like and GRIP domain-containing protein 3	EGFS#IPVSADGFK	1.752	-0.67	915	85.666	0	0	0	0
A6NKT7	RGPD3	RGPD3_HUMAN RanBP2-like and GRIP domain-containing protein 3	S#TSGEGFQFGK	1.981	-0.29	978	23.016	0	0	0	0
A6NKT7	RGPD3	RGPD3_HUMAN RanBP2-like and GRIP domain-containing protein 3	T#DVIQGDDVADAASEVEVSSTSETTTK	2.553	0.65	1505	53.507	0	0	0	0
A7KAX9	ARHGAP32	RHG32_HUMAN Rho GTPase-activating protein 32	AVASGQT#QTGAVTHDPPQDSVPVSSVSLIPPPPPPK	1.526	1.33	1008	0	0	0	0	0
A7KAX9	ARHGAP32	RHG32_HUMAN Rho GTPase-activating protein 32	AVASGQTQTGAVTHDPPQDS#VPVSSVSLIPPPPPPK	3.035	1.33	1021	0	0	0	0	0
A7KAX9	ARHGAP32	RHG32_HUMAN Rho GTPase-activating protein 32	AVASGQTQTGAVTHDPPQDS#VPVSSVSLIPPPPPPK	1.804	-6.23	1021	0	0	0	0	0
A7KAX9	ARHGAP32	RHG32_HUMAN Rho GTPase-activating protein 32	AVASGQTQTGAVTHDPPQDSVPVSS#VSLIPPPPPPK	1.994	-0.06	1026	0	0	0	0	0
A8CG34	POM121C	P121C_HUMAN Nuclear envelope pore membrane protein POM 121C	APPT#LQAETATKPQATSAPSPAPK	6.227	-0.02	658	110.37	0	0	0	0
A8CG34	POM121C	P121C_HUMAN Nuclear envelope pore membrane protein POM 121C	APPT#LQAETATKPQATSAPSPAPK	3.77	-0.24	658	88.334	0	0	0	0
A8CG34	POM121C	P121C_HUMAN Nuclear envelope pore membrane protein POM 121C	APPT#LQAETATKPQATSAPSPAPK	3.272	0.31	658	88.334	0	0	0	0
A8CG34	POM121C	P121C_HUMAN Nuclear envelope pore membrane protein POM 121C	APPTLQAET#AT#KPQATSAPSPAPK	2.939	1.48	663	52.54	665	65.597	0	0
A8CG34	POM121C	P121C_HUMAN Nuclear envelope pore membrane protein POM 121C	APPTLQAET#AT#KPQATSAPSPAPK	2.409	1.25	663	52.54	665	65.597	0	0
A8CG34	POM121C	P121C_HUMAN Nuclear envelope pore membrane protein POM 121C	APPTLQAET#AT#KPQATSAPSPAPK	2.182	-1.11	663	72.827	665	64.776	0	0
A8CG34	POM121C	P121C_HUMAN Nuclear envelope pore membrane protein POM 121C	APPTLQAET#AT#KPQATSAPSPAPK	2.791	3.23	663	32.538	665	46.341	0	0
A8CG34	POM121C	P121C_HUMAN Nuclear envelope pore membrane protein POM 121C	APPTLQAET#AT#KPQATSAPSPAPK	2.476	2.21	663	32.538	665	28.55	0	0
A8CG34	POM121C	P121C_HUMAN Nuclear envelope pore membrane protein POM 121C	APPTLQAET#AT#KPQATSAPSPAPK	3.442	0.62	663	32.538	665	28.55	0	0
A8CG34	POM121C	P121C_HUMAN Nuclear envelope pore membrane protein POM 121C	APPTLQAET#AT#KPQATSAPSPAPK	1.85	-2.34	663	72.827	665	25.859	0	0
A8CG34	POM121C	P121C_HUMAN Nuclear envelope pore membrane protein POM 121C	APPTLQAET#AT#KPQATSAPSPAPK	3.031	0.44	663	32.538	665	46.341	0	0
A8CG34	POM121C	P121C_HUMAN Nuclear envelope pore membrane protein POM 121C	APPTLQAET#ATKPQATSAPSPAPK	3.164	0.37	663	71.586	0	0	0	0
A8CG34	POM121C	P121C_HUMAN Nuclear envelope pore membrane protein POM 121C	APPTLQAET#ATKPQATSAPSPAPK	4.487	-0.83	663	37.613	0	0	0	0
A8CG34	POM121C	P121C_HUMAN Nuclear envelope pore membrane protein POM 121C	APPTLQAET#ATKPQATSAPSPAPK	3.199	0.35	663	37.613	0	0	0	0
A8CG34	POM121C	P121C_HUMAN Nuclear envelope pore membrane protein POM 121C	APPTLQAET#ATKPQATSAPSPAPK	3.631	-0.36	663	37.613	0	0	0	0
A8CG34	POM121C	P121C_HUMAN Nuclear envelope pore membrane protein POM 121C	APPTLQAET#ATKPQATSAPSPAPK	4.987	-0.02	663	93.8	0	0	0	0
A8CG34	POM121C	P121C_HUMAN Nuclear envelope pore membrane protein POM 121C	APPTLQAET#ATKPQATSAPSPAPK	3.097	0.12	663	17.028	0	0	0	0
A8CG34	POM121C	P121C_HUMAN Nuclear envelope pore membrane protein POM 121C	APPTLQAET#ATKPQATSAPSPAPK	4.075	0.31	663	37.613	0	0	0	0
A8CG34	POM121C	P121C_HUMAN Nuclear envelope pore membrane protein POM 121C	APPTLQAET#ATKPQATSAPSPAPK	4.019	-0.56	663	37.613	0	0	0	0
A8CG34	POM121C	P121C_HUMAN Nuclear envelope pore membrane protein POM 121C	APPTLQAETAT#KPQATSAPSPAPK	3.33	-0.01	665	17.028	0	0	0	0
A8CG34	POM121C	P121C_HUMAN Nuclear envelope pore membrane protein POM 121C	APPTLQAETAT#KPQATSAPSPAPK	3.56	-0.13	665	17.028	0	0	0	0
A8CG34	POM121C	P121C_HUMAN Nuclear envelope pore membrane protein POM 121C	APPTLQAETAT#KPQATSAPSPAPK	3.382	0.56	665	17.028	0	0	0	0
A8CG34	POM121C	P121C_HUMAN Nuclear envelope pore membrane protein POM 121C	TPSLLPPLGLSQS#GPPGLLPSPSFDSKPPTTLLGLIPAPSM*VPATDTK	1.993	2.03	619	0	0	0	0	0
A8CG34	POM121C	P121C_HUMAN Nuclear envelope pore membrane protein POM 121C	TPSLLPPLGLSQS#GPPGLLPSPSFDSKPPTTLLGLIPAPSM*VPATDTK	2.411	1.39	619	0	0	0	0	0
A8CG34	POM121C	P121C_HUMAN Nuclear envelope pore membrane protein POM 121C	TPSLLPPLGLSQS#GPPGLLPSPSFDSKPPTTLLGLIPAPSM*VPATDTK	1.577	1.39	619	0	0	0	0	0
B2RPK0	HMGB1P1	HGB1A_HUMAN Putative high mobility group protein B1-like 1	M*SSYAFFVQT#CR	3.385	0.54	22	0	0	0	0	0
B2RPK0	HMGB1P1	HGB1A_HUMAN Putative high mobility group protein B1-like 1	M*SSYAFFVQT#CR	1.998	0.47	22	0	0	0	0	0
B2RPK0	HMGB1P1	HGB1A_HUMAN Putative high mobility group protein B1-like 1	M*SSYAFFVQT#CR	1.958	0.5	22	0	0	0	0	0
B2RPK0	HMGB1P1	HGB1A_HUMAN Putative high mobility group protein B1-like 1	MSS#YAFFVQTCREEHK	1.712	-0.28	15	23.016	0	0	0	0
B2RPK0	HMGB1P1	HGB1A_HUMAN Putative high mobility group protein B1-like 1	MSSYAFFVQT#CR	2.381	0.79	22	0	0	0	0	0
O00151	PDLIM1	PDLI1_HUMAN PDZ and LIM domain protein 1	S#AM*PFTASPASSTTAR	2.441	-0.74	123	47.631	0	0	0	0
O00151	PDLIM1	PDLI1_HUMAN PDZ and LIM domain protein 1	S#AM*PFTASPASSTTAR	3.31	-2.2	123	88.334	0	0	0	0
O00151	PDLIM1	PDLI1_HUMAN PDZ and LIM domain protein 1	S#AM*PFTASPASSTTAR	2.162	0.07	123	29.384	0	0	0	0
O00151	PDLIM1	PDLI1_HUMAN PDZ and LIM domain protein 1	S#AMPFTASPASSTTAR	3.213	-0.97	123	67.368	0	0	0	0
O00151	PDLIM1	PDLI1_HUMAN PDZ and LIM domain protein 1	S#AMPFTASPASSTTAR	2.303	-0.52	123	80.912	0	0	0	0
O00151	PDLIM1	PDLI1_HUMAN PDZ and LIM domain protein 1	S#AMPFTASPASSTTAR	2.448	0.01	123	57.327	0	0	0	0
O00151	PDLIM1	PDLI1_HUMAN PDZ and LIM domain protein 1	SAM*PFT#ASPASSTTAR	2.064	-0.16	128	20.016	0	0	0	0
O00151	PDLIM1	PDLI1_HUMAN PDZ and LIM domain protein 1	SAM*PFT#ASPASSTTAR	2.058	-1.22	128	20.016	0	0	0	0
O00180	KCNK1	KCNK1_HUMAN Potassium channel subfamily K member 1	QNEPFVAT#QSSACVDGPANH	1.879	-1.55	324	37.613	0	0	0	0
O00232	PSMD12	PSD12_HUMAN 26S proteasome non-ATPase regulatory subunit 12	AIYDT#PCIQAESEK	2.085	0.94	253	37.613	0	0	0	0
O00232	PSMD12	PSD12_HUMAN 26S proteasome non-ATPase regulatory subunit 12	AIYDT#PCIQAESEK	2.122	0.41	253	44.274	0	0	0	0
O00264	PGRMC1	PGRC1_HUMAN Membrane-associated progesterone receptor component 1	GLAT#FCLDK	1.665	1.55	127	20.016	0	0	0	0
O00264	PGRMC1	PGRC1_HUMAN Membrane-associated progesterone receptor component 1	GLAT#FCLDK	1.418	1.75	127	20.016	0	0	0	0
O00264	PGRMC1	PGRC1_HUMAN Membrane-associated progesterone receptor component 1	GLAT#FCLDK	1.674	0.44	127	20.016	0	0	0	0
O00267	SUPT5H	SPT5H_HUMAN Transcription elongation factor SPT5	VELHS#TCQTISVDR	2.866	-0.01	738	20.016	0	0	0	0
O00267	SUPT5H	SPT5H_HUMAN Transcription elongation factor SPT5	VELHS#TCQTISVDR	2.183	0.72	738	20.016	0	0	0	0
O00267	SUPT5H	SPT5H_HUMAN Transcription elongation factor SPT5	VELHS#TCQTISVDR	1.94	0.97	738	20.016	0	0	0	0
O00267	SUPT5H	SPT5H_HUMAN Transcription elongation factor SPT5	VELHS#TCQTISVDR	2.334	-0.41	738	20.016	0	0	0	0
O00267	SUPT5H	SPT5H_HUMAN Transcription elongation factor SPT5	VELHS#TCQTISVDR	2.307	0.17	738	20.016	0	0	0	0
O00267	SUPT5H	SPT5H_HUMAN Transcription elongation factor SPT5	VELHS#TCQTISVDR	2.453	0.2	738	20.016	0	0	0	0
O00267	SUPT5H	SPT5H_HUMAN Transcription elongation factor SPT5	VELHST#CQTISVDR	1.919	1.49	739	20.016	0	0	0	0
O00267	SUPT5H	SPT5H_HUMAN Transcription elongation factor SPT5	VELHST#CQTISVDR	1.89	-0.42	739	0	0	0	0	0
O00267	SUPT5H	SPT5H_HUMAN Transcription elongation factor SPT5	VELHSTCQT#ISVDR	2.326	-0.44	742	37.613	0	0	0	0
O00268	TAF4	TAF4_HUMAN Transcription initiation factor TFIID subunit 4	GAAGAVT#QSLSR	2.555	-0.3	409	44.274	0	0	0	0
O00268	TAF4	TAF4_HUMAN Transcription initiation factor TFIID subunit 4	GAAGAVT#QSLSR	2.033	-0.5	409	37.613	0	0	0	0
O00268	TAF4	TAF4_HUMAN Transcription initiation factor TFIID subunit 4	GAAGAVT#QSLSR	2.471	-0.5	409	37.613	0	0	0	0
O00268	TAF4	TAF4_HUMAN Transcription initiation factor TFIID subunit 4	GAAGAVTQSLS#R	1.677	-0.21	413	0	0	0	0	0
O00268	TAF4	TAF4_HUMAN Transcription initiation factor TFIID subunit 4	GAAGAVTQSLS#R	4.178	0.42	413	44.274	0	0	0	0
O00268	TAF4	TAF4_HUMAN Transcription initiation factor TFIID subunit 4	GAAGAVTQSLS#R	4.035	0.42	413	85.666	0	0	0	0
O00268	TAF4	TAF4_HUMAN Transcription initiation factor TFIID subunit 4	GAAGAVTQSLS#R	1.969	5.82	413	20.016	0	0	0	0
O00268	TAF4	TAF4_HUMAN Transcription initiation factor TFIID subunit 4	QVS#QAQTTVQPSATLQR	3.395	-0.28	528	71.586	0	0	0	0
O00268	TAF4	TAF4_HUMAN Transcription initiation factor TFIID subunit 4	QVS#QAQTTVQPSATLQR	3.328	-0.06	528	85.666	0	0	0	0
O00268	TAF4	TAF4_HUMAN Transcription initiation factor TFIID subunit 4	QVSQAQT#TVQPSATLQR	3.297	0.75	532	20.016	0	0	0	0
O00268	TAF4	TAF4_HUMAN Transcription initiation factor TFIID subunit 4	QVSQAQT#TVQPSATLQR	3.474	-0.65	532	51.579	0	0	0	0
O00268	TAF4	TAF4_HUMAN Transcription initiation factor TFIID subunit 4	QVSQAQT#TVQPSATLQR	3.221	1.35	532	51.579	0	0	0	0
O00268	TAF4	TAF4_HUMAN Transcription initiation factor TFIID subunit 4	QVSQAQT#TVQPSATLQR	3.019	0.85	532	51.579	0	0	0	0
O00268	TAF4	TAF4_HUMAN Transcription initiation factor TFIID subunit 4	TAATVTS#ALQPPVLSLTQPTQVGVGK	2.871	-0.88	715	16.069	0	0	0	0
O00268	TAF4	TAF4_HUMAN Transcription initiation factor TFIID subunit 4	TAATVTS#ALQPPVLSLTQPTQVGVGK	4.524	-0.05	715	21.26	0	0	0	0
O00268	TAF4	TAF4_HUMAN Transcription initiation factor TFIID subunit 4	TAATVTS#ALQPPVLSLTQPTQVGVGK	3.219	0	715	35.567	0	0	0	0
O00268	TAF4	TAF4_HUMAN Transcription initiation factor TFIID subunit 4	TAATVTS#ALQPPVLSLTQPTQVGVGK	2.888	3.98	715	58.767	0	0	0	0
O00268	TAF4	TAF4_HUMAN Transcription initiation factor TFIID subunit 4	KVDCPGPGSGAEGS#GPGSVVPGSSGVGTPR	1.409	0.15	1032	0	0	0	0	0
O00268	TAF4	TAF4_HUMAN Transcription initiation factor TFIID subunit 4	KVDCPGPGSGAEGS#GPGSVVPGSSGVGTPR	3.499	0.83	1032	71.586	0	0	0	0
O00268	TAF4	TAF4_HUMAN Transcription initiation factor TFIID subunit 4	QLTPDSAAFIQQS#QQQPPPPTSQAT#T#ALTAVVLSSSVQR	1.48	-1.49	678	0	690	0	691	0
O00268	TAF4	TAF4_HUMAN Transcription initiation factor TFIID subunit 4	SPGVQPQLVLGGAAQT#ASLGTATAVQTGTPQR	4.232	-1.29	558	60.621	0	0	0	0
O00268	TAF4	TAF4_HUMAN Transcription initiation factor TFIID subunit 4	SPGVQPQLVLGGAAQT#ASLGTATAVQTGTPQR	4.368	-1.29	558	37.613	0	0	0	0
O00268	TAF4	TAF4_HUMAN Transcription initiation factor TFIID subunit 4	SPGVQPQLVLGGAAQT#ASLGTATAVQTGTPQR	5.682	-1.9	558	37.613	0	0	0	0
O00391	QSOX1	QSOX1_HUMAN Sulfhydryl oxidase 1	IAPT#VWK	1.272	0.44	289	1000	0	0	0	0
O00429	DNM1L	DNM1L_HUMAN Dynamin-1-like protein	YIET#SELCGGAR	1.472	-0.29	357	20.016	0	0	0	0
O00468	AGRN	AGRIN_HUMAN Agrin	LPS#SAVTPR	1.508	0.28	1281	20.016	0	0	0	0
O00468	AGRN	AGRIN_HUMAN Agrin	LPSSAVT#PR	1.23	-0.24	1285	112.648	0	0	0	0
O00468	AGRN	AGRIN_HUMAN Agrin	LPSSAVT#PR	1.944	0.94	1285	112.648	0	0	0	0
O00468	AGRN	AGRIN_HUMAN Agrin	LPSSAVT#PR	2.023	-0.44	1285	112.648	0	0	0	0
O00512	BCL9	BCL9_HUMAN B-cell CLL/lymphoma 9 protein	APPPPPVSS#GEPPTLGENPDGLSQEQLEHR	3.874	-0.59	338	0	0	0	0	0
O00512	BCL9	BCL9_HUMAN B-cell CLL/lymphoma 9 protein	SSTPSHGQTTATEPT#PAQK	2.177	0	167	33.918	0	0	0	0
O00541	PES1	PESC_HUMAN Pescadillo homolog	AGEGT#YALDSESCM*EK	1.886	-0.02	264	67.368	0	0	0	0
O00541	PES1	PESC_HUMAN Pescadillo homolog	AGEGT#YALDSESCMEK	1.469	0.11	264	58.767	0	0	0	0
O00541	PES1	PESC_HUMAN Pescadillo homolog	AGEGT#YALDSESCMEK	1.452	-1.83	264	106.134	0	0	0	0
O00541	PES1	PESC_HUMAN Pescadillo homolog	AGEGT#YALDSESCMEK	2.373	-4.64	264	88.334	0	0	0	0
O00541	PES1	PESC_HUMAN Pescadillo homolog	AGEGTYALDS#ESCM*EK	2.089	0.46	269	106.134	0	0	0	0
O00541	PES1	PESC_HUMAN Pescadillo homolog	AGEGTYALDS#ESCMEK	2.158	0.35	269	161.381	0	0	0	0
O00566	MPHOSPH10	MPP10_HUMAN U3 small nucleolar ribonucleoprotein protein MPP10	ATGRPECFLT#IQEGLASK	2.428	-0.98	30	33.918	0	0	0	0
O00566	MPHOSPH10	MPP10_HUMAN U3 small nucleolar ribonucleoprotein protein MPP10	ATGRPECFLT#IQEGLASK	2.772	-0.88	30	15.288	0	0	0	0
O00567	NOP56	NOP56_HUMAN Nucleolar protein 56	GLT#DLSACK	1.62	1.75	137	65.076	0	0	0	0
O00567	NOP56	NOP56_HUMAN Nucleolar protein 56	LAALALASSENS#SSTPEECEEMSEKPK	2.716	-0.27	465	20.016	0	0	0	0
O00567	NOP56	NOP56_HUMAN Nucleolar protein 56	LAALALASSENSS#STPEECEEM*SEKPK	1.799	-0.78	466	0	0	0	0	0
O00567	NOP56	NOP56_HUMAN Nucleolar protein 56	LAALALASSENSS#STPEECEEM*SEKPK	2.337	0.15	466	0	0	0	0	0
O00567	NOP56	NOP56_HUMAN Nucleolar protein 56	LAALALASSENSS#STPEECEEM*SEKPK	2.422	-0.6	466	0	0	0	0	0
O00567	NOP56	NOP56_HUMAN Nucleolar protein 56	LAALALASSENSS#STPEECEEM*SEKPK	2.63	0.07	466	0	0	0	0	0
O00567	NOP56	NOP56_HUMAN Nucleolar protein 56	LAALALASSENSS#STPEECEEMSEKPK	1.266	-0.72	466	0	0	0	0	0
O00567	NOP56	NOP56_HUMAN Nucleolar protein 56	LAALALASSENSS#STPEECEEMSEKPK	3.449	-0.08	466	0	0	0	0	0
O00567	NOP56	NOP56_HUMAN Nucleolar protein 56	LAALALASSENSS#STPEECEEMSEKPK	2.077	-0.64	466	0	0	0	0	0
O00567	NOP56	NOP56_HUMAN Nucleolar protein 56	LAALALASSENSSS#TPEECEEM*SEKPK	1.935	-1.07	467	0	0	0	0	0
O00567	NOP56	NOP56_HUMAN Nucleolar protein 56	LAALALASSENSSS#TPEECEEMSEKPK	2.077	-0.88	467	0	0	0	0	0
O00567	NOP56	NOP56_HUMAN Nucleolar protein 56	LAALALASSENSSST#PEECEEM*SEKPK	1.731	-0.41	468	16.522	0	0	0	0
O00592	PODXL	PODXL_HUMAN Podocalyxin	ANEILAS#VK	1.515	-0.03	77	1000	0	0	0	0
O00592	PODXL	PODXL_HUMAN Podocalyxin	GGGSGNPT#TTIESPK	2.268	0.03	117	85.666	0	0	0	0
O00712	NFIB	NFIB_HUMAN Isoform 5 of Nuclear factor 1 B-type	NYVPS#YDPSSPQTSQPNGSGQVVGK	2.244	-0.01	405	31.923	0	0	0	0
O00712	NFIB	NFIB_HUMAN Isoform 5 of Nuclear factor 1 B-type	NYVPS#YDPSSPQTSQPNGSGQVVGK	2.232	-0.01	405	31.923	0	0	0	0
O14497	ARID1A	ARI1A_HUMAN AT-rich interactive domain-containing protein 1A	NSNGNAGPRPALNNNLTEPPGGGGGGSSDGVGAPPHS#AAAALPPPAYGFGQPYGR	4.414	-0.44	138	13.113	0	0	0	0
O14497	ARID1A	ARI1A_HUMAN AT-rich interactive domain-containing protein 1A	NSNGNAGPRPALNNNLTEPPGGGGGGSSDGVGAPPHS#AAAALPPPAYGFGQPYGR	5.231	-1.37	138	29.384	0	0	0	0
O14497	ARID1A	ARI1A_HUMAN AT-rich interactive domain-containing protein 1A	NSNGNAGPRPALNNNLTEPPGGGGGGSSDGVGAPPHS#AAAALPPPAYGFGQPYGR	6.322	-0.47	138	13.113	0	0	0	0
O14497	ARID1A	ARI1A_HUMAN AT-rich interactive domain-containing protein 1A	NSNGNAGPRPALNNNLTEPPGGGGGGSSDGVGAPPHS#AAAALPPPAYGFGQPYGR	3.728	-1.22	138	13.113	0	0	0	0
O14497	ARID1A	ARI1A_HUMAN AT-rich interactive domain-containing protein 1A	NSNGNAGPRPALNNNLTEPPGGGGGGSSDGVGAPPHS#AAAALPPPAYGFGQPYGR	3.751	-1.21	138	29.384	0	0	0	0
O14497	ARID1A	ARI1A_HUMAN AT-rich interactive domain-containing protein 1A	NSNGNAGPRPALNNNLTEPPGGGGGGSSDGVGAPPHS#AAAALPPPAYGFGQPYGR	4.132	0.05	138	13.113	0	0	0	0
O14497	ARID1A	ARI1A_HUMAN AT-rich interactive domain-containing protein 1A	NSNGNAGPRPALNNNLTEPPGGGGGGSSDGVGAPPHS#AAAALPPPAYGFGQPYGR	3.689	-0.73	138	13.113	0	0	0	0
O14497	ARID1A	ARI1A_HUMAN AT-rich interactive domain-containing protein 1A	NSNGNAGPRPALNNNLTEPPGGGGGGSSDGVGAPPHS#AAAALPPPAYGFGQPYGR	3.388	0.05	138	13.113	0	0	0	0
O14497	ARID1A	ARI1A_HUMAN AT-rich interactive domain-containing protein 1A	NSNGNAGPRPALNNNLTEPPGGGGGGSSDGVGAPPHS#AAAALPPPAYGFGQPYGR	4.051	-0.55	138	13.113	0	0	0	0
O14497	ARID1A	ARI1A_HUMAN AT-rich interactive domain-containing protein 1A	NSNGNAGPRPALNNNLTEPPGGGGGGSSDGVGAPPHS#AAAALPPPAYGFGQPYGR	4.754	-2.51	138	13.113	0	0	0	0
O14497	ARID1A	ARI1A_HUMAN AT-rich interactive domain-containing protein 1A	NSNGNAGPRPALNNNLTEPPGGGGGGSSDGVGAPPHS#AAAALPPPAYGFGQPYGR	3.5	-0.29	138	22.78	0	0	0	0
O14497	ARID1A	ARI1A_HUMAN AT-rich interactive domain-containing protein 1A	NSNGNAGPRPALNNNLTEPPGGGGGGSSDGVGAPPHS#AAAALPPPAYGFGQPYGR	2.527	-0.83	138	13.113	0	0	0	0
O14497	ARID1A	ARI1A_HUMAN AT-rich interactive domain-containing protein 1A	NSNGNAGPRPALNNNLTEPPGGGGGGSSDGVGAPPHS#AAAALPPPAYGFGQPYGR	6.116	-0.37	138	13.113	0	0	0	0
O14497	ARID1A	ARI1A_HUMAN AT-rich interactive domain-containing protein 1A	GGT#PGSGAAAAAGSKPPPSSSASASSSSSSFAQQR	3.987	1.31	238	139.417	0	0	0	0
O14497	ARID1A	ARI1A_HUMAN AT-rich interactive domain-containing protein 1A	GGTPGS#GAAAAAGSKPPPSSSASASSSSSSFAQQR	2.633	-0.17	241	27.791	0	0	0	0
O14497	ARID1A	ARI1A_HUMAN AT-rich interactive domain-containing protein 1A	GGTPGS#GAAAAAGSKPPPSSSASASSSSSSFAQQR	2.798	2.06	241	19.053	0	0	0	0
O14497	ARID1A	ARI1A_HUMAN AT-rich interactive domain-containing protein 1A	GGTPGS#GAAAAAGSKPPPSSSASASSSSSSFAQQR	2.076	2.06	241	19.053	0	0	0	0
O14497	ARID1A	ARI1A_HUMAN AT-rich interactive domain-containing protein 1A	GGTPGSGAAAAAGS#KPPPSSSASASSSSSSFAQQR	3.969	-2.4	249	68.329	0	0	0	0
O14497	ARID1A	ARI1A_HUMAN AT-rich interactive domain-containing protein 1A	GGTPGSGAAAAAGS#KPPPSSSASASSSSSSFAQQR	3.735	0.91	249	108.918	0	0	0	0
O14497	ARID1A	ARI1A_HUMAN AT-rich interactive domain-containing protein 1A	GGTPGSGAAAAAGSKPPPS#SSASASSSSSSFAQQR	3.627	-0.69	254	0	0	0	0	0
O14497	ARID1A	ARI1A_HUMAN AT-rich interactive domain-containing protein 1A	NPQM*PQYS#SPQPGSALSPR	1.692	-0.86	763	20.016	0	0	0	0
O14497	ARID1A	ARI1A_HUMAN AT-rich interactive domain-containing protein 1A	NPQMPQYS#SPQPGSALSPR	2.673	2.04	763	20.016	0	0	0	0
O14497	ARID1A	ARI1A_HUMAN AT-rich interactive domain-containing protein 1A	NPQMPQYS#SPQPGSALSPR	2.102	1.23	763	20.016	0	0	0	0
O14686	KMT2D	KMT2D_HUMAN Histone-lysine N-methyltransferase 2D	S#LPSDPFSR	1.794	-0.99	2402	121.61	0	0	0	0
O14686	KMT2D	KMT2D_HUMAN Histone-lysine N-methyltransferase 2D	S#LPSDPFSR	2.076	0.23	2402	54.711	0	0	0	0
O14879	IFIT3	IFIT3_HUMAN Interferon-induced protein with tetratricopeptide repeats 3	GLNPLNAYS#DLAEFLETECYQTPFNK	1.518	-1.58	333	25.859	0	0	0	0
O14879	IFIT3	IFIT3_HUMAN Interferon-induced protein with tetratricopeptide repeats 3	GLNPLNAYSDLAEFLET#ECYQTPFNK	1.68	3.57	341	11.695	0	0	0	0
O14879	IFIT3	IFIT3_HUMAN Interferon-induced protein with tetratricopeptide repeats 3	GLNPLNAYSDLAEFLET#ECYQTPFNK	1.485	0.75	341	0	0	0	0	0
O14879	IFIT3	IFIT3_HUMAN Interferon-induced protein with tetratricopeptide repeats 3	GLNPLNAYSDLAEFLET#ECYQTPFNK	2.089	0.04	341	11.695	0	0	0	0
O14879	IFIT3	IFIT3_HUMAN Interferon-induced protein with tetratricopeptide repeats 3	GLNPLNAYSDLAEFLET#ECYQTPFNK	2.298	-0.6	341	11.695	0	0	0	0
O14879	IFIT3	IFIT3_HUMAN Interferon-induced protein with tetratricopeptide repeats 3	GLNPLNAYSDLAEFLET#ECYQTPFNK	1.961	0.35	341	11.695	0	0	0	0
O14879	IFIT3	IFIT3_HUMAN Interferon-induced protein with tetratricopeptide repeats 3	S#PCQTDVLR	1.433	-4.38	237	44.274	0	0	0	0
O14964	HGS	HGS_HUMAN Hepatocyte growth factor-regulated tyrosine kinase substrate	AEPM*PS#ASSAPPASSLYSSPVNS#SAPLAEDIDPELAR	2.784	0.1	297	16.522	314	0	0	0
O14964	HGS	HGS_HUMAN Hepatocyte growth factor-regulated tyrosine kinase substrate	AEPM*PSAS#SAPPASSLYSSPVNSSAPLAEDIDPELAR	3.2	-0.52	299	0	0	0	0	0
O14964	HGS	HGS_HUMAN Hepatocyte growth factor-regulated tyrosine kinase substrate	AEPM*PSASSAPPAS#SLYSSPVNSSAPLAEDIDPELAR	3.779	-1.44	305	0	0	0	0	0
O14964	HGS	HGS_HUMAN Hepatocyte growth factor-regulated tyrosine kinase substrate	AEPM*PSASSAPPAS#SLYSSPVNSSAPLAEDIDPELAR	1.676	-1.6	305	0	0	0	0	0
O14964	HGS	HGS_HUMAN Hepatocyte growth factor-regulated tyrosine kinase substrate	AEPM*PSASSAPPAS#SLYSSPVNSSAPLAEDIDPELAR	1.644	-0.18	305	0	0	0	0	0
O14964	HGS	HGS_HUMAN Hepatocyte growth factor-regulated tyrosine kinase substrate	AEPM*PSASSAPPAS#SLYSSPVNSSAPLAEDIDPELAR	2.087	3.45	305	0	0	0	0	0
O14964	HGS	HGS_HUMAN Hepatocyte growth factor-regulated tyrosine kinase substrate	AEPM*PSASSAPPASS#LYSSPVNS#SAPLAEDIDPELAR	2.878	1.16	306	0	314	0	0	0
O14964	HGS	HGS_HUMAN Hepatocyte growth factor-regulated tyrosine kinase substrate	AEPMPS#ASSAPPASSLYSSPVNSSAPLAEDIDPELAR	1.452	-1.73	297	0	0	0	0	0
O14964	HGS	HGS_HUMAN Hepatocyte growth factor-regulated tyrosine kinase substrate	AEPMPSAS#SAPPASSLYSSPVNSSAPLAEDIDPELAR	2.913	-0.03	299	0	0	0	0	0
O14964	HGS	HGS_HUMAN Hepatocyte growth factor-regulated tyrosine kinase substrate	AEPMPSAS#SAPPASSLYSSPVNSSAPLAEDIDPELAR	2.013	-2.73	299	0	0	0	0	0
O14964	HGS	HGS_HUMAN Hepatocyte growth factor-regulated tyrosine kinase substrate	AEPMPSAS#SAPPASSLYSSPVNSSAPLAEDIDPELAR	2.574	-2.45	299	0	0	0	0	0
O14964	HGS	HGS_HUMAN Hepatocyte growth factor-regulated tyrosine kinase substrate	AEPMPSAS#SAPPASSLYSSPVNSSAPLAEDIDPELAR	2.553	0.45	299	0	0	0	0	0
O14964	HGS	HGS_HUMAN Hepatocyte growth factor-regulated tyrosine kinase substrate	AEPMPSAS#SAPPASSLYSSPVNSSAPLAEDIDPELAR	1.54	-0.85	299	0	0	0	0	0
O14964	HGS	HGS_HUMAN Hepatocyte growth factor-regulated tyrosine kinase substrate	AEPMPSASS#APPASSLYSSPVNS#SAPLAEDIDPELAR	2.157	-0.47	300	0	314	0	0	0
O14964	HGS	HGS_HUMAN Hepatocyte growth factor-regulated tyrosine kinase substrate	AEPMPSASS#APPASSLYSSPVNS#SAPLAEDIDPELAR	2.696	-0.47	300	0	314	0	0	0
O14964	HGS	HGS_HUMAN Hepatocyte growth factor-regulated tyrosine kinase substrate	AEPMPSASSAPPAS#SLYSSPVNSSAPLAEDIDPELAR	2.423	1.84	305	0	0	0	0	0
O14964	HGS	HGS_HUMAN Hepatocyte growth factor-regulated tyrosine kinase substrate	AEPMPSASSAPPAS#SLYSSPVNSSAPLAEDIDPELAR	2.476	0.56	305	0	0	0	0	0
O14964	HGS	HGS_HUMAN Hepatocyte growth factor-regulated tyrosine kinase substrate	AEPMPSASSAPPAS#SLYSSPVNSSAPLAEDIDPELAR	3.134	-0.07	305	0	0	0	0	0
O14964	HGS	HGS_HUMAN Hepatocyte growth factor-regulated tyrosine kinase substrate	AEPMPSASSAPPAS#SLYSSPVNSSAPLAEDIDPELAR	3.079	-0.76	305	0	0	0	0	0
O14964	HGS	HGS_HUMAN Hepatocyte growth factor-regulated tyrosine kinase substrate	AEPMPSASSAPPASSLYS#SPVNSSAPLAEDIDPELAR	5.149	-2.12	309	15.288	0	0	0	0
O14964	HGS	HGS_HUMAN Hepatocyte growth factor-regulated tyrosine kinase substrate	AEPMPSASSAPPASSLYSSPVNS#S#APLAEDIDPELAR	2.06	-0.06	314	10.21	315	12.171	0	0
O14974	PPP1R12A	MYPT1_HUMAN Protein phosphatase 1 regulatory subunit 12A	DSVPTAVTIPVAPT#VVNAAASTTTLTTTTAGTVSSTTEVR	1.305	-0.22	637	0	0	0	0	0
O14974	PPP1R12A	MYPT1_HUMAN Protein phosphatase 1 regulatory subunit 12A	DSVPTAVTIPVAPT#VVNAAASTTTLTTTTAGTVSSTTEVR	3.027	-1	637	0	0	0	0	0
O14974	PPP1R12A	MYPT1_HUMAN Protein phosphatase 1 regulatory subunit 12A	DSVPTAVTIPVAPT#VVNAAASTTTLTTTTAGTVSSTTEVR	1.785	-1	637	0	0	0	0	0
O14974	PPP1R12A	MYPT1_HUMAN Protein phosphatase 1 regulatory subunit 12A	EKDSVPTAVTIPVAPT#VVNAAASTTTLTTTTAGTVSSTTEVR	1.211	-1.46	637	0	0	0	0	0
O14974	PPP1R12A	MYPT1_HUMAN Protein phosphatase 1 regulatory subunit 12A	S#LLSSTSTTTK	1.496	-1.4	585	40.309	0	0	0	0
O14974	PPP1R12A	MYPT1_HUMAN Protein phosphatase 1 regulatory subunit 12A	TKPLAS#VTNANTSSTQAAPVAVTTPTVSSGQATPTSPIK	1.444	-0.63	379	0	0	0	0	0
O14974	PPP1R12A	MYPT1_HUMAN Protein phosphatase 1 regulatory subunit 12A	TKPLAS#VTNANTSSTQAAPVAVTTPTVSSGQATPTSPIK	1.423	-1.35	379	0	0	0	0	0
O14974	PPP1R12A	MYPT1_HUMAN Protein phosphatase 1 regulatory subunit 12A	TKPLASVTNANTSST#QAAPVAVTTPTVSSGQATPTSPIK	1.735	-1.35	388	12.522	0	0	0	0
O14974	PPP1R12A	MYPT1_HUMAN Protein phosphatase 1 regulatory subunit 12A	RQDDLISSSVPS#TTSTPTVTSAAGLQK	2.837	-0.73	569	0	0	0	0	0
O14980	XPO1	XPO1_HUMAN Exportin-1	T#SSDPTCVEK	1.239	-0.4	113	37.613	0	0	0	0
O14980	XPO1	XPO1_HUMAN Exportin-1	T#SSDPTCVEK	1.347	0.15	113	60.621	0	0	0	0
O14980	XPO1	XPO1_HUMAN Exportin-1	T#SSDPTCVEK	1.47	0.43	113	23.016	0	0	0	0
O14980	XPO1	XPO1_HUMAN Exportin-1	T#SSDPTCVEK	1.506	-0.57	113	23.016	0	0	0	0
O14980	XPO1	XPO1_HUMAN Exportin-1	T#SSDPTCVEK	1.332	-1.13	113	20.016	0	0	0	0
O14980	XPO1	XPO1_HUMAN Exportin-1	T#SSDPTCVEK	1.7	-0.75	113	44.274	0	0	0	0
O14980	XPO1	XPO1_HUMAN Exportin-1	TS#SDPTCVEK	1.267	0.71	114	0	0	0	0	0
O14980	XPO1	XPO1_HUMAN Exportin-1	TS#SDPTCVEK	1.31	-0.44	114	0	0	0	0	0
O14980	XPO1	XPO1_HUMAN Exportin-1	TSS#DPTCVEK	1.363	0.77	115	21.26	0	0	0	0
O14980	XPO1	XPO1_HUMAN Exportin-1	TSS#DPTCVEK	1.286	0.44	115	21.26	0	0	0	0
O14980	XPO1	XPO1_HUMAN Exportin-1	TSSDPT#CVEK	1.432	0.24	118	23.016	0	0	0	0
O14980	XPO1	XPO1_HUMAN Exportin-1	TSSDPT#CVEK	1.694	1.03	118	65.076	0	0	0	0
O14980	XPO1	XPO1_HUMAN Exportin-1	TSSDPT#CVEK	1.309	0.91	118	23.016	0	0	0	0
O14980	XPO1	XPO1_HUMAN Exportin-1	TSSDPT#CVEK	1.354	1.04	118	40.309	0	0	0	0
O14980	XPO1	XPO1_HUMAN Exportin-1	TSSDPT#CVEK	1.745	-0.94	118	112.648	0	0	0	0
O14980	XPO1	XPO1_HUMAN Exportin-1	TSSDPT#CVEK	1.598	0.56	118	62.654	0	0	0	0
O15020	SPTBN2	SPTN2_HUMAN Spectrin beta chain, non-erythrocytic 2	S#AELGCTVDEVESLIK	1.435	-0.28	2038	29.384	0	0	0	0
O15020	SPTBN2	SPTN2_HUMAN Spectrin beta chain, non-erythrocytic 2	SAELGCT#VDEVESLIK	1.584	2.23	2044	0	0	0	0	0
O15027	SEC16A	SC16A_HUMAN Protein transport protein Sec16A	APPPPPT#SM*PK	1.575	0.07	1980	0	0	0	0	0
O15027	SEC16A	SC16A_HUMAN Protein transport protein Sec16A	KAPPPPPT#SM*PK	2.378	-0.37	1980	20.016	0	0	0	0
O15027	SEC16A	SC16A_HUMAN Protein transport protein Sec16A	KAPPPPPT#SM*PK	2.227	-0.57	1980	0	0	0	0	0
O15027	SEC16A	SC16A_HUMAN Protein transport protein Sec16A	KAPPPPPT#SM*PK	2.428	-0.02	1980	20.016	0	0	0	0
O15027	SEC16A	SC16A_HUMAN Protein transport protein Sec16A	KAPPPPPT#SM*PK	1.735	-0.61	1980	0	0	0	0	0
O15027	SEC16A	SC16A_HUMAN Protein transport protein Sec16A	KAPPPPPT#SM*PK	1.555	-0.29	1980	0	0	0	0	0
O15027	SEC16A	SC16A_HUMAN Protein transport protein Sec16A	KAPPPPPTS#M*PK	2.076	0.59	1981	0	0	0	0	0
O15027	SEC16A	SC16A_HUMAN Protein transport protein Sec16A	KAPPPPPTS#M*PK	1.894	-0.2	1981	0	0	0	0	0
O15027	SEC16A	SC16A_HUMAN Protein transport protein Sec16A	KAPPPPPTS#M*PK	2.775	-0.65	1981	0	0	0	0	0
O15027	SEC16A	SC16A_HUMAN Protein transport protein Sec16A	VLSSAASLPGSELPSSRPEGSQGGELS#R	1.391	-0.92	2113	10.009	0	0	0	0
O15027	SEC16A	SC16A_HUMAN Protein transport protein Sec16A	GSVS#QPSTPSPPKPTGIFQTSANSSFEPVK	2.578	-0.65	411	0	0	0	0	0
O15027	SEC16A	SC16A_HUMAN Protein transport protein Sec16A	GSVSQPST#PSPPKPTGIFQTSANSSFEPVK	2.169	0.59	415	0	0	0	0	0
O15027	SEC16A	SC16A_HUMAN Protein transport protein Sec16A	GSVSQPSTPSPPKPT#GIFQTSANSSFEPVK	2.893	2.81	422	14.336	0	0	0	0
O15027	SEC16A	SC16A_HUMAN Protein transport protein Sec16A	GSVSQPSTPSPPKPT#GIFQTSANSSFEPVK	2.356	1.99	422	12.343	0	0	0	0
O15027	SEC16A	SC16A_HUMAN Protein transport protein Sec16A	GSVSQPSTPSPPKPT#GIFQTSANSSFEPVK	2.829	1.78	422	13.56	0	0	0	0
O15027	SEC16A	SC16A_HUMAN Protein transport protein Sec16A	T#LENPVNVYNPSHSDSLASQQSVASHPR	5.113	0.9	823	135.826	0	0	0	0
O15027	SEC16A	SC16A_HUMAN Protein transport protein Sec16A	T#LENPVNVYNPSHSDSLASQQSVASHPR	4.79	0.9	823	95.097	0	0	0	0
O15027	SEC16A	SC16A_HUMAN Protein transport protein Sec16A	T#LENPVNVYNPSHSDSLASQQSVASHPR	3.388	-1.12	823	53.923	0	0	0	0
O15027	SEC16A	SC16A_HUMAN Protein transport protein Sec16A	T#LENPVNVYNPSHSDSLASQQSVASHPR	4.353	-0.76	823	95.097	0	0	0	0
O15027	SEC16A	SC16A_HUMAN Protein transport protein Sec16A	T#LENPVNVYNPSHSDSLASQQSVASHPR	3.299	-0.9	823	136.981	0	0	0	0
O15027	SEC16A	SC16A_HUMAN Protein transport protein Sec16A	T#LENPVNVYNPSHSDSLASQQSVASHPR	4.8	-1.3	823	158.558	0	0	0	0
O15027	SEC16A	SC16A_HUMAN Protein transport protein Sec16A	T#LENPVNVYNPSHSDSLASQQSVASHPR	5.548	0.37	823	135.826	0	0	0	0
O15027	SEC16A	SC16A_HUMAN Protein transport protein Sec16A	T#LENPVNVYNPSHSDSLASQQSVASHPR	3.507	-0.17	823	108.167	0	0	0	0
O15027	SEC16A	SC16A_HUMAN Protein transport protein Sec16A	T#LENPVNVYNPSHSDSLASQQSVASHPR	2.549	-0.17	823	71.14	0	0	0	0
O15027	SEC16A	SC16A_HUMAN Protein transport protein Sec16A	T#LENPVNVYNPSHSDSLASQQSVASHPR	4.024	-1.04	823	149.053	0	0	0	0
O15027	SEC16A	SC16A_HUMAN Protein transport protein Sec16A	T#LENPVNVYNPSHSDSLASQQSVASHPR	3.872	-0.95	823	95.931	0	0	0	0
O15027	SEC16A	SC16A_HUMAN Protein transport protein Sec16A	TLENPVNVYNPS#HSDSLASQQSVASHPR	2.794	-0.81	834	17.028	0	0	0	0
O15027	SEC16A	SC16A_HUMAN Protein transport protein Sec16A	TLENPVNVYNPS#HSDSLASQQSVASHPR	5.089	-0.76	834	37.613	0	0	0	0
O15027	SEC16A	SC16A_HUMAN Protein transport protein Sec16A	TLENPVNVYNPS#HSDSLASQQSVASHPR	4.102	-0.9	834	102.688	0	0	0	0
O15027	SEC16A	SC16A_HUMAN Protein transport protein Sec16A	TLENPVNVYNPS#HSDSLASQQSVASHPR	2.441	0.62	834	17.028	0	0	0	0
O15027	SEC16A	SC16A_HUMAN Protein transport protein Sec16A	TLENPVNVYNPSHS#DSLASQQSVASHPR	4.516	-0.93	836	37.613	0	0	0	0
O15027	SEC16A	SC16A_HUMAN Protein transport protein Sec16A	TLENPVNVYNPSHS#DSLASQQSVASHPR	4.268	1.11	836	17.028	0	0	0	0
O15027	SEC16A	SC16A_HUMAN Protein transport protein Sec16A	TLENPVNVYNPSHSDS#LASQQSVASHPR	3.015	0.07	838	0	0	0	0	0
O15027	SEC16A	SC16A_HUMAN Protein transport protein Sec16A	TLENPVNVYNPSHSDS#LASQQSVASHPR	3.221	-0.15	838	0	0	0	0	0
O15042	U2SURP	SR140_HUMAN U2 snRNP-associated SURP motif-containing protein	ES#LCDSPHQNLSRPLLENK	2.759	-0.75	63	17.028	0	0	0	0
O15042	U2SURP	SR140_HUMAN U2 snRNP-associated SURP motif-containing protein	ES#LCDSPHQNLSRPLLENK	3.705	0.03	63	17.028	0	0	0	0
O15042	U2SURP	SR140_HUMAN U2 snRNP-associated SURP motif-containing protein	ES#LCDSPHQNLSRPLLENK	2.262	0.46	63	17.028	0	0	0	0
O15042	U2SURP	SR140_HUMAN U2 snRNP-associated SURP motif-containing protein	ES#LCDSPHQNLSRPLLENK	2.76	0.51	63	17.028	0	0	0	0
O15042	U2SURP	SR140_HUMAN U2 snRNP-associated SURP motif-containing protein	ES#LCDSPHQNLSRPLLENK	2.951	-0.24	63	17.028	0	0	0	0
O15042	U2SURP	SR140_HUMAN U2 snRNP-associated SURP motif-containing protein	ES#LCDSPHQNLSRPLLENK	1.597	-1.31	63	17.028	0	0	0	0
O15047	SETD1A	SET1A_HUMAN Histone-lysine N-methyltransferase SETD1A	GST#PYSQDSAYSSSTTSTSFKPR	4.91	-0.45	279	0	0	0	0	0
O15047	SETD1A	SET1A_HUMAN Histone-lysine N-methyltransferase SETD1A	GST#PYSQDSAYSSSTTSTSFKPR	2.934	0.08	279	0	0	0	0	0
O15047	SETD1A	SET1A_HUMAN Histone-lysine N-methyltransferase SETD1A	GST#PYSQDSAYSSSTTSTSFKPR	4.253	-0.52	279	0	0	0	0	0
O15047	SETD1A	SET1A_HUMAN Histone-lysine N-methyltransferase SETD1A	GST#PYSQDSAYSSSTTSTSFKPR	5.329	0.65	279	0	0	0	0	0
O15047	SETD1A	SET1A_HUMAN Histone-lysine N-methyltransferase SETD1A	GST#PYSQDSAYSSSTTSTSFKPR	5.909	-1.25	279	0	0	0	0	0
O15047	SETD1A	SET1A_HUMAN Histone-lysine N-methyltransferase SETD1A	GST#PYSQDSAYSSSTTSTSFKPR	4.754	0.17	279	0	0	0	0	0
O15047	SETD1A	SET1A_HUMAN Histone-lysine N-methyltransferase SETD1A	GST#PYSQDSAYSSSTTSTSFKPR	1.671	0.17	279	0	0	0	0	0
O15047	SETD1A	SET1A_HUMAN Histone-lysine N-methyltransferase SETD1A	GSTPYSQDS#AYSSSTTSTSFKPR	3.342	0.86	285	13.803	0	0	0	0
O15047	SETD1A	SET1A_HUMAN Histone-lysine N-methyltransferase SETD1A	QDTPSS#FGQFTPQSSQGTPYTSR	3.139	-0.04	259	0	0	0	0	0
O15047	SETD1A	SET1A_HUMAN Histone-lysine N-methyltransferase SETD1A	QDTPSS#FGQFTPQSSQGTPYTSR	4.179	0.3	259	0	0	0	0	0
O15047	SETD1A	SET1A_HUMAN Histone-lysine N-methyltransferase SETD1A	QDTPSS#FGQFTPQSSQGTPYTSR	3.154	0.73	259	21.26	0	0	0	0
O15047	SETD1A	SET1A_HUMAN Histone-lysine N-methyltransferase SETD1A	QDTPSS#FGQFTPQSSQGTPYTSR	2.811	-0.2	259	21.26	0	0	0	0
O15047	SETD1A	SET1A_HUMAN Histone-lysine N-methyltransferase SETD1A	QDTPSSFGQFT#PQSSQGT#PYTSR	2.68	0.14	264	69.347	271	17.028	0	0
O15047	SETD1A	SET1A_HUMAN Histone-lysine N-methyltransferase SETD1A	QDTPSSFGQFT#PQSSQGTPYTS#R	4.13	0.29	264	77.206	275	33.918	0	0
O15047	SETD1A	SET1A_HUMAN Histone-lysine N-methyltransferase SETD1A	QDTPSSFGQFT#PQSSQGTPYTSR	1.497	-1.38	264	40.309	0	0	0	0
O15047	SETD1A	SET1A_HUMAN Histone-lysine N-methyltransferase SETD1A	QDTPSSFGQFTPQSSQGT#PYTSR	2.281	-0.44	271	157.731	0	0	0	0
O15047	SETD1A	SET1A_HUMAN Histone-lysine N-methyltransferase SETD1A	QDTPSSFGQFTPQSSQGTPYT#SR	2.262	-0.48	274	0	0	0	0	0
O15047	SETD1A	SET1A_HUMAN Histone-lysine N-methyltransferase SETD1A	QDTPSSFGQFTPQSSQGTPYTS#R	2.952	-1.51	275	148.016	0	0	0	0
O15047	SETD1A	SET1A_HUMAN Histone-lysine N-methyltransferase SETD1A	QDTPSSFGQFTPQSSQGTPYTS#R	2.917	1.15	275	21.26	0	0	0	0
O15047	SETD1A	SET1A_HUMAN Histone-lysine N-methyltransferase SETD1A	QDTPSSFGQFTPQSSQGTPYTS#R	3.586	-0.35	275	32.538	0	0	0	0
O15047	SETD1A	SET1A_HUMAN Histone-lysine N-methyltransferase SETD1A	QDTPSSFGQFTPQSSQGTPYTS#R	2.566	-0.98	275	21.26	0	0	0	0
O15091	KIAA0391	MRRP3_HUMAN Mitochondrial ribonuclease P protein 3	TIESIQLS#PEEYECLK	1.833	0.01	361	71.586	0	0	0	0
O15091	KIAA0391	MRRP3_HUMAN Mitochondrial ribonuclease P protein 3	TIESIQLS#PEEYECLK	1.294	-0.3	361	31.351	0	0	0	0
O15091	KIAA0391	MRRP3_HUMAN Mitochondrial ribonuclease P protein 3	TIESIQLS#PEEYECLK	1.682	-0.39	361	71.586	0	0	0	0
O15091	KIAA0391	MRRP3_HUMAN Mitochondrial ribonuclease P protein 3	TIESIQLS#PEEYECLK	2.062	-0.19	361	54.711	0	0	0	0
O15091	KIAA0391	MRRP3_HUMAN Mitochondrial ribonuclease P protein 3	TIESIQLS#PEEYECLK	1.991	-0.25	361	54.711	0	0	0	0
O15155	BET1	BET1_HUMAN BET1 homolog	AGLGEGVPPGNYGNYGYANS#GYSACEEENER	1.577	0.43	23	16.522	0	0	0	0
O15155	BET1	BET1_HUMAN BET1 homolog	AGLGEGVPPGNYGNYGYANS#GYSACEEENER	1.312	-0.85	23	0	0	0	0	0
O15164	TRIM24	TIF1A_HUMAN Transcription intermediary factor 1-alpha	QWQIS#S#GQGTPSTTNSTSSTPSSPTITSAAGYDGK	2.028	-1.74	572	0	573	0	0	0
O15164	TRIM24	TIF1A_HUMAN Transcription intermediary factor 1-alpha	QWQISS#GQGTPSTTNSTS#STPSSPTITSAAGYDGK	2.395	0.18	573	0	585	21.26	0	0
O15164	TRIM24	TIF1A_HUMAN Transcription intermediary factor 1-alpha	QWQISSGQGT#PST#TNSTSSTPSSPTITSAAGYDGK	2.869	0.7	577	0	580	0	0	0
O15164	TRIM24	TIF1A_HUMAN Transcription intermediary factor 1-alpha	QWQISSGQGTPS#TTNSTS#STPSSPTITSAAGYDGK	3.945	-0.36	579	0	585	0	0	0
O15164	TRIM24	TIF1A_HUMAN Transcription intermediary factor 1-alpha	QWQISSGQGTPS#TTNSTSS#TPSSPTITSAAGYDGK	2.917	-0.04	579	0	586	0	0	0
O15164	TRIM24	TIF1A_HUMAN Transcription intermediary factor 1-alpha	QWQISSGQGTPST#TNSTS#STPSSPTITSAAGYDGK	3.147	-0.04	580	0	585	0	0	0
O15164	TRIM24	TIF1A_HUMAN Transcription intermediary factor 1-alpha	QWQISSGQGTPSTTNS#TSST#PSSPTITSAAGYDGK	3.256	-1.17	583	0	587	0	0	0
O15164	TRIM24	TIF1A_HUMAN Transcription intermediary factor 1-alpha	QWQISSGQGTPSTTNSTS#STPSSPTITSAAGYDGK	1.48	0.45	585	0	0	0	0	0
O15164	TRIM24	TIF1A_HUMAN Transcription intermediary factor 1-alpha	TVQSPNS#SVPSPGLAGPVTM*TSVHPPIR	2.517	1.54	663	0	0	0	0	0
O15173	PGRMC2	PGRC2_HUMAN Membrane-associated progesterone receptor component 2	GLAT#FCLDKDALR	2.624	-1.17	157	85.666	0	0	0	0
O15231	ZNF185	ZN185_HUMAN Zinc finger protein 185	ATSFSSAGEVPKPRPPS#TR	2.528	-1.07	78	0	0	0	0	0
O15269	SPTLC1	SPTC1_HUMAN Serine palmitoyltransferase 1	YGVGT#CGPR	1.946	-1.13	132	23.016	0	0	0	0
O15297	PPM1D	PPM1D_HUMAN Protein phosphatase 1D	ENVQGVVIPS#KDPEPLEENCAK	2.353	2.1	468	24.783	0	0	0	0
O15297	PPM1D	PPM1D_HUMAN Protein phosphatase 1D	ENVQGVVIPS#KDPEPLEENCAK	1.848	-2.34	468	40.544	0	0	0	0
O15327	INPP4B	INP4B_HUMAN Type II inositol 3,4-bisphosphate 4-phosphatase	EEGAS#EEGQHFLPTAQANDPGDCQFTSIQK	1.733	-0.53	9	11.548	0	0	0	0
O15327	INPP4B	INP4B_HUMAN Type II inositol 3,4-bisphosphate 4-phosphatase	EEGASEEGQHFLPT#AQANDPGDCQFTSIQK	1.989	-0.81	18	27.096	0	0	0	0
O15327	INPP4B	INP4B_HUMAN Type II inositol 3,4-bisphosphate 4-phosphatase	EEGASEEGQHFLPT#AQANDPGDCQFTSIQK	1.906	0.48	18	12.006	0	0	0	0
O15327	INPP4B	INP4B_HUMAN Type II inositol 3,4-bisphosphate 4-phosphatase	EEGASEEGQHFLPT#AQANDPGDCQFTSIQK	1.626	-1.07	18	26.151	0	0	0	0
O15327	INPP4B	INP4B_HUMAN Type II inositol 3,4-bisphosphate 4-phosphatase	EEGASEEGQHFLPT#AQANDPGDCQFTSIQK	1.932	0.64	18	26.151	0	0	0	0
O15327	INPP4B	INP4B_HUMAN Type II inositol 3,4-bisphosphate 4-phosphatase	S#LNCIIAM*VDK	1.712	-3	531	18.266	0	0	0	0
O15355	PPM1G	PPM1G_HUMAN Protein phosphatase 1G	GTEAGQVGEPGIPT#GEAGPSCSSASDK	3.402	-0.52	234	28.162	0	0	0	0
O15355	PPM1G	PPM1G_HUMAN Protein phosphatase 1G	GTEAGQVGEPGIPT#GEAGPSCSSASDK	2.688	-0.37	234	28.162	0	0	0	0
O15355	PPM1G	PPM1G_HUMAN Protein phosphatase 1G	GTEAGQVGEPGIPT#GEAGPSCSSASDK	3.819	-1.47	234	45.742	0	0	0	0
O15355	PPM1G	PPM1G_HUMAN Protein phosphatase 1G	GTEAGQVGEPGIPT#GEAGPSCSSASDK	3.022	-1.49	234	28.162	0	0	0	0
O15355	PPM1G	PPM1G_HUMAN Protein phosphatase 1G	GTEAGQVGEPGIPT#GEAGPSCSSASDK	1.695	1.98	234	34.703	0	0	0	0
O15355	PPM1G	PPM1G_HUMAN Protein phosphatase 1G	GTEAGQVGEPGIPT#GEAGPSCSSASDK	2.35	2.22	234	34.703	0	0	0	0
O15355	PPM1G	PPM1G_HUMAN Protein phosphatase 1G	GTEAGQVGEPGIPT#GEAGPSCSSASDK	1.596	0.79	234	15.661	0	0	0	0
O15355	PPM1G	PPM1G_HUMAN Protein phosphatase 1G	GTEAGQVGEPGIPT#GEAGPSCSSASDKLPR	4.887	-0.43	234	12.522	0	0	0	0
O15355	PPM1G	PPM1G_HUMAN Protein phosphatase 1G	GTEAGQVGEPGIPT#GEAGPSCSSASDKLPR	3.732	-1.27	234	28.162	0	0	0	0
O15355	PPM1G	PPM1G_HUMAN Protein phosphatase 1G	GTEAGQVGEPGIPT#GEAGPSCSSASDKLPR	4.32	-0.04	234	45.742	0	0	0	0
O15355	PPM1G	PPM1G_HUMAN Protein phosphatase 1G	GTEAGQVGEPGIPT#GEAGPSCSSASDKLPR	3.247	-0.84	234	12.522	0	0	0	0
O15355	PPM1G	PPM1G_HUMAN Protein phosphatase 1G	GTEAGQVGEPGIPT#GEAGPSCSSASDKLPR	2.135	1.25	234	12.522	0	0	0	0
O15355	PPM1G	PPM1G_HUMAN Protein phosphatase 1G	GTEAGQVGEPGIPT#GEAGPSCSSASDKLPR	4.717	-0.87	234	45.742	0	0	0	0
O15355	PPM1G	PPM1G_HUMAN Protein phosphatase 1G	GTEAGQVGEPGIPT#GEAGPSCSSASDKLPR	4.487	-0.49	234	0	0	0	0	0
O15355	PPM1G	PPM1G_HUMAN Protein phosphatase 1G	GTEAGQVGEPGIPT#GEAGPSCSSASDKLPR	4.255	-1.25	234	45.742	0	0	0	0
O15355	PPM1G	PPM1G_HUMAN Protein phosphatase 1G	GTEAGQVGEPGIPT#GEAGPSCSSASDKLPR	3.029	-1.1	234	12.522	0	0	0	0
O15355	PPM1G	PPM1G_HUMAN Protein phosphatase 1G	GTEAGQVGEPGIPTGEAGPS#CSSASDKLPR	4.282	-1.27	240	0	0	0	0	0
O15355	PPM1G	PPM1G_HUMAN Protein phosphatase 1G	GTEAGQVGEPGIPTGEAGPS#CSSASDKLPR	3.688	-0.09	240	0	0	0	0	0
O15357	INPPL1	SHIP2_HUMAN Phosphatidylinositol 3,4,5-trisphosphate 5-phosphatase 2	KPAFT#EASCPLSR	2.782	0.29	922	54.711	0	0	0	0
O15357	INPPL1	SHIP2_HUMAN Phosphatidylinositol 3,4,5-trisphosphate 5-phosphatase 2	KPAFT#EASCPLSR	3.084	0.92	922	54.711	0	0	0	0
O15357	INPPL1	SHIP2_HUMAN Phosphatidylinositol 3,4,5-trisphosphate 5-phosphatase 2	KPAFTEAS#CPLSR	2.333	-0.57	925	54.711	0	0	0	0
O15357	INPPL1	SHIP2_HUMAN Phosphatidylinositol 3,4,5-trisphosphate 5-phosphatase 2	KPAFTEAS#CPLSR	2.67	0.19	925	0	0	0	0	0
O15357	INPPL1	SHIP2_HUMAN Phosphatidylinositol 3,4,5-trisphosphate 5-phosphatase 2	S#CSVLQM*AK	1.756	-1.22	1120	23.016	0	0	0	0
O15357	INPPL1	SHIP2_HUMAN Phosphatidylinositol 3,4,5-trisphosphate 5-phosphatase 2	S#CSVLQM*AK	1.886	0.53	1120	23.016	0	0	0	0
O15357	INPPL1	SHIP2_HUMAN Phosphatidylinositol 3,4,5-trisphosphate 5-phosphatase 2	S#CSVLQMAK	1.623	-0.41	1120	23.016	0	0	0	0
O15357	INPPL1	SHIP2_HUMAN Phosphatidylinositol 3,4,5-trisphosphate 5-phosphatase 2	SGSTSISAPTGPS#SPLPAPETPTAPAAESAPNGLSTVSHDYLK	3.33	0.72	157	0	0	0	0	0
O15357	INPPL1	SHIP2_HUMAN Phosphatidylinositol 3,4,5-trisphosphate 5-phosphatase 2	SGSTSISAPTGPS#SPLPAPETPTAPAAESAPNGLSTVSHDYLK	1.646	3.16	157	0	0	0	0	0
O15357	INPPL1	SHIP2_HUMAN Phosphatidylinositol 3,4,5-trisphosphate 5-phosphatase 2	SGSTSISAPTGPSS#PLPAPETPTAPAAESAPNGLSTVSHDYLK	1.565	0.72	158	0	0	0	0	0
O15371	EIF3D	EIF3D_HUMAN Eukaryotic translation initiation factor 3 subunit D	FM*TPVIQDNPS#GWGPCAVPEQFR	1.669	1.82	14	44.099	0	0	0	0
O15371	EIF3D	EIF3D_HUMAN Eukaryotic translation initiation factor 3 subunit D	FM*TPVIQDNPS#GWGPCAVPEQFR	1.946	1.82	14	44.099	0	0	0	0
O15371	EIF3D	EIF3D_HUMAN Eukaryotic translation initiation factor 3 subunit D	FM*TPVIQDNPS#GWGPCAVPEQFR	1.592	1.82	14	12.006	0	0	0	0
O15371	EIF3D	EIF3D_HUMAN Eukaryotic translation initiation factor 3 subunit D	FM*TPVIQDNPS#GWGPCAVPEQFR	1.386	0.35	14	12.006	0	0	0	0
O15371	EIF3D	EIF3D_HUMAN Eukaryotic translation initiation factor 3 subunit D	FM*TPVIQDNPS#GWGPCAVPEQFR	1.401	0.56	14	11.136	0	0	0	0
O15371	EIF3D	EIF3D_HUMAN Eukaryotic translation initiation factor 3 subunit D	FMTPVIQDNPS#GWGPCAVPEQFR	1.726	-0.78	14	27.436	0	0	0	0
O15381	NVL	NVL_HUMAN Nuclear valosin-containing protein-like	DS#FFLDLSCEK	1.304	-1.11	185	83.991	0	0	0	0
O15381	NVL	NVL_HUMAN Nuclear valosin-containing protein-like	DSFFLDLS#CEK	1.667	-1.18	191	0	0	0	0	0
O15381	NVL	NVL_HUMAN Nuclear valosin-containing protein-like	KDSFFLDLS#CEK	1.586	0.57	191	0	0	0	0	0
O15381	NVL	NVL_HUMAN Nuclear valosin-containing protein-like	KDSFFLDLS#CEK	1.543	-0.54	191	0	0	0	0	0
O15550	KDM6A	KDM6A_HUMAN Lysine-specific demethylase 6A	ESKPSGNILTVPET#SR	1.591	-1.93	730	0	0	0	0	0
O15550	KDM6A	KDM6A_HUMAN Lysine-specific demethylase 6A	S#TGIPNGPTADSSLPTNSVSGQQPQLALTR	3.205	0.7	520	24.534	0	0	0	0
O15550	KDM6A	KDM6A_HUMAN Lysine-specific demethylase 6A	ST#GIPNGPTADSSLPTNSVSGQQPQLALTR	2.171	0.76	521	0	0	0	0	0
O15550	KDM6A	KDM6A_HUMAN Lysine-specific demethylase 6A	STGIPNGPTADSS#LPTNSVSGQQPQLALTR	2.72	0.59	532	0	0	0	0	0
O15550	KDM6A	KDM6A_HUMAN Lysine-specific demethylase 6A	STGIPNGPTADSS#LPTNSVSGQQPQLALTR	2.442	-0.61	532	0	0	0	0	0
O15550	KDM6A	KDM6A_HUMAN Lysine-specific demethylase 6A	T#NLTSSAEEPWK	1.955	0.64	622	40.309	0	0	0	0
O43151	TET3	TET3_HUMAN Methylcytosine dioxygenase TET3	EAPT#PSSEPDTHQK	1.643	1.65	378	60.621	0	0	0	0
O43151	TET3	TET3_HUMAN Methylcytosine dioxygenase TET3	EAPT#PSSEPDTHQK	2.942	1.11	378	60.621	0	0	0	0
O43151	TET3	TET3_HUMAN Methylcytosine dioxygenase TET3	T#EFPEAWGTDTPPATPR	2.147	3.12	296	118.174	0	0	0	0
O43166	SIPA1L1	SI1L1_HUMAN Signal-induced proliferation-associated 1-like protein 1	ENST#FSINDAASHTSTMSSR	2.622	0.36	1413	0	0	0	0	0
O43166	SIPA1L1	SI1L1_HUMAN Signal-induced proliferation-associated 1-like protein 1	S#ISSDGRPLER	1.63	-0.28	1114	20.016	0	0	0	0
O43189	PHF1	PHF1_HUMAN PHD finger protein 1	MPPPVEPPTGDGALTS#FPSGQGPGGGVSRPLGK	1.596	0.56	350	0	0	0	0	0
O43251	RBFOX2	RFOX2_HUMAN RNA binding protein fox-1 homolog 2	LSPVVGAVYGPELYAASS#FQADVSLGNDAAVPLSGR	2.321	-0.56	232	0	0	0	0	0
O43251	RBFOX2	RFOX2_HUMAN RNA binding protein fox-1 homolog 2	LSPVVGAVYGPELYAASS#FQADVSLGNDAAVPLSGR	1.402	-3.56	232	0	0	0	0	0
O43264	ZW10	ZW10_HUMAN Centromere/kinetochore protein zw10 homolog	QLQEFS#TAIEEYNCALTEK	1.729	0.17	116	0	0	0	0	0
O43264	ZW10	ZW10_HUMAN Centromere/kinetochore protein zw10 homolog	QLQEFS#TAIEEYNCALTEK	1.48	2.01	116	20.016	0	0	0	0
O43264	ZW10	ZW10_HUMAN Centromere/kinetochore protein zw10 homolog	QLQEFS#TAIEEYNCALTEK	1.306	0.73	116	0	0	0	0	0
O43264	ZW10	ZW10_HUMAN Centromere/kinetochore protein zw10 homolog	QLQEFST#AIEEYNCALTEK	2.196	1.73	117	0	0	0	0	0
O43290	SART1	SNUT1_HUMAN U4/U6.U5 tri-snRNP-associated protein 1	S#LPSAVYCIEDK	1.9	-1.04	667	40.309	0	0	0	0
O43290	SART1	SNUT1_HUMAN U4/U6.U5 tri-snRNP-associated protein 1	S#LPSAVYCIEDK	2.153	-0.53	667	40.309	0	0	0	0
O43290	SART1	SNUT1_HUMAN U4/U6.U5 tri-snRNP-associated protein 1	S#LPSAVYCIEDK	1.981	1.34	667	40.309	0	0	0	0
O43290	SART1	SNUT1_HUMAN U4/U6.U5 tri-snRNP-associated protein 1	S#LPSAVYCIEDK	1.588	-0.5	667	54.711	0	0	0	0
O43290	SART1	SNUT1_HUMAN U4/U6.U5 tri-snRNP-associated protein 1	S#LPSAVYCIEDK	1.73	0.99	667	40.309	0	0	0	0
O43290	SART1	SNUT1_HUMAN U4/U6.U5 tri-snRNP-associated protein 1	SLPS#AVYCIEDK	2.594	0.01	670	44.274	0	0	0	0
O43291	SPINT2	SPIT2_HUMAN Kunitz-type protease inhibitor 2	NAADS#SVPSAPR	1.791	-0.83	108	20.016	0	0	0	0
O43291	SPINT2	SPIT2_HUMAN Kunitz-type protease inhibitor 2	NAADS#SVPSAPR	1.792	-0.03	108	20.016	0	0	0	0
O43291	SPINT2	SPIT2_HUMAN Kunitz-type protease inhibitor 2	NAADS#SVPSAPR	1.614	0.13	108	23.016	0	0	0	0
O43291	SPINT2	SPIT2_HUMAN Kunitz-type protease inhibitor 2	NAADS#SVPSAPR	2.046	0.36	108	20.016	0	0	0	0
O43291	SPINT2	SPIT2_HUMAN Kunitz-type protease inhibitor 2	NAADSS#VPSAPR	2.066	0.4	109	52.041	0	0	0	0
O43390	HNRNPR	HNRPR_HUMAN Heterogeneous nuclear ribonucleoprotein R	S#AFLCGVM*K	1.236	-0.43	95	60.621	0	0	0	0
O43399	TPD52L2	TPD54_HUMAN Tumor protein D54	S#WHDVQVSSAYVK	2.844	0.62	96	121.61	0	0	0	0
O43399	TPD52L2	TPD54_HUMAN Tumor protein D54	S#WHDVQVSSAYVK	1.897	0.62	96	121.61	0	0	0	0
O43399	TPD52L2	TPD54_HUMAN Tumor protein D54	S#WHDVQVSSAYVK	2.433	1.03	96	121.61	0	0	0	0
O43399	TPD52L2	TPD54_HUMAN Tumor protein D54	SWHDVQVS#SAYVK	2.635	0.63	103	20.016	0	0	0	0
O43399	TPD52L2	TPD54_HUMAN Tumor protein D54	SWHDVQVS#SAYVK	1.992	1.18	103	23.016	0	0	0	0
O43399	TPD52L2	TPD54_HUMAN Tumor protein D54	SWHDVQVSS#AYVK	2.177	1.86	104	23.016	0	0	0	0
O43399	TPD52L2	TPD54_HUMAN Isoform 2 of Tumor protein D54	S#WHDVQVSSAYK	2.553	-0.6	96	121.61	0	0	0	0
O43399	TPD52L2	TPD54_HUMAN Isoform 2 of Tumor protein D54	S#WHDVQVSSAYK	2.616	0.17	96	143.433	0	0	0	0
O43399	TPD52L2	TPD54_HUMAN Isoform 2 of Tumor protein D54	SWHDVQVS#SAYKK	3.502	-1.2	103	82.112	0	0	0	0
O43426	SYNJ1	SYNJ1_HUMAN Synaptojanin-1	IDPFEDLS#FNLLAVSK	2.338	1.73	1329	124.144	0	0	0	0
O43426	SYNJ1	SYNJ1_HUMAN Synaptojanin-1	IDPFEDLS#FNLLAVSK	2.288	-0.91	1329	124.144	0	0	0	0
O43426	SYNJ1	SYNJ1_HUMAN Synaptojanin-1	IDPFEDLS#FNLLAVSK	2.598	-0.91	1329	124.144	0	0	0	0
O43426	SYNJ1	SYNJ1_HUMAN Synaptojanin-1	IDPFEDLS#FNLLAVSK	1.581	-0.86	1329	124.144	0	0	0	0
O43432	EIF4G3	IF4G3_HUMAN Eukaryotic translation initiation factor 4 gamma 3	EQEGQTSETTAIVS#IAELPLPPSPTTVSSVAR	3.215	-1.02	258	12.343	0	0	0	0
O43432	EIF4G3	IF4G3_HUMAN Eukaryotic translation initiation factor 4 gamma 3	EQEGQTSETTAIVS#IAELPLPPSPTTVSSVAR	2.122	-0.08	258	45.171	0	0	0	0
O43432	EIF4G3	IF4G3_HUMAN Eukaryotic translation initiation factor 4 gamma 3	EQEGQTSETTAIVS#IAELPLPPSPTTVSSVAR	2.524	-0.98	258	0	0	0	0	0
O43432	EIF4G3	IF4G3_HUMAN Eukaryotic translation initiation factor 4 gamma 3	LDFIES#DSPCSSEALSK	2.3	-0.1	1407	31.351	0	0	0	0
O43432	EIF4G3	IF4G3_HUMAN Eukaryotic translation initiation factor 4 gamma 3	LDFIES#DSPCSSEALSK	1.245	0.05	1407	0	0	0	0	0
O43432	EIF4G3	IF4G3_HUMAN Eukaryotic translation initiation factor 4 gamma 3	LDFIES#DSPCSSEALSK	1.602	-0.12	1407	20.016	0	0	0	0
O43432	EIF4G3	IF4G3_HUMAN Eukaryotic translation initiation factor 4 gamma 3	STIAAPT#SSALSSQPIFTTAIDDR	4.75	0.06	283	23.016	0	0	0	0
O43432	EIF4G3	IF4G3_HUMAN Eukaryotic translation initiation factor 4 gamma 3	STIAAPT#SSALSSQPIFTTAIDDR	4.324	0.06	283	0	0	0	0	0
O43432	EIF4G3	IF4G3_HUMAN Eukaryotic translation initiation factor 4 gamma 3	STIAAPTSSALS#SQPIFTTAIDDR	3.289	1.21	288	54.711	0	0	0	0
O43474	KLF4	KLF4_HUMAN Krueppel-like factor 4	ASLS#APGSEYGSPSVISVSK	1.787	-0.17	236	0	0	0	0	0
O43491	EPB41L2	E41L2_HUMAN Band 4.1-like protein 2	TITYESPQIDGGAGGDS#GTLLTAQTITSESVSTTTTTHITK	4.512	-0.59	919	0	0	0	0	0
O43491	EPB41L2	E41L2_HUMAN Band 4.1-like protein 2	TITYESPQIDGGAGGDS#GTLLTAQTITSESVSTTTTTHITK	3.715	-0.09	919	0	0	0	0	0
O43491	EPB41L2	E41L2_HUMAN Band 4.1-like protein 2	TITYESPQIDGGAGGDS#GTLLTAQTITSESVSTTTTTHITK	4.976	-0.49	919	19.053	0	0	0	0
O43491	EPB41L2	E41L2_HUMAN Band 4.1-like protein 2	TITYESPQIDGGAGGDS#GTLLTAQTITSESVSTTTTTHITK	4.428	-0.31	919	0	0	0	0	0
O43491	EPB41L2	E41L2_HUMAN Band 4.1-like protein 2	TITYESPQIDGGAGGDS#GTLLTAQTITSESVSTTTTTHITK	3.075	0.77	919	0	0	0	0	0
O43524	FOXO3	FOXO3_HUMAN Forkhead box protein O3	HQQQSPVSQSMQTLSDSLSGSS#LYSTSANLPVM*GHEK	6.661	0.29	591	23.016	0	0	0	0
O43524	FOXO3	FOXO3_HUMAN Forkhead box protein O3	HQQQSPVSQSMQTLSDSLSGSS#LYSTSANLPVM*GHEK	3.542	0.08	591	0	0	0	0	0
O43524	FOXO3	FOXO3_HUMAN Forkhead box protein O3	HQQQSPVSQSMQTLSDSLSGSS#LYSTSANLPVMGHEK	4.724	-0.77	591	23.016	0	0	0	0
O43524	FOXO3	FOXO3_HUMAN Forkhead box protein O3	HQQQSPVSQSMQTLSDSLSGSS#LYSTSANLPVMGHEK	4.916	0.35	591	33.918	0	0	0	0
O43524	FOXO3	FOXO3_HUMAN Forkhead box protein O3	HQQQSPVSQSMQTLSDSLSGSS#LYSTSANLPVMGHEK	3.764	0.94	591	13.56	0	0	0	0
O43524	FOXO3	FOXO3_HUMAN Forkhead box protein O3	QSPM*QTIQENKPATFSSMSHYGNQTLQDLLTSDS#LSHSDVMMTQSDPLMSQASTAVSAQNSR	1.756	0.15	478	0	0	0	0	0
O43660	PLRG1	PLRG1_HUMAN Pleiotropic regulator 1	M*PSESAAQS#LAVALPLQTK	1.65	-0.23	125	14.061	0	0	0	0
O43660	PLRG1	PLRG1_HUMAN Pleiotropic regulator 1	M*PSESAAQS#LAVALPLQTK	2.159	-0.23	125	71.586	0	0	0	0
O43660	PLRG1	PLRG1_HUMAN Pleiotropic regulator 1	M*PSESAAQS#LAVALPLQTK	2.484	-0.23	125	50.686	0	0	0	0
O43684	BUB3	BUB3_HUMAN Mitotic checkpoint protein BUB3	T#PCNAGTFSQPEK	2.602	-2.31	127	44.274	0	0	0	0
O43684	BUB3	BUB3_HUMAN Mitotic checkpoint protein BUB3	T#PCNAGTFSQPEK	2.336	-1.6	127	44.274	0	0	0	0
O43684	BUB3	BUB3_HUMAN Mitotic checkpoint protein BUB3	T#PCNAGTFSQPEK	2.28	-0.16	127	44.274	0	0	0	0
O43684	BUB3	BUB3_HUMAN Mitotic checkpoint protein BUB3	T#PCNAGTFSQPEK	1.751	-1.49	127	20.016	0	0	0	0
O43684	BUB3	BUB3_HUMAN Mitotic checkpoint protein BUB3	T#PCNAGTFSQPEK	1.981	-1.5	127	44.274	0	0	0	0
O43684	BUB3	BUB3_HUMAN Mitotic checkpoint protein BUB3	T#PCNAGTFSQPEK	1.567	-1.48	127	20.016	0	0	0	0
O43684	BUB3	BUB3_HUMAN Mitotic checkpoint protein BUB3	T#PCNAGTFSQPEK	2.633	0.24	127	44.274	0	0	0	0
O43719	HTATSF1	HTSF1_HUMAN HIV Tat-specific factor 1	T#LKNDCEENGLAK	1.564	-3.26	507	88.334	0	0	0	0
O43719	HTATSF1	HTSF1_HUMAN HIV Tat-specific factor 1	T#LKNDCEENGLAK	1.857	-0.37	507	110.37	0	0	0	0
O43719	HTATSF1	HTSF1_HUMAN HIV Tat-specific factor 1	T#LKNDCEENGLAK	1.268	0.14	507	67.368	0	0	0	0
O43719	HTATSF1	HTSF1_HUMAN HIV Tat-specific factor 1	T#LKNDCEENGLAK	1.442	0.18	507	88.334	0	0	0	0
O43719	HTATSF1	HTSF1_HUMAN HIV Tat-specific factor 1	T#LKNDCEENGLAK	1.991	-0.3	507	88.334	0	0	0	0
O43719	HTATSF1	HTSF1_HUMAN HIV Tat-specific factor 1	T#LKNDCEENGLAK	2.007	-1.17	507	88.334	0	0	0	0
O43719	HTATSF1	HTSF1_HUMAN HIV Tat-specific factor 1	T#LKNDCEENGLAK	2.086	-1.65	507	57.327	0	0	0	0
O43719	HTATSF1	HTSF1_HUMAN HIV Tat-specific factor 1	T#LKNDCEENGLAK	1.8	-0.93	507	88.334	0	0	0	0
O43719	HTATSF1	HTSF1_HUMAN HIV Tat-specific factor 1	QITAQAWDGTTDYQVEET#SREREER	2.793	-1.31	358	0	0	0	0	0
O43747	AP1G1	AP1G1_HUMAN AP-1 complex subunit gamma-1	FT#CTVNR	1.719	-6.49	538	23.016	0	0	0	0
O43747	AP1G1	AP1G1_HUMAN AP-1 complex subunit gamma-1	FT#CTVNR	1.732	-3.37	538	23.016	0	0	0	0
O43823	AKAP8	AKAP8_HUMAN A-kinase anchor protein 8	ANDGGLAAGAPAM*HM*AS#YGPEPCTDNSDSLIAK	1.913	-3.81	79	29.834	0	0	0	0
O43823	AKAP8	AKAP8_HUMAN A-kinase anchor protein 8	SDPFVPPAASS#EPLSTPWNELNYVGGR	2.96	-0.47	217	0	0	0	0	0
O43823	AKAP8	AKAP8_HUMAN A-kinase anchor protein 8	SDPFVPPAASS#EPLSTPWNELNYVGGR	3.428	-0.11	217	0	0	0	0	0
O43823	AKAP8	AKAP8_HUMAN A-kinase anchor protein 8	SDPFVPPAASS#EPLSTPWNELNYVGGR	1.951	-0.33	217	0	0	0	0	0
O43823	AKAP8	AKAP8_HUMAN A-kinase anchor protein 8	SDPFVPPAASS#EPLSTPWNELNYVGGR	3.615	-1.38	217	0	0	0	0	0
O43823	AKAP8	AKAP8_HUMAN A-kinase anchor protein 8	SDPFVPPAASS#EPLSTPWNELNYVGGR	2.066	-0.48	217	0	0	0	0	0
O43823	AKAP8	AKAP8_HUMAN A-kinase anchor protein 8	SDPFVPPAASS#EPLSTPWNELNYVGGR	3.071	-1.07	217	0	0	0	0	0
O60232	SSSCA1	SSA27_HUMAN Sjoegren syndrome/scleroderma autoantigen 1	AAQGPPAPAVPPNT#DVMACTQTALLQK	1.307	-2.03	147	0	0	0	0	0
O60232	SSSCA1	SSA27_HUMAN Sjoegren syndrome/scleroderma autoantigen 1	AAQGPPAPAVPPNT#DVMACTQTALLQK	2.418	-1.62	147	13.113	0	0	0	0
O60232	SSSCA1	SSA27_HUMAN Sjoegren syndrome/scleroderma autoantigen 1	AAQGPPAPAVPPNT#DVMACTQTALLQK	1.382	0.84	147	0	0	0	0	0
O60232	SSSCA1	SSA27_HUMAN Sjoegren syndrome/scleroderma autoantigen 1	AAQGPPAPAVPPNT#DVMACTQTALLQK	2.938	-2.9	147	0	0	0	0	0
O60232	SSSCA1	SSA27_HUMAN Sjoegren syndrome/scleroderma autoantigen 1	EHQLAS#ASELPLGSRPAPQPPVPRPEHCEGAAAGLK	2.408	0.55	103	18.266	0	0	0	0
O60232	SSSCA1	SSA27_HUMAN Sjoegren syndrome/scleroderma autoantigen 1	EHQLASASELPLGS#RPAPQPPVPRPEHCEGAAAGLK	6.492	-1.19	111	10.009	0	0	0	0
O60232	SSSCA1	SSA27_HUMAN Sjoegren syndrome/scleroderma autoantigen 1	EHQLASASELPLGS#RPAPQPPVPRPEHCEGAAAGLK	3.477	-0.45	111	0	0	0	0	0
O60232	SSSCA1	SSA27_HUMAN Sjoegren syndrome/scleroderma autoantigen 1	EHQLASASELPLGS#RPAPQPPVPRPEHCEGAAAGLK	4.62	-0.45	111	0	0	0	0	0
O60237	PPP1R12B	MYPT2_HUMAN Protein phosphatase 1 regulatory subunit 12B	GNEIPQT#IAPSTYVSTYLK	2.464	0.56	543	71.586	0	0	0	0
O60237	PPP1R12B	MYPT2_HUMAN Protein phosphatase 1 regulatory subunit 12B	GNEIPQT#IAPSTYVSTYLK	2.648	0.56	543	71.586	0	0	0	0
O60237	PPP1R12B	MYPT2_HUMAN Protein phosphatase 1 regulatory subunit 12B	GNEIPQT#IAPSTYVSTYLK	2.972	2.14	543	85.666	0	0	0	0
O60244	MED14	MED14_HUMAN Mediator of RNA polymerase II transcription subunit 14	LS#DDPCPVESK	1.42	1.79	617	85.666	0	0	0	0
O60244	MED14	MED14_HUMAN Mediator of RNA polymerase II transcription subunit 14	LS#DDPCPVESK	1.252	0.82	617	60.621	0	0	0	0
O60318	MCM3AP	GANP_HUMAN Germinal-center associated nuclear protein	SPTSVGAFPST#SAFGQEAGEIVNSGFGK	3.959	-0.36	124	0	0	0	0	0
O60318	MCM3AP	GANP_HUMAN Germinal-center associated nuclear protein	SPTSVGAFPST#SAFGQEAGEIVNSGFGK	5.253	1.28	124	0	0	0	0	0
O60318	MCM3AP	GANP_HUMAN Germinal-center associated nuclear protein	SPTSVGAFPST#SAFGQEAGEIVNSGFGK	6.381	2.29	124	0	0	0	0	0
O60318	MCM3AP	GANP_HUMAN Germinal-center associated nuclear protein	SPTSVGAFPST#SAFGQEAGEIVNSGFGK	2.929	-0.88	124	0	0	0	0	0
O60318	MCM3AP	GANP_HUMAN Germinal-center associated nuclear protein	SPTSVGAFPSTS#AFGQEAGEIVNSGFGK	3.223	0.21	125	0	0	0	0	0
O60318	MCM3AP	GANP_HUMAN Germinal-center associated nuclear protein	SPTSVGAFPSTS#AFGQEAGEIVNSGFGK	5.065	0.91	125	0	0	0	0	0
O60318	MCM3AP	GANP_HUMAN Germinal-center associated nuclear protein	SPTSVGAFPSTS#AFGQEAGEIVNSGFGK	3.784	2.29	125	0	0	0	0	0
O60318	MCM3AP	GANP_HUMAN Germinal-center associated nuclear protein	SPTSVGAFPSTS#AFGQEAGEIVNSGFGK	4.581	0.67	125	20.016	0	0	0	0
O60318	MCM3AP	GANP_HUMAN Germinal-center associated nuclear protein	SPTSVGAFPSTS#AFGQEAGEIVNSGFGK	2.617	-2.09	125	0	0	0	0	0
O60502	MGEA5	NCOAT_HUMAN Bifunctional protein NCOAT	ANS#SVVSVNCK	1.68	0.6	589	0	0	0	0	0
O60502	MGEA5	NCOAT_HUMAN Bifunctional protein NCOAT	ANS#SVVSVNCK	1.521	0.6	589	0	0	0	0	0
O60502	MGEA5	NCOAT_HUMAN Bifunctional protein NCOAT	ANSS#VVSVNCK	1.851	-1.08	590	23.016	0	0	0	0
O60610	DIAPH1	DIAP1_HUMAN Protein diaphanous homolog 1	AGCAVT#SLLASELTK	2.581	0.59	1230	42.063	0	0	0	0
O60610	DIAPH1	DIAP1_HUMAN Protein diaphanous homolog 1	KAGCAVT#SLLASELTK	1.997	-0.89	1230	33.918	0	0	0	0
O60664	PLIN3	PLIN3_HUMAN Perilipin-3	T#LTAAAVSGAQPILSK	2.814	0.04	69	44.274	0	0	0	0
O60664	PLIN3	PLIN3_HUMAN Perilipin-3	T#LTAAAVSGAQPILSK	2.193	0.68	69	37.613	0	0	0	0
O60664	PLIN3	PLIN3_HUMAN Perilipin-3	T#LTAAAVSGAQPILSK	3.238	0.19	69	146.855	0	0	0	0
O60664	PLIN3	PLIN3_HUMAN Perilipin-3	TLT#AAAVSGAQPILSK	2.231	-1.36	71	19.053	0	0	0	0
O60664	PLIN3	PLIN3_HUMAN Perilipin-3	TLT#AAAVSGAQPILSK	2.125	-0.05	71	19.053	0	0	0	0
O60675	MAFK	MAFK_HUMAN Transcription factor MafK	STELSS#TSVPFSAAS	1.307	0.44	147	0	0	0	0	0
O60675	MAFK	MAFK_HUMAN Transcription factor MafK	STELSST#SVPFSAAS	1.617	-0.28	148	0	0	0	0	0
O60675	MAFK	MAFK_HUMAN Transcription factor MafK	STELSST#SVPFSAAS	1.59	0.07	148	0	0	0	0	0
O60675	MAFK	MAFK_HUMAN Transcription factor MafK	STELSSTS#VPFSAAS	1.355	-0.09	149	0	0	0	0	0
O60675	MAFK	MAFK_HUMAN Transcription factor MafK	VAT#TSVITIVK	1.767	0.75	133	20.016	0	0	0	0
O60675	MAFK	MAFK_HUMAN Transcription factor MafK	VAT#TSVITIVK	1.286	-0.09	133	23.016	0	0	0	0
O60675	MAFK	MAFK_HUMAN Transcription factor MafK	VAT#TSVITIVK	1.673	0.06	133	20.016	0	0	0	0
O60675	MAFK	MAFK_HUMAN Transcription factor MafK	VT#QKEELER	2.162	-0.01	74	1000	0	0	0	0
O60763	USO1	USO1_HUMAN General vesicular transport factor p115	CQNEQLQT#AVTQQVSQIQQHK	4.807	1.44	685	30.31	0	0	0	0
O60763	USO1	USO1_HUMAN General vesicular transport factor p115	CQNEQLQT#AVTQQVSQIQQHK	4.487	1.08	685	77.206	0	0	0	0
O60763	USO1	USO1_HUMAN General vesicular transport factor p115	CQNEQLQT#AVTQQVSQIQQHK	3.448	0.68	685	33.918	0	0	0	0
O60763	USO1	USO1_HUMAN General vesicular transport factor p115	CQNEQLQT#AVTQQVSQIQQHK	4.921	0.33	685	90.892	0	0	0	0
O60763	USO1	USO1_HUMAN General vesicular transport factor p115	CQNEQLQT#AVTQQVSQIQQHK	3.992	-0.17	685	49.067	0	0	0	0
O60763	USO1	USO1_HUMAN General vesicular transport factor p115	CQNEQLQT#AVTQQVSQIQQHK	4.416	0.05	685	54.711	0	0	0	0
O60763	USO1	USO1_HUMAN General vesicular transport factor p115	CQNEQLQT#AVTQQVSQIQQHK	3.757	-0.93	685	49.067	0	0	0	0
O60763	USO1	USO1_HUMAN General vesicular transport factor p115	CQNEQLQT#AVTQQVSQIQQHK	3.314	-0.53	685	77.206	0	0	0	0
O60906	SMPD2	NSMA_HUMAN Sphingomyelin phosphodiesterase 2	S#PLMCVLK	1.857	0.9	300	112.648	0	0	0	0
O60907	TBL1X	TBL1X_HUMAN F-box-like/WD repeat-containing protein TBL1X	LAQQQASAAAAAAAAT#AAATAATTTSAGVSHQNPSK	8.818	-0.53	169	117.182	0	0	0	0
O60907	TBL1X	TBL1X_HUMAN F-box-like/WD repeat-containing protein TBL1X	LAQQQASAAAAAAAAT#AAATAATTTSAGVSHQNPSK	7.372	-0.79	169	71.586	0	0	0	0
O60907	TBL1X	TBL1X_HUMAN F-box-like/WD repeat-containing protein TBL1X	LAQQQASAAAAAAAAT#AAATAATTTSAGVSHQNPSK	6.05	-0.04	169	71.586	0	0	0	0
O60907	TBL1X	TBL1X_HUMAN F-box-like/WD repeat-containing protein TBL1X	LAQQQASAAAAAAAAT#AAATAATTTSAGVSHQNPSK	9.56	0.74	169	117.182	0	0	0	0
O60907	TBL1X	TBL1X_HUMAN F-box-like/WD repeat-containing protein TBL1X	LAQQQASAAAAAAAAT#AAATAATTTSAGVSHQNPSK	6.79	0.74	169	50.686	0	0	0	0
O60907	TBL1X	TBL1X_HUMAN F-box-like/WD repeat-containing protein TBL1X	LAQQQASAAAAAAAAT#AAATAATTTSAGVSHQNPSK	4.208	0.27	169	14.061	0	0	0	0
O60907	TBL1X	TBL1X_HUMAN F-box-like/WD repeat-containing protein TBL1X	LAQQQASAAAAAAAAT#AAATAATTTSAGVSHQNPSK	8.695	0.5	169	117.182	0	0	0	0
O60907	TBL1X	TBL1X_HUMAN F-box-like/WD repeat-containing protein TBL1X	LAQQQASAAAAAAAAT#AAATAATTTSAGVSHQNPSK	8.902	0.29	169	93.8	0	0	0	0
O60907	TBL1X	TBL1X_HUMAN F-box-like/WD repeat-containing protein TBL1X	LAQQQASAAAAAAAAT#AAATAATTTSAGVSHQNPSK	8.027	-0.45	169	117.182	0	0	0	0
O60907	TBL1X	TBL1X_HUMAN F-box-like/WD repeat-containing protein TBL1X	LAQQQASAAAAAAAAT#AAATAATTTSAGVSHQNPSK	5.246	-1.96	169	50.686	0	0	0	0
O60907	TBL1X	TBL1X_HUMAN F-box-like/WD repeat-containing protein TBL1X	LAQQQASAAAAAAAAT#AAATAATTTSAGVSHQNPSK	3.678	0.06	169	50.686	0	0	0	0
O60907	TBL1X	TBL1X_HUMAN F-box-like/WD repeat-containing protein TBL1X	LAQQQASAAAAAAAAT#AAATAATTTSAGVSHQNPSK	6.194	0.06	169	71.586	0	0	0	0
O60941	DTNB	DTNB_HUMAN Dystrobrevin beta	QAAQATGSPHTS#PT#HGGGRPMPMPVR	2.108	2.61	535	0	537	0	0	0
O75030	MITF	MITF_HUMAN Microphthalmia-associated transcription factor	VPVSQT#PAINVS#VPTTLPSATQVPM*EVLK	2.936	-1.71	95	0	101	95.931	0	0
O75030	MITF	MITF_HUMAN Microphthalmia-associated transcription factor	VPVSQTPAINVS#VPTTLPSATQVPM*EVLK	1.955	0.65	101	15.288	0	0	0	0
O75030	MITF	MITF_HUMAN Microphthalmia-associated transcription factor	VPVSQTPAINVS#VPTTLPSATQVPMEVLK	3.156	1.73	101	33.918	0	0	0	0
O75030	MITF	MITF_HUMAN Microphthalmia-associated transcription factor	VPVSQTPAINVSVPT#T#LPSATQVPM*EVLK	2.377	-1.71	104	15.661	105	14.336	0	0
O75030	MITF	MITF_HUMAN Microphthalmia-associated transcription factor	VPVSQTPAINVSVPT#T#LPSATQVPMEVLK	1.93	-0.17	104	29.834	105	14.946	0	0
O75030	MITF	MITF_HUMAN Microphthalmia-associated transcription factor	VPVSQTPAINVSVPT#TLPSATQVPM*EVLK	4.866	1.06	104	20.016	0	0	0	0
O75030	MITF	MITF_HUMAN Microphthalmia-associated transcription factor	VPVSQTPAINVSVPT#TLPSATQVPM*EVLK	4.655	1.06	104	20.016	0	0	0	0
O75030	MITF	MITF_HUMAN Microphthalmia-associated transcription factor	VPVSQTPAINVSVPT#TLPSATQVPM*EVLK	3.912	-0.42	104	0	0	0	0	0
O75030	MITF	MITF_HUMAN Microphthalmia-associated transcription factor	VPVSQTPAINVSVPT#TLPSATQVPMEVLK	4.487	-1.2	104	0	0	0	0	0
O75030	MITF	MITF_HUMAN Microphthalmia-associated transcription factor	VPVSQTPAINVSVPT#TLPSATQVPMEVLK	3.475	0.77	104	0	0	0	0	0
O75030	MITF	MITF_HUMAN Microphthalmia-associated transcription factor	VPVSQTPAINVSVPTT#LPSAT#QVPMEVLK	1.726	-1.78	105	0	110	0	0	0
O75030	MITF	MITF_HUMAN Microphthalmia-associated transcription factor	VPVSQTPAINVSVPTT#LPSATQVPM*EVLK	3.326	0.57	105	0	0	0	0	0
O75030	MITF	MITF_HUMAN Microphthalmia-associated transcription factor	VPVSQTPAINVSVPTT#LPSATQVPM*EVLK	3.189	-0.42	105	0	0	0	0	0
O75044	SRGAP2	SRGP2_HUMAN SLIT-ROBO Rho GTPase-activating protein 2	TS#PVVAPTSEPSSPLHTQLLKDPEPAFQR	2.181	-1.57	983	0	0	0	0	0
O75113	N4BP1	N4BP1_HUMAN NEDD4-binding protein 1	VPGT#QAASTSHQPPTR	3.93	0.7	802	141.646	0	0	0	0
O75113	N4BP1	N4BP1_HUMAN NEDD4-binding protein 1	VPGT#QAASTSHQPPTR	3.017	1.35	802	93.8	0	0	0	0
O75152	ZC3H11A	ZC11A_HUMAN Zinc finger CCCH domain-containing protein 11A	VEVET#SGIGDSLLNVK	1.269	-0.03	624	20.016	0	0	0	0
O75157	TSC22D2	T22D2_HUMAN TSC22 domain family protein 2	SSSIIQHVGLPLAPGT#HSAPTSLPQSDLSQFQTQTQPLVGQVDDTRR	5.176	-1.51	565	0	0	0	0	0
O75157	TSC22D2	T22D2_HUMAN TSC22 domain family protein 2	SSSIIQHVGLPLAPGT#HSAPTSLPQSDLSQFQTQTQPLVGQVDDTRR	5.022	0.61	565	0	0	0	0	0
O75157	TSC22D2	T22D2_HUMAN TSC22 domain family protein 2	SSSIIQHVGLPLAPGT#HSAPTSLPQSDLSQFQTQTQPLVGQVDDTRR	5.026	0.93	565	0	0	0	0	0
O75157	TSC22D2	T22D2_HUMAN TSC22 domain family protein 2	SSSIIQHVGLPLAPGT#HSAPTSLPQSDLSQFQTQTQPLVGQVDDTRR	4.886	-2.67	565	0	0	0	0	0
O75157	TSC22D2	T22D2_HUMAN TSC22 domain family protein 2	SSSIIQHVGLPLAPGT#HSAPTSLPQSDLSQFQTQTQPLVGQVDDTRR	3.418	0.64	565	0	0	0	0	0
O75157	TSC22D2	T22D2_HUMAN TSC22 domain family protein 2	SSSIIQHVGLPLAPGTHS#APTSLPQSDLSQFQTQTQPLVGQVDDTRR	3.801	-0.17	567	0	0	0	0	0
O75157	TSC22D2	T22D2_HUMAN TSC22 domain family protein 2	SSSIIQHVGLPLAPGTHSAPTSLPQS#DLSQFQTQTQPLVGQVDDTR	2.657	-1.56	575	13.33	0	0	0	0
O75157	TSC22D2	T22D2_HUMAN TSC22 domain family protein 2	SSSIIQHVGLPLAPGTHSAPTSLPQS#DLSQFQTQTQPLVGQVDDTRR	2.3	1.18	575	18.266	0	0	0	0
O75157	TSC22D2	T22D2_HUMAN TSC22 domain family protein 2	SSSIIQHVGLPLAPGTHSAPTSLPQSDLS#QFQTQTQPLVGQVDDTRR	5.033	1.75	578	0	0	0	0	0
O75157	TSC22D2	T22D2_HUMAN TSC22 domain family protein 2	SSSIIQHVGLPLAPGTHSAPTSLPQSDLS#QFQTQTQPLVGQVDDTRR	4.278	-0.27	578	18.266	0	0	0	0
O75157	TSC22D2	T22D2_HUMAN TSC22 domain family protein 2	SSSIIQHVGLPLAPGTHSAPTSLPQSDLSQFQT#QTQPLVGQVDDTR	2.266	1.18	582	18.266	0	0	0	0
O75157	TSC22D2	T22D2_HUMAN TSC22 domain family protein 2	SSSIIQHVGLPLAPGTHSAPTSLPQSDLSQFQT#QTQPLVGQVDDTR	2.454	2.29	582	0	0	0	0	0
O75157	TSC22D2	T22D2_HUMAN TSC22 domain family protein 2	SSSIIQHVGLPLAPGTHSAPTSLPQSDLSQFQT#QTQPLVGQVDDTR	3.303	-2.18	582	18.266	0	0	0	0
O75179	ANKRD17	ANR17_HUMAN Ankyrin repeat domain-containing protein 17	IGS#S#APTTTAANTSLM*GIK	2.912	0.88	1820	83.991	1821	83.991	0	0
O75179	ANKRD17	ANR17_HUMAN Ankyrin repeat domain-containing protein 17	IGS#S#APTTTAANTSLM*GIK	3.942	1.17	1820	83.991	1821	83.991	0	0
O75179	ANKRD17	ANR17_HUMAN Ankyrin repeat domain-containing protein 17	IGS#S#APTTTAANTSLM*GIK	2.953	1.17	1820	83.991	1821	83.991	0	0
O75179	ANKRD17	ANR17_HUMAN Ankyrin repeat domain-containing protein 17	IGS#S#APTTTAANTSLM*GIK	3.476	0.23	1820	83.991	1821	83.991	0	0
O75179	ANKRD17	ANR17_HUMAN Ankyrin repeat domain-containing protein 17	IGS#S#APTTTAANTSLM*GIK	2.732	0.14	1820	105.001	1821	105.001	0	0
O75179	ANKRD17	ANR17_HUMAN Ankyrin repeat domain-containing protein 17	IGS#S#APTTTAANTSLM*GIK	2.003	0.42	1820	83.991	1821	83.991	0	0
O75179	ANKRD17	ANR17_HUMAN Ankyrin repeat domain-containing protein 17	IGS#S#APTTTAANTSLM*GIK	2.504	-0.24	1820	105.001	1821	105.001	0	0
O75179	ANKRD17	ANR17_HUMAN Ankyrin repeat domain-containing protein 17	IGS#S#APTTTAANTSLM*GIK	3.008	-0.64	1820	88.334	1821	88.334	0	0
O75179	ANKRD17	ANR17_HUMAN Ankyrin repeat domain-containing protein 17	IGS#S#APTTTAANTSLM*GIK	2.786	0.56	1820	83.991	1821	83.991	0	0
O75179	ANKRD17	ANR17_HUMAN Ankyrin repeat domain-containing protein 17	IGS#S#APTTTAANTSLM*GIK	2.17	2.77	1820	35.567	1821	35.567	0	0
O75179	ANKRD17	ANR17_HUMAN Ankyrin repeat domain-containing protein 17	IGS#S#APTTTAANTSLM*GIK	2.174	0.56	1820	63.992	1821	63.992	0	0
O75179	ANKRD17	ANR17_HUMAN Ankyrin repeat domain-containing protein 17	IGS#S#APTTTAANTSLMGIK	3.563	0.37	1820	126.914	1821	126.914	0	0
O75179	ANKRD17	ANR17_HUMAN Ankyrin repeat domain-containing protein 17	IGS#S#APTTTAANTSLMGIK	3.607	2.94	1820	173.168	1821	173.168	0	0
O75179	ANKRD17	ANR17_HUMAN Ankyrin repeat domain-containing protein 17	IGS#S#APTTTAANTSLMGIK	3.188	-0.49	1820	105.001	1821	105.001	0	0
O75179	ANKRD17	ANR17_HUMAN Ankyrin repeat domain-containing protein 17	IGS#S#APTTTAANTSLMGIK	2.547	-0.35	1820	105.001	1821	105.001	0	0
O75179	ANKRD17	ANR17_HUMAN Ankyrin repeat domain-containing protein 17	IGS#S#APTTTAANTSLMGIK	2.933	0.6	1820	83.991	1821	83.991	0	0
O75179	ANKRD17	ANR17_HUMAN Ankyrin repeat domain-containing protein 17	IGS#S#APTTTAANTSLMGIK	1.573	2.67	1820	57.327	1821	57.327	0	0
O75179	ANKRD17	ANR17_HUMAN Ankyrin repeat domain-containing protein 17	LKVEDEPEVLTEPPSATTTTT#IGISATWTTLAGSHGK	6.947	-0.94	1541	0	0	0	0	0
O75179	ANKRD17	ANR17_HUMAN Ankyrin repeat domain-containing protein 17	LKVEDEPEVLTEPPSATTTTT#IGISATWTTLAGSHGK	6.124	-0.94	1541	0	0	0	0	0
O75179	ANKRD17	ANR17_HUMAN Ankyrin repeat domain-containing protein 17	LKVEDEPEVLTEPPSATTTTT#IGISATWTTLAGSHGK	5.75	-3.06	1541	0	0	0	0	0
O75179	ANKRD17	ANR17_HUMAN Ankyrin repeat domain-containing protein 17	LKVEDEPEVLTEPPSATTTTT#IGISATWTTLAGSHGK	4.734	-1.76	1541	0	0	0	0	0
O75179	ANKRD17	ANR17_HUMAN Ankyrin repeat domain-containing protein 17	LKVEDEPEVLTEPPSATTTTT#IGISATWTTLAGSHGK	6.074	-1.76	1541	0	0	0	0	0
O75179	ANKRD17	ANR17_HUMAN Ankyrin repeat domain-containing protein 17	LTSS#VSCALDEAAAALTR	1.888	-0.58	207	0	0	0	0	0
O75179	ANKRD17	ANR17_HUMAN Ankyrin repeat domain-containing protein 17	LTSS#VSCALDEAAAALTR	2.323	-0.96	207	0	0	0	0	0
O75179	ANKRD17	ANR17_HUMAN Ankyrin repeat domain-containing protein 17	LTSS#VSCALDEAAAALTR	1.755	1.46	207	0	0	0	0	0
O75179	ANKRD17	ANR17_HUMAN Ankyrin repeat domain-containing protein 17	LTSS#VSCALDEAAAALTR	2.182	1.71	207	17.028	0	0	0	0
O75179	ANKRD17	ANR17_HUMAN Ankyrin repeat domain-containing protein 17	QLFVT#VVK	1.438	0.54	2001	1000	0	0	0	0
O75363	BCAS1	BCAS1_HUMAN Breast carcinoma-amplified sequence 1	EDSVPT#GAEENVVCESPVEIIK	1.343	0.08	389	38.855	0	0	0	0
O75363	BCAS1	BCAS1_HUMAN Breast carcinoma-amplified sequence 1	EDSVPT#GAEENVVCESPVEIIK	1.667	-0.27	389	17.602	0	0	0	0
O75369	FLNB	FLNB_HUMAN Filamin-B	GAGT#GGLGLTVEGPCEAK	2.191	0.78	1070	45.171	0	0	0	0
O75369	FLNB	FLNB_HUMAN Filamin-B	GAGTGGLGLT#VEGPCEAK	2.721	6.04	1076	80.912	0	0	0	0
O75369	FLNB	FLNB_HUMAN Filamin-B	GAGTGGLGLT#VEGPCEAK	3.293	0.43	1076	80.912	0	0	0	0
O75369	FLNB	FLNB_HUMAN Filamin-B	S#STETCYSAIPK	2.538	-0.32	2496	37.613	0	0	0	0
O75369	FLNB	FLNB_HUMAN Filamin-B	S#STETCYSAIPK	1.696	-0.18	2496	20.016	0	0	0	0
O75369	FLNB	FLNB_HUMAN Filamin-B	S#STETCYSAIPK	1.934	1.03	2496	20.016	0	0	0	0
O75369	FLNB	FLNB_HUMAN Filamin-B	S#STETCYSAIPK	1.512	-0.97	2496	20.016	0	0	0	0
O75369	FLNB	FLNB_HUMAN Filamin-B	SST#ETCYSAIPK	1.295	1.95	2498	0	0	0	0	0
O75369	FLNB	FLNB_HUMAN Filamin-B	SST#ETCYSAIPK	1.363	-1.1	2498	21.26	0	0	0	0
O75369	FLNB	FLNB_HUMAN Filamin-B	SSTET#CYSAIPK	1.37	-0.57	2500	0	0	0	0	0
O75369	FLNB	FLNB_HUMAN Filamin-B	SSTET#CYSAIPK	1.774	0.68	2500	17.602	0	0	0	0
O75369	FLNB	FLNB_HUMAN Filamin-B	SSTET#CYSAIPK	1.227	0.39	2500	0	0	0	0	0
O75376	NCOR1	NCOR1_HUMAN Nuclear receptor corepressor 1	ALMGSFDDKVEDHGVVMS#QPMGVVPGTANTSVVTSGETR	4.479	-0.42	2287	82.112	0	0	0	0
O75376	NCOR1	NCOR1_HUMAN Nuclear receptor corepressor 1	ALMGSFDDKVEDHGVVMSQPMGVVPGT#ANTSVVTSGETR	2.398	-0.42	2296	45.171	0	0	0	0
O75376	NCOR1	NCOR1_HUMAN Nuclear receptor corepressor 1	HTSVVS#SGPSVLR	2.639	0.89	1453	23.016	0	0	0	0
O75376	NCOR1	NCOR1_HUMAN Nuclear receptor corepressor 1	IM*PLPAGGPSIS#QGLPASR	1.475	-0.45	1806	37.613	0	0	0	0
O75376	NCOR1	NCOR1_HUMAN Nuclear receptor corepressor 1	IM*PLPAGGPSISQGLPAS#R	1.871	-0.19	1812	96.793	0	0	0	0
O75376	NCOR1	NCOR1_HUMAN Nuclear receptor corepressor 1	KLNSSGGGDSDM*AAAQPGT#EIFNLPAVTTSGSVSSR	1.66	1.27	2233	25.303	0	0	0	0
O75376	NCOR1	NCOR1_HUMAN Nuclear receptor corepressor 1	KLNSSGGGDSDM*AAAQPGT#EIFNLPAVTTSGSVSSR	2.312	0.97	2233	58.767	0	0	0	0
O75376	NCOR1	NCOR1_HUMAN Nuclear receptor corepressor 1	KLNSSGGGDSDM*AAAQPGT#EIFNLPAVTTSGSVSSR	2.917	0.16	2233	58.767	0	0	0	0
O75376	NCOR1	NCOR1_HUMAN Nuclear receptor corepressor 1	KLNSSGGGDSDMAAAQPGT#EIFNLPAVTTSGSVSSR	1.948	-0.06	2233	43.596	0	0	0	0
O75376	NCOR1	NCOR1_HUMAN Nuclear receptor corepressor 1	NQVSSQT#PQQPPTSTFQNSPSALVSTPVR	2.338	0.88	2072	19.053	0	0	0	0
O75376	NCOR1	NCOR1_HUMAN Nuclear receptor corepressor 1	NQVSSQT#PQQPPTSTFQNSPSALVSTPVR	4.33	0.38	2072	19.053	0	0	0	0
O75376	NCOR1	NCOR1_HUMAN Nuclear receptor corepressor 1	NQVSSQT#PQQPPTSTFQNSPSALVSTPVR	3.825	0.2	2072	19.053	0	0	0	0
O75376	NCOR1	NCOR1_HUMAN Nuclear receptor corepressor 1	NQVSSQT#PQQPPTSTFQNSPSALVSTPVR	2.947	1.58	2072	46.97	0	0	0	0
O75376	NCOR1	NCOR1_HUMAN Nuclear receptor corepressor 1	NQVSSQT#PQQPPTSTFQNSPSALVSTPVR	5.709	0.1	2072	66.459	0	0	0	0
O75376	NCOR1	NCOR1_HUMAN Nuclear receptor corepressor 1	NQVSSQTPQQPPT#STFQNSPSALVSTPVR	1.56	1.06	2078	0	0	0	0	0
O75376	NCOR1	NCOR1_HUMAN Nuclear receptor corepressor 1	NQVSSQTPQQPPT#STFQNSPSALVSTPVR	4.906	-1.51	2078	0	0	0	0	0
O75376	NCOR1	NCOR1_HUMAN Nuclear receptor corepressor 1	NQVSSQTPQQPPT#STFQNSPSALVSTPVR	3.709	1.85	2078	0	0	0	0	0
O75376	NCOR1	NCOR1_HUMAN Nuclear receptor corepressor 1	NQVSSQTPQQPPT#STFQNSPSALVSTPVR	3.557	0.18	2078	0	0	0	0	0
O75376	NCOR1	NCOR1_HUMAN Nuclear receptor corepressor 1	QYEGPLHHYRPQQES#PSPQQQLPPSSQAEGMGQVPR	2.124	0.92	2023	43.596	0	0	0	0
O75376	NCOR1	NCOR1_HUMAN Nuclear receptor corepressor 1	QYEGPLHHYRPQQESPS#PQQQLPPSSQAEGMGQVPR	2.552	-0.87	2025	18.266	0	0	0	0
O75376	NCOR1	NCOR1_HUMAN Nuclear receptor corepressor 1	QYEGPLHHYRPQQESPS#PQQQLPPSSQAEGMGQVPR	3.441	1.32	2025	40.309	0	0	0	0
O75376	NCOR1	NCOR1_HUMAN Nuclear receptor corepressor 1	RTPVSYQNT#M*SR	1.54	0.28	1491	0	0	0	0	0
O75376	NCOR1	NCOR1_HUMAN Nuclear receptor corepressor 1	S#AAVSEQQQLEQK	3.161	-0.88	1857	71.586	0	0	0	0
O75376	NCOR1	NCOR1_HUMAN Nuclear receptor corepressor 1	S#AAVSEQQQLEQK	1.548	0.34	1857	17.028	0	0	0	0
O75376	NCOR1	NCOR1_HUMAN Nuclear receptor corepressor 1	S#AAVSEQQQLEQK	3.226	0.29	1857	71.586	0	0	0	0
O75376	NCOR1	NCOR1_HUMAN Nuclear receptor corepressor 1	S#AAVSEQQQLEQK	2.747	-0.34	1857	85.666	0	0	0	0
O75376	NCOR1	NCOR1_HUMAN Nuclear receptor corepressor 1	S#AAVSEQQQLEQK	2.534	0.56	1857	85.666	0	0	0	0
O75376	NCOR1	NCOR1_HUMAN Nuclear receptor corepressor 1	S#AAVSEQQQLEQK	3.378	0.36	1857	71.586	0	0	0	0
O75376	NCOR1	NCOR1_HUMAN Nuclear receptor corepressor 1	S#AAVSEQQQLEQK	3.103	-0.71	1857	85.666	0	0	0	0
O75376	NCOR1	NCOR1_HUMAN Nuclear receptor corepressor 1	SSHLEVSQAS#QLLQQQQQQQLR	4.071	-1.36	54	55.952	0	0	0	0
O75376	NCOR1	NCOR1_HUMAN Nuclear receptor corepressor 1	SSHLEVSQAS#QLLQQQQQQQLR	2.721	1.21	54	103.511	0	0	0	0
O75376	NCOR1	NCOR1_HUMAN Nuclear receptor corepressor 1	SSHLEVSQAS#QLLQQQQQQQLR	3.957	-0.34	54	78.958	0	0	0	0
O75376	NCOR1	NCOR1_HUMAN Nuclear receptor corepressor 1	SSHLEVSQAS#QLLQQQQQQQLR	4.454	-0.49	54	78.958	0	0	0	0
O75376	NCOR1	NCOR1_HUMAN Nuclear receptor corepressor 1	SSHLEVSQAS#QLLQQQQQQQLR	2.951	-1.81	54	78.958	0	0	0	0
O75376	NCOR1	NCOR1_HUMAN Nuclear receptor corepressor 1	SSHLEVSQAS#QLLQQQQQQQLR	3.157	-0.91	54	78.958	0	0	0	0
O75376	NCOR1	NCOR1_HUMAN Nuclear receptor corepressor 1	SSHLEVSQAS#QLLQQQQQQQLR	1.997	0.55	54	55.952	0	0	0	0
O75376	NCOR1	NCOR1_HUMAN Nuclear receptor corepressor 1	SSHLEVSQAS#QLLQQQQQQQLR	3.511	1.75	54	55.952	0	0	0	0
O75376	NCOR1	NCOR1_HUMAN Nuclear receptor corepressor 1	SSHLEVSQAS#QLLQQQQQQQLR	4.179	0.19	54	78.958	0	0	0	0
O75376	NCOR1	NCOR1_HUMAN Nuclear receptor corepressor 1	T#PVSYQNTM*SR	1.561	0.53	1484	54.711	0	0	0	0
O75376	NCOR1	NCOR1_HUMAN Nuclear receptor corepressor 1	T#PVSYQNTM*SR	2.265	2.32	1484	77.206	0	0	0	0
O75376	NCOR1	NCOR1_HUMAN Nuclear receptor corepressor 1	T#PVSYQNTM*SR	1.912	0.34	1484	54.711	0	0	0	0
O75376	NCOR1	NCOR1_HUMAN Nuclear receptor corepressor 1	T#PVSYQNTM*SR	1.958	1.19	1484	54.711	0	0	0	0
O75376	NCOR1	NCOR1_HUMAN Nuclear receptor corepressor 1	T#PVSYQNTM*SR	1.772	1.43	1484	40.309	0	0	0	0
O75376	NCOR1	NCOR1_HUMAN Nuclear receptor corepressor 1	T#PVSYQNTMSR	1.788	-0.06	1484	65.076	0	0	0	0
O75376	NCOR1	NCOR1_HUMAN Nuclear receptor corepressor 1	T#PVSYQNTMSR	2.576	1.82	1484	54.711	0	0	0	0
O75376	NCOR1	NCOR1_HUMAN Nuclear receptor corepressor 1	T#PVSYQNTMSR	2.094	0.56	1484	65.076	0	0	0	0
O75391	SPAG7	SPAG7_HUMAN Sperm-associated antigen 7	T#YGCVPVANKR	2.041	0.77	188	54.711	0	0	0	0
O75391	SPAG7	SPAG7_HUMAN Sperm-associated antigen 7	QSGEELPPT#S	1.201	0.66	226	74.165	0	0	0	0
O75439	PMPCB	MPPB_HUMAN Mitochondrial-processing peptidase subunit beta	S#NMCWLRD	1.458	0.29	482	65.076	0	0	0	0
O75439	PMPCB	MPPB_HUMAN Mitochondrial-processing peptidase subunit beta	VT#CLESGLR	1.961	0.58	61	23.016	0	0	0	0
O75665	OFD1	OFD1_HUMAN Oral-facial-digital syndrome 1 protein	SLT#T#QVADLKLQLK	1.894	-2.36	536	0	537	47.277	0	0
O75674	TOM1L1	TM1L1_HUMAN TOM1-like protein 1	QETAQISS#NPPTSVPTAPALSSVIAPK	1.584	-4.97	172	0	0	0	0	0
O75683	SURF6	SURF6_HUMAN Surfeit locus protein 6	KAEEATEAQEVVEATPEGACT#EPR	4.891	1.26	190	21.26	0	0	0	0
O75752	B3GALNT1	B3GL1_HUMAN UDP-GalNAc:beta-1,3-N-acetylgalactosaminyltransferase 1	T#HISYQEYPFK	2.593	0.24	222	54.711	0	0	0	0
O75916	RGS9	RGS9_HUMAN Isoform 3 of Regulator of G-protein signaling 9	EAANTVDITQVMS#K	2.014	-4.54	469	50.686	0	0	0	0
O75940	SMNDC1	SPF30_HUMAN Survival of motor neuron-related-splicing factor 30	VGVGT#CGIADKPM*TQYQDTSK	2.997	-0.86	213	20.016	0	0	0	0
O75976	CPD	CBPD_HUMAN Carboxypeptidase D	GAEWHSHLGS#M*K	1.287	1.92	1164	17.028	0	0	0	0
O94804	STK10	STK10_HUMAN Serine/threonine-protein kinase 10	LS#EEAECPNPSTPSK	2.138	0.48	942	29.384	0	0	0	0
O94804	STK10	STK10_HUMAN Serine/threonine-protein kinase 10	LS#EEAECPNPSTPSK	1.779	0.99	942	29.384	0	0	0	0
O94804	STK10	STK10_HUMAN Serine/threonine-protein kinase 10	LS#EEAECPNPSTPSK	1.463	0.19	942	29.384	0	0	0	0
O94804	STK10	STK10_HUMAN Serine/threonine-protein kinase 10	LS#EEAECPNPSTPSK	1.82	-1	942	80.912	0	0	0	0
O94842	TOX4	TOX4_HUMAN TOX high mobility group box family member 4	QM*LPSSIT#M*SQGGMVTVIPATVVTSR	2.703	-0.43	380	17.028	0	0	0	0
O94842	TOX4	TOX4_HUMAN TOX high mobility group box family member 4	QM*LPSSITM*S#QGGM*VTVIPATVVTSR	3.234	0.85	382	15.661	0	0	0	0
O94842	TOX4	TOX4_HUMAN TOX high mobility group box family member 4	QM*LPSSITM*S#QGGM*VTVIPATVVTSR	2.683	0.77	382	0	0	0	0	0
O94842	TOX4	TOX4_HUMAN TOX high mobility group box family member 4	QM*LPSSITM*S#QGGMVTVIPATVVTSR	1.643	0.32	382	0	0	0	0	0
O94842	TOX4	TOX4_HUMAN TOX high mobility group box family member 4	QM*LPSSITM*SQGGM*VTVIPATVVTS#R	3.003	3.95	397	20.016	0	0	0	0
O94842	TOX4	TOX4_HUMAN TOX high mobility group box family member 4	QM*LPSSITM*SQGGMVTVIPATVVT#SR	2.396	-0.3	396	0	0	0	0	0
O94842	TOX4	TOX4_HUMAN TOX high mobility group box family member 4	QM*LPSSITMS#QGGM*VTVIPATVVTSR	3.13	0.2	382	0	0	0	0	0
O94842	TOX4	TOX4_HUMAN TOX high mobility group box family member 4	QM*LPSSITMS#QGGM*VTVIPATVVTSR	2.974	0.34	382	18.266	0	0	0	0
O94842	TOX4	TOX4_HUMAN TOX high mobility group box family member 4	QM*LPSSITMS#QGGMVTVIPATVVTSR	1.621	0.66	382	0	0	0	0	0
O94842	TOX4	TOX4_HUMAN TOX high mobility group box family member 4	QM*LPSSITMSQGGM*VTVIPATVVT#SR	2.774	-0.3	396	0	0	0	0	0
O94842	TOX4	TOX4_HUMAN TOX high mobility group box family member 4	QMLPSSITM*S#QGGMVTVIPATVVTSR	2.077	0.66	382	0	0	0	0	0
O94842	TOX4	TOX4_HUMAN TOX high mobility group box family member 4	QMLPSSITMS#QGGM*VTVIPATVVTSR	2.41	-0.49	382	0	0	0	0	0
O94842	TOX4	TOX4_HUMAN TOX high mobility group box family member 4	QMLPSSITMSQGGMVT#VIPATVVTSR	1.629	0.32	388	31.351	0	0	0	0
O94842	TOX4	TOX4_HUMAN TOX high mobility group box family member 4	QMLPSSITMSQGGMVTVIPAT#VVTSR	1.605	0.32	393	17.602	0	0	0	0
O94842	TOX4	TOX4_HUMAN TOX high mobility group box family member 4	GLQLGQTS#TATIQPSQQAQIVTR	2.371	0.34	406	0	0	0	0	0
O94842	TOX4	TOX4_HUMAN TOX high mobility group box family member 4	GLQLGQTS#TATIQPSQQAQIVTR	4.078	-0.63	406	20.016	0	0	0	0
O94842	TOX4	TOX4_HUMAN TOX high mobility group box family member 4	GLQLGQTS#TATIQPSQQAQIVTR	4.337	0.04	406	26.021	0	0	0	0
O94842	TOX4	TOX4_HUMAN TOX high mobility group box family member 4	GLQLGQTS#TATIQPSQQAQIVTR	3.693	-0.55	406	0	0	0	0	0
O94842	TOX4	TOX4_HUMAN TOX high mobility group box family member 4	GLQLGQTS#TATIQPSQQAQIVTR	1.894	0.03	406	0	0	0	0	0
O94842	TOX4	TOX4_HUMAN TOX high mobility group box family member 4	GLQLGQTS#TATIQPSQQAQIVTR	2.679	-1.48	406	26.021	0	0	0	0
O94842	TOX4	TOX4_HUMAN TOX high mobility group box family member 4	GLQLGQTS#TATIQPSQQAQIVTR	3.985	0.97	406	0	0	0	0	0
O94842	TOX4	TOX4_HUMAN TOX high mobility group box family member 4	GLQLGQTS#TATIQPSQQAQIVTR	4.468	-0.38	406	26.021	0	0	0	0
O94842	TOX4	TOX4_HUMAN TOX high mobility group box family member 4	GLQLGQTST#ATIQPSQQAQIVTR	3.768	0.72	407	20.016	0	0	0	0
O94903	PROSC	PROSC_HUMAN Proline synthase co-transcribed bacterial homolog protein	KPT#PDKCAADVK	1.398	-0.08	257	31.351	0	0	0	0
O94903	PROSC	PROSC_HUMAN Proline synthase co-transcribed bacterial homolog protein	KPT#PDKCAADVK	1.794	0.07	257	31.351	0	0	0	0
O94903	PROSC	PROSC_HUMAN Proline synthase co-transcribed bacterial homolog protein	KPT#PDKCAADVK	1.892	-0.45	257	31.351	0	0	0	0
O94903	PROSC	PROSC_HUMAN Proline synthase co-transcribed bacterial homolog protein	KPT#PDKCAADVK	1.801	-0.45	257	50.686	0	0	0	0
O94905	ERLIN2	ERLN2_HUMAN Erlin-2	LS#FGLEDEPLETATKEN	1.717	0.09	324	171.22	0	0	0	0
O94913	PCF11	PCF11_HUMAN Pre-mRNA cleavage complex 2 protein Pcf11	SPEEPSTPGTVVS#SPSISTPPIVPDIQK	3.473	-0.39	181	20.016	0	0	0	0
O94913	PCF11	PCF11_HUMAN Pre-mRNA cleavage complex 2 protein Pcf11	SPEEPSTPGTVVS#SPSISTPPIVPDIQK	4.329	-0.81	181	20.016	0	0	0	0
O94913	PCF11	PCF11_HUMAN Pre-mRNA cleavage complex 2 protein Pcf11	SPEEPSTPGTVVS#SPSISTPPIVPDIQK	1.204	-0.37	181	0	0	0	0	0
O94913	PCF11	PCF11_HUMAN Pre-mRNA cleavage complex 2 protein Pcf11	SPEEPSTPGTVVS#SPSISTPPIVPDIQK	4	0.12	181	0	0	0	0	0
O94913	PCF11	PCF11_HUMAN Pre-mRNA cleavage complex 2 protein Pcf11	SPEEPSTPGTVVS#SPSISTPPIVPDIQK	2.153	0.66	181	0	0	0	0	0
O94913	PCF11	PCF11_HUMAN Pre-mRNA cleavage complex 2 protein Pcf11	SPEEPSTPGTVVSS#PSISTPPIVPDIQK	4.968	-0.39	182	20.016	0	0	0	0
O94913	PCF11	PCF11_HUMAN Pre-mRNA cleavage complex 2 protein Pcf11	SPEEPSTPGTVVSS#PSISTPPIVPDIQK	3.22	-1.15	182	0	0	0	0	0
O94913	PCF11	PCF11_HUMAN Pre-mRNA cleavage complex 2 protein Pcf11	SPEEPSTPGTVVSS#PSISTPPIVPDIQK	2.725	-1.24	182	0	0	0	0	0
O94913	PCF11	PCF11_HUMAN Pre-mRNA cleavage complex 2 protein Pcf11	SPEEPSTPGTVVSS#PSISTPPIVPDIQK	3.332	-0.81	182	17.028	0	0	0	0
O94913	PCF11	PCF11_HUMAN Pre-mRNA cleavage complex 2 protein Pcf11	SPEEPSTPGTVVSS#PSISTPPIVPDIQK	3.665	-0.16	182	20.016	0	0	0	0
O94921	CDK14	CDK14_HUMAN Cyclin-dependent kinase 14	T#LSESFSR	1.398	-0.59	22	37.613	0	0	0	0
O94979	SEC31A	SC31A_HUMAN Protein transport protein Sec31A	LSSSFGNLDPFGT#GQPLPPLQIPQQTAQHSIVLPLK	2.376	0.63	361	44.624	0	0	0	0
O95081	AGFG2	AGFG2_HUMAN Arf-GAP domain and FG repeat-containing protein 2	T#LLGDPAPS#LSVAASTSSQPVSQSHAR	4.066	1.43	177	97.686	185	85.666	0	0
O95081	AGFG2	AGFG2_HUMAN Arf-GAP domain and FG repeat-containing protein 2	T#LLGDPAPS#LSVAASTSSQPVSQSHAR	3.466	0.18	177	59.93	185	37.613	0	0
O95081	AGFG2	AGFG2_HUMAN Arf-GAP domain and FG repeat-containing protein 2	T#LLGDPAPS#LSVAASTSSQPVSQSHAR	2.052	2.43	177	41.762	185	17.028	0	0
O95081	AGFG2	AGFG2_HUMAN Arf-GAP domain and FG repeat-containing protein 2	T#LLGDPAPSLSVAASTSSQPVSQSHAR	2.285	-1.96	177	45.171	0	0	0	0
O95081	AGFG2	AGFG2_HUMAN Arf-GAP domain and FG repeat-containing protein 2	TLLGDPAPS#LS#VAASTSSQPVSQSHAR	4.987	-0.6	185	88.334	187	81.232	0	0
O95081	AGFG2	AGFG2_HUMAN Arf-GAP domain and FG repeat-containing protein 2	TLLGDPAPS#LS#VAASTSSQPVSQSHAR	1.814	-1.12	185	43.596	187	45.742	0	0
O95081	AGFG2	AGFG2_HUMAN Arf-GAP domain and FG repeat-containing protein 2	TLLGDPAPS#LS#VAASTSSQPVSQSHAR	1.992	0.03	185	47.631	187	43.596	0	0
O95081	AGFG2	AGFG2_HUMAN Arf-GAP domain and FG repeat-containing protein 2	TLLGDPAPS#LS#VAASTSSQPVSQSHAR	5.396	0.31	185	67.368	187	81.232	0	0
O95081	AGFG2	AGFG2_HUMAN Arf-GAP domain and FG repeat-containing protein 2	TLLGDPAPS#LS#VAASTSSQPVSQSHAR	3.638	0.91	185	67.368	187	61.839	0	0
O95081	AGFG2	AGFG2_HUMAN Arf-GAP domain and FG repeat-containing protein 2	TLLGDPAPS#LS#VAASTSSQPVSQSHAR	2.105	-1.3	185	26.769	187	13.113	0	0
O95081	AGFG2	AGFG2_HUMAN Arf-GAP domain and FG repeat-containing protein 2	TLLGDPAPS#LS#VAASTSSQPVSQSHAR	1.799	-0.29	185	11.847	187	11.847	0	0
O95081	AGFG2	AGFG2_HUMAN Arf-GAP domain and FG repeat-containing protein 2	TLLGDPAPS#LS#VAASTSSQPVSQSHAR	3.643	-0.27	185	49.067	187	44.624	0	0
O95081	AGFG2	AGFG2_HUMAN Arf-GAP domain and FG repeat-containing protein 2	TLLGDPAPS#LS#VAASTSSQPVSQSHAR	3.221	-0.25	185	49.067	187	63.244	0	0
O95081	AGFG2	AGFG2_HUMAN Arf-GAP domain and FG repeat-containing protein 2	TLLGDPAPS#LSVAASTSSQPVSQSHAR	2.967	-0.48	185	17.028	0	0	0	0
O95081	AGFG2	AGFG2_HUMAN Arf-GAP domain and FG repeat-containing protein 2	TLLGDPAPS#LSVAASTSSQPVSQSHAR	4.702	0.71	185	37.613	0	0	0	0
O95081	AGFG2	AGFG2_HUMAN Arf-GAP domain and FG repeat-containing protein 2	TLLGDPAPS#LSVAASTSSQPVSQSHAR	3.72	4.16	185	17.028	0	0	0	0
O95081	AGFG2	AGFG2_HUMAN Arf-GAP domain and FG repeat-containing protein 2	TLLGDPAPS#LSVAASTSSQPVSQSHAR	4	0.21	185	17.028	0	0	0	0
O95081	AGFG2	AGFG2_HUMAN Arf-GAP domain and FG repeat-containing protein 2	TLLGDPAPS#LSVAASTSSQPVSQSHAR	2.885	1.51	185	70.43	0	0	0	0
O95081	AGFG2	AGFG2_HUMAN Arf-GAP domain and FG repeat-containing protein 2	TLLGDPAPS#LSVAASTSSQPVSQSHAR	2.135	0.2	185	17.028	0	0	0	0
O95081	AGFG2	AGFG2_HUMAN Arf-GAP domain and FG repeat-containing protein 2	TLLGDPAPSLS#VAAS#TSSQPVSQSHAR	2.317	-1.3	187	13.113	191	12.71	0	0
O95081	AGFG2	AGFG2_HUMAN Arf-GAP domain and FG repeat-containing protein 2	TLLGDPAPSLS#VAASTSSQPVSQSHAR	2.888	-0.71	187	17.602	0	0	0	0
O95084	PRSS23	PRS23_HUMAN Serine protease 23	GANDS#TSAMPEQMK	1.395	-1.82	209	23.016	0	0	0	0
O95159	ZFPL1	ZFPL1_HUMAN Zinc finger protein-like 1	DDDRT#PGLHGDCDDDKYR	1.625	0.28	223	43.112	0	0	0	0
O95159	ZFPL1	ZFPL1_HUMAN Zinc finger protein-like 1	DDDRT#PGLHGDCDDDKYR	3.966	0.03	223	121.61	0	0	0	0
O95159	ZFPL1	ZFPL1_HUMAN Zinc finger protein-like 1	DDDRT#PGLHGDCDDDKYR	3.587	-0.41	223	80.387	0	0	0	0
O95159	ZFPL1	ZFPL1_HUMAN Zinc finger protein-like 1	DDDRT#PGLHGDCDDDKYR	3.227	-0.97	223	80.387	0	0	0	0
O95163	IKBKAP	ELP1_HUMAN Elongator complex protein 1	QS#LSFSTCGK	2.06	0.11	335	37.613	0	0	0	0
O95297	MPZL1	MPZL1_HUMAN Myelin protein zero-like protein 1	DYT#GCSTSESLSPVK	2.781	1.13	201	44.274	0	0	0	0
O95297	MPZL1	MPZL1_HUMAN Myelin protein zero-like protein 1	DYT#GCSTSESLSPVK	2.307	1.22	201	44.274	0	0	0	0
O95382	MAP3K6	M3K6_HUMAN Mitogen-activated protein kinase kinase kinase 6	AGS#TPVTSGP	1.609	-0.39	1281	60.621	0	0	0	0
O95425	SVIL	SVIL_HUMAN Supervillin	APAS#SLHT#QEAGR	1.252	0.99	1158	23.016	1162	18.266	0	0
O95425	SVIL	SVIL_HUMAN Supervillin	LIPFS#PAVNTSVSTVASTVAPM*YAGDLR	3.517	-0.94	872	12.71	0	0	0	0
O95425	SVIL	SVIL_HUMAN Supervillin	LIPFSPAVNT#SVSTVASTVAPM*YAGDLR	1.723	-0.77	877	0	0	0	0	0
O95425	SVIL	SVIL_HUMAN Supervillin	LIPFSPAVNTS#VSTVASTVAPM*YAGDLR	1.91	0.77	878	0	0	0	0	0
O95425	SVIL	SVIL_HUMAN Supervillin	LIPFSPAVNTS#VSTVASTVAPM*YAGDLR	1.668	-0.76	878	0	0	0	0	0
O95425	SVIL	SVIL_HUMAN Supervillin	RLEGIENDT#QPILLQSCTGLVTHR	4.111	0.23	18	122.85	0	0	0	0
O95425	SVIL	SVIL_HUMAN Supervillin	RLEGIENDT#QPILLQSCTGLVTHR	3.898	2.02	18	81.232	0	0	0	0
O95425	SVIL	SVIL_HUMAN Supervillin	RLEGIENDT#QPILLQSCTGLVTHR	4.29	-0.08	18	101.606	0	0	0	0
O95425	SVIL	SVIL_HUMAN Supervillin	RLEGIENDT#QPILLQSCTGLVTHR	3.398	-1.24	18	61.839	0	0	0	0
O95425	SVIL	SVIL_HUMAN Supervillin	RLEGIENDTQPILLQS#CTGLVTHR	3.029	-1.01	25	0	0	0	0	0
O95486	SEC24A	SC24A_HUMAN Protein transport protein Sec24A	ASS#QPTVSGNTSLTTNHQYVSSGYPSLQNSFIK	2.038	-0.62	157	0	0	0	0	0
O95486	SEC24A	SC24A_HUMAN Protein transport protein Sec24A	ASSQPT#VSGNTSLTTNHQYVSSGYPSLQNSFIK	1.852	1.39	160	0	0	0	0	0
O95486	SEC24A	SC24A_HUMAN Protein transport protein Sec24A	ASSQPT#VSGNTSLTTNHQYVSSGYPSLQNSFIK	3.159	3.15	160	19.053	0	0	0	0
O95486	SEC24A	SC24A_HUMAN Protein transport protein Sec24A	ASSQPT#VSGNTSLTTNHQYVSSGYPSLQNSFIK	1.876	-0.52	160	19.053	0	0	0	0
O95486	SEC24A	SC24A_HUMAN Protein transport protein Sec24A	ASSQPTVS#GNTSLTTNHQYVSSGYPSLQNSFIK	1.653	-0.62	162	20.016	0	0	0	0
O95486	SEC24A	SC24A_HUMAN Protein transport protein Sec24A	ASSQPTVS#GNTSLTTNHQYVSSGYPSLQNSFIK	3.583	-0.52	162	0	0	0	0	0
O95486	SEC24A	SC24A_HUMAN Protein transport protein Sec24A	ASSQPTVSGNTSLT#TNHQYVSSGYPSLQNSFIK	3.017	-1.58	168	0	0	0	0	0
O95486	SEC24A	SC24A_HUMAN Protein transport protein Sec24A	ASSQPTVSGNTSLT#TNHQYVSSGYPSLQNSFIK	2.483	-0.05	168	0	0	0	0	0
O95487	SEC24B	SC24B_HUMAN Protein transport protein Sec24B	DNSFSGQNT#AISHPSPLPPLPSQQHHQQQSLSGYSTLTWSSPGLPSTQDNLIR	1.293	-0.93	232	0	0	0	0	0
O95487	SEC24B	SC24B_HUMAN Protein transport protein Sec24B	DNSFSGQNT#AISHPSPLPPLPSQQHHQQQSLSGYSTLTWSSPGLPSTQDNLIR	2.003	1.61	232	0	0	0	0	0
O95487	SEC24B	SC24B_HUMAN Protein transport protein Sec24B	DNSFSGQNT#AISHPSPLPPLPSQQHHQQQSLSGYSTLTWSSPGLPSTQDNLIR	1.23	1.33	232	0	0	0	0	0
O95487	SEC24B	SC24B_HUMAN Protein transport protein Sec24B	S#S#PVVSTVLSGSSGSSSTR	3.159	-0.41	310	84.996	311	84.996	0	0
O95487	SEC24B	SC24B_HUMAN Protein transport protein Sec24B	S#S#PVVSTVLSGSSGSSSTR	2.067	-0.75	310	84.996	311	84.996	0	0
O95487	SEC24B	SC24B_HUMAN Protein transport protein Sec24B	S#SPVVSTVLSGSSGSSSTR	3.523	-1.5	310	106.134	0	0	0	0
O95487	SEC24B	SC24B_HUMAN Protein transport protein Sec24B	SS#PVVSTVLSGSSGSSSTR	3.486	0.73	311	0	0	0	0	0
O95487	SEC24B	SC24B_HUMAN Protein transport protein Sec24B	SS#PVVSTVLSGSSGSSSTR	3.751	0.08	311	0	0	0	0	0
O95487	SEC24B	SC24B_HUMAN Protein transport protein Sec24B	SS#PVVSTVLSGSSGSSSTR	3.167	0.01	311	0	0	0	0	0
O95487	SEC24B	SC24B_HUMAN Protein transport protein Sec24B	SSPVVS#TVLSGSSGSSSTR	2.38	-0.12	315	23.016	0	0	0	0
O95487	SEC24B	SC24B_HUMAN Protein transport protein Sec24B	SSPVVS#TVLSGSSGSSSTR	1.621	-0.74	315	15.288	0	0	0	0
O95487	SEC24B	SC24B_HUMAN Protein transport protein Sec24B	SSPVVS#TVLSGSSGSSSTR	3.163	-0.28	315	54.711	0	0	0	0
O95487	SEC24B	SC24B_HUMAN Protein transport protein Sec24B	TPPTANHPVEPVT#SVTQPSELLQQK	4.875	-0.53	341	20.016	0	0	0	0
O95487	SEC24B	SC24B_HUMAN Protein transport protein Sec24B	TPPTANHPVEPVT#SVTQPSELLQQK	3.324	-0.98	341	0	0	0	0	0
O95487	SEC24B	SC24B_HUMAN Protein transport protein Sec24B	TPPTANHPVEPVT#SVTQPSELLQQK	2.795	-1.12	341	20.016	0	0	0	0
O95487	SEC24B	SC24B_HUMAN Protein transport protein Sec24B	TPPTANHPVEPVTS#VTQPSELLQQK	3.529	-0.55	342	20.016	0	0	0	0
O95487	SEC24B	SC24B_HUMAN Protein transport protein Sec24B	TPPTANHPVEPVTS#VTQPSELLQQK	4.041	-0.74	342	20.016	0	0	0	0
O95487	SEC24B	SC24B_HUMAN Protein transport protein Sec24B	TPPTANHPVEPVTS#VTQPSELLQQK	2.715	-1.24	342	0	0	0	0	0
O95487	SEC24B	SC24B_HUMAN Protein transport protein Sec24B	TPPTANHPVEPVTS#VTQPSELLQQK	3.472	-1.22	342	0	0	0	0	0
O95487	SEC24B	SC24B_HUMAN Protein transport protein Sec24B	TPPTANHPVEPVTS#VTQPSELLQQK	3.259	0.02	342	0	0	0	0	0
O95487	SEC24B	SC24B_HUMAN Protein transport protein Sec24B	TPPTANHPVEPVTSVT#QPSELLQQK	4.085	-1.36	344	37.613	0	0	0	0
O95628	CNOT4	CNOT4_HUMAN CCR4-NOT transcription complex subunit 4	S#NPVIPISSSNHSAR	3.138	-0.43	309	213.077	0	0	0	0
O95628	CNOT4	CNOT4_HUMAN CCR4-NOT transcription complex subunit 4	S#NPVIPISSSNHSAR	3.549	-0.25	309	189.203	0	0	0	0
O95628	CNOT4	CNOT4_HUMAN CCR4-NOT transcription complex subunit 4	S#NPVIPISSSNHSAR	2.805	-0.87	309	213.077	0	0	0	0
O95628	CNOT4	CNOT4_HUMAN CCR4-NOT transcription complex subunit 4	S#NPVIPISSSNHSAR	3.726	0.38	309	165.978	0	0	0	0
O95628	CNOT4	CNOT4_HUMAN CCR4-NOT transcription complex subunit 4	S#NPVIPISSSNHSAR	2.725	-0.66	309	165.978	0	0	0	0
O95628	CNOT4	CNOT4_HUMAN CCR4-NOT transcription complex subunit 4	S#NPVIPISSSNHSAR	3.506	-0.87	309	165.978	0	0	0	0
O95628	CNOT4	CNOT4_HUMAN CCR4-NOT transcription complex subunit 4	SNPVIPIS#SS#NHSAR	1.48	0.02	316	0	318	0	0	0
O95628	CNOT4	CNOT4_HUMAN CCR4-NOT transcription complex subunit 4	SNPVIPIS#SSNHSAR	2.66	4.81	316	23.016	0	0	0	0
O95628	CNOT4	CNOT4_HUMAN CCR4-NOT transcription complex subunit 4	SNPVIPIS#SSNHSAR	3.418	-0.4	316	23.016	0	0	0	0
O95628	CNOT4	CNOT4_HUMAN CCR4-NOT transcription complex subunit 4	S#PFEGAVTESQSLFSDNFR	4.62	2.03	324	102.688	0	0	0	0
O95628	CNOT4	CNOT4_HUMAN CCR4-NOT transcription complex subunit 4	SPFEGAVT#ESQSLFSDNFR	3.171	5.18	331	67.368	0	0	0	0
O95671	ASMTL	ASML_HUMAN N-acetylserotonin O-methyltransferase-like protein	VDAS#ACGMER	1.762	-1	331	44.274	0	0	0	0
O95671	ASMTL	ASML_HUMAN N-acetylserotonin O-methyltransferase-like protein	VDAS#ACGMER	1.295	-0.4	331	44.274	0	0	0	0
O95671	ASMTL	ASML_HUMAN N-acetylserotonin O-methyltransferase-like protein	VDAS#ACGMER	1.907	0.29	331	44.274	0	0	0	0
O95671	ASMTL	ASML_HUMAN N-acetylserotonin O-methyltransferase-like protein	VDAS#ACGMER	2.071	0.33	331	37.613	0	0	0	0
O95671	ASMTL	ASML_HUMAN N-acetylserotonin O-methyltransferase-like protein	VDAS#ACGMER	1.739	0.92	331	37.613	0	0	0	0
O95671	ASMTL	ASML_HUMAN N-acetylserotonin O-methyltransferase-like protein	VDAS#ACGMER	1.691	0.9	331	37.613	0	0	0	0
O95685	PPP1R3D	PPR3D_HUMAN Protein phosphatase 1 regulatory subunit 3D	S#LSCLSDLDGGVALEPR	2.673	-1.27	23	20.016	0	0	0	0
O95757	HSPA4L	HS74L_HUMAN Heat shock 70 kDa protein 4L	CHAEHT#PEEEIDHTGAK	3.941	-0.27	545	31.351	0	0	0	0
O95757	HSPA4L	HS74L_HUMAN Heat shock 70 kDa protein 4L	CHAEHT#PEEEIDHTGAK	3.32	-1.2	545	51.579	0	0	0	0
O95793	STAU1	STAU1_HUMAN Double-stranded RNA-binding protein Staufen homolog 1	T#GNGPMSVCGR	1.961	0.94	566	96.793	0	0	0	0
O95793	STAU1	STAU1_HUMAN Double-stranded RNA-binding protein Staufen homolog 1	T#GNGPMSVCGR	2.057	0.96	566	105.001	0	0	0	0
O95793	STAU1	STAU1_HUMAN Double-stranded RNA-binding protein Staufen homolog 1	TGNGPMS#VCGR	1.653	2.69	572	80.912	0	0	0	0
O95817	BAG3	BAG3_HUMAN BAG family molecular chaperone regulator 3	SQS#PAASDCSSSSSSASLPSSGR	2.464	0.54	173	0	0	0	0	0
O95817	BAG3	BAG3_HUMAN BAG family molecular chaperone regulator 3	SQS#PAASDCSSSSSSASLPSSGR	1.967	-2.32	173	0	0	0	0	0
O95817	BAG3	BAG3_HUMAN BAG family molecular chaperone regulator 3	SQSPAAS#DCSSSSSSASLPSSGR	3.626	-0.85	177	17.028	0	0	0	0
O95817	BAG3	BAG3_HUMAN BAG family molecular chaperone regulator 3	SQSPAAS#DCSSSSSSASLPSSGR	3.145	0.6	177	0	0	0	0	0
O95817	BAG3	BAG3_HUMAN BAG family molecular chaperone regulator 3	SQSPAAS#DCSSSSSSASLPSSGR	2.5	-1.34	177	15.288	0	0	0	0
O95817	BAG3	BAG3_HUMAN BAG family molecular chaperone regulator 3	SQSPAAS#DCSSSSSSASLPSSGR	1.301	0.14	177	0	0	0	0	0
O95817	BAG3	BAG3_HUMAN BAG family molecular chaperone regulator 3	SQSPAAS#DCSSSSSSASLPSSGR	3.539	1.52	177	17.028	0	0	0	0
O95835	LATS1	LATS1_HUMAN Serine/threonine-protein kinase LATS1	ASHSANSQPSAT#TVTAITPAPIQQPVK	2.383	-0.7	484	0	0	0	0	0
O95835	LATS1	LATS1_HUMAN Serine/threonine-protein kinase LATS1	ASHSANSQPSATT#VTAITPAPIQQPVK	1.729	-3.78	485	0	0	0	0	0
O95861	BPNT1	BPNT1_HUMAN 3'(2'),5'-bisphosphate nucleotidase 1	T#CATDLQTK	1.217	0.29	41	23.016	0	0	0	0
O95861	BPNT1	BPNT1_HUMAN 3'(2'),5'-bisphosphate nucleotidase 1	T#CATDLQTK	1.828	0.77	41	23.016	0	0	0	0
O95861	BPNT1	BPNT1_HUMAN 3'(2'),5'-bisphosphate nucleotidase 1	T#CATDLQTK	1.454	-0.18	41	52.041	0	0	0	0
O95861	BPNT1	BPNT1_HUMAN 3'(2'),5'-bisphosphate nucleotidase 1	T#CATDLQTK	1.619	2.05	41	23.016	0	0	0	0
O95861	BPNT1	BPNT1_HUMAN 3'(2'),5'-bisphosphate nucleotidase 1	T#CATDLQTK	1.657	2.66	41	23.016	0	0	0	0
O95861	BPNT1	BPNT1_HUMAN 3'(2'),5'-bisphosphate nucleotidase 1	T#CATDLQTK	1.479	0.78	41	23.016	0	0	0	0
O95861	BPNT1	BPNT1_HUMAN 3'(2'),5'-bisphosphate nucleotidase 1	T#CATDLQTK	1.475	1.3	41	23.016	0	0	0	0
O95861	BPNT1	BPNT1_HUMAN 3'(2'),5'-bisphosphate nucleotidase 1	T#CATDLQTK	1.722	0.77	41	23.016	0	0	0	0
O95861	BPNT1	BPNT1_HUMAN 3'(2'),5'-bisphosphate nucleotidase 1	T#CATDLQTK	1.819	2.65	41	52.041	0	0	0	0
O95861	BPNT1	BPNT1_HUMAN 3'(2'),5'-bisphosphate nucleotidase 1	T#CATDLQTK	1.734	5.93	41	23.016	0	0	0	0
O95861	BPNT1	BPNT1_HUMAN 3'(2'),5'-bisphosphate nucleotidase 1	T#CATDLQTK	1.804	1.54	41	20.016	0	0	0	0
O95861	BPNT1	BPNT1_HUMAN 3'(2'),5'-bisphosphate nucleotidase 1	T#CATDLQTK	1.686	2.28	41	23.016	0	0	0	0
O95861	BPNT1	BPNT1_HUMAN 3'(2'),5'-bisphosphate nucleotidase 1	T#CATDLQTK	1.836	1.85	41	23.016	0	0	0	0
O95861	BPNT1	BPNT1_HUMAN 3'(2'),5'-bisphosphate nucleotidase 1	T#CATDLQTK	2.041	0.7	41	20.016	0	0	0	0
O95861	BPNT1	BPNT1_HUMAN 3'(2'),5'-bisphosphate nucleotidase 1	T#CATDLQTK	1.88	1.73	41	23.016	0	0	0	0
O95861	BPNT1	BPNT1_HUMAN 3'(2'),5'-bisphosphate nucleotidase 1	T#CATDLQTK	1.734	5.98	41	52.041	0	0	0	0
O95881	TXNDC12	TXD12_HUMAN Thioredoxin domain-containing protein 12	VHPEIINENGNPS#YK	2.189	1.56	136	1000	0	0	0	0
O95881	TXNDC12	TXD12_HUMAN Thioredoxin domain-containing protein 12	VHPEIINENGNPS#YK	2.405	1.55	136	1000	0	0	0	0
O95881	TXNDC12	TXD12_HUMAN Thioredoxin domain-containing protein 12	VHPEIINENGNPS#YK	1.781	1.92	136	1000	0	0	0	0
O95881	TXNDC12	TXD12_HUMAN Thioredoxin domain-containing protein 12	VHPEIINENGNPS#YK	1.841	-0.16	136	1000	0	0	0	0
O96011	PEX11B	PX11B_HUMAN Peroxisomal membrane protein 11B	LLM*EQES#SACSR	2.229	-1.67	150	23.016	0	0	0	0
O96011	PEX11B	PX11B_HUMAN Peroxisomal membrane protein 11B	LLM*EQES#SACSR	1.522	0.23	150	20.016	0	0	0	0
O96011	PEX11B	PX11B_HUMAN Peroxisomal membrane protein 11B	LLMEQES#SACSR	2.47	0.35	150	54.711	0	0	0	0
O96011	PEX11B	PX11B_HUMAN Peroxisomal membrane protein 11B	LLMEQES#SACSR	1.608	-1.06	150	20.016	0	0	0	0
O96011	PEX11B	PX11B_HUMAN Peroxisomal membrane protein 11B	LLMEQESS#ACSR	1.82	-0.86	151	20.016	0	0	0	0
P00492	HPRT1	HPRT_HUMAN Hypoxanthine-guanine phosphoribosyltransferase	S#YCNDQSTGDIK	1.389	-0.34	104	17.028	0	0	0	0
P00492	HPRT1	HPRT_HUMAN Hypoxanthine-guanine phosphoribosyltransferase	S#YCNDQSTGDIK	2.656	-0.34	104	44.274	0	0	0	0
P01130	LDLR	LDLR_HUMAN Low-density lipoprotein receptor	T#QHTTTRPVPDTSR	1.685	-1.38	738	33.918	0	0	0	0
P01891	HLA-A	1A68_HUMAN HLA class I histocompatibility antigen, A-68 alpha chain	KGGSYSQAASSDSAQGS#DVSLTACKV	3.292	-0.72	356	0	0	0	0	0
P01891	HLA-A	1A68_HUMAN HLA class I histocompatibility antigen, A-68 alpha chain	KGGSYSQAASSDSAQGSDVS#LTACKV	3.852	-0.72	359	15.288	0	0	0	0
P02545	LMNA	LMNA_HUMAN Prelamin-A/C	AQNT#WGCGNSLR	2.064	0.12	519	54.711	0	0	0	0
P02545	LMNA	LMNA_HUMAN Prelamin-A/C	ASAS#GS#GAQVGGPISSGSSASSVTVTR	1.618	-0.24	601	0	603	0	0	0
P02545	LMNA	LMNA_HUMAN Prelamin-A/C	ASAS#GS#GAQVGGPISSGSSASSVTVTR	3.096	1.06	601	0	603	17.028	0	0
P02545	LMNA	LMNA_HUMAN Prelamin-A/C	ASAS#GSGAQVGGPISSGSSASSVTVTR	5.742	-0.59	601	0	0	0	0	0
P02545	LMNA	LMNA_HUMAN Prelamin-A/C	ASASGS#GAQVGGPISSGSSASSVTVTR	3.668	-0.87	603	0	0	0	0	0
P02545	LMNA	LMNA_HUMAN Prelamin-A/C	ASASGS#GAQVGGPISSGSSASSVTVTR	3.778	-0.38	603	0	0	0	0	0
P02545	LMNA	LMNA_HUMAN Prelamin-A/C	ASASGS#GAQVGGPISSGSSASSVTVTR	3.821	-0.45	603	0	0	0	0	0
P02545	LMNA	LMNA_HUMAN Prelamin-A/C	ASASGS#GAQVGGPISSGSSASSVTVTR	4.201	0.11	603	0	0	0	0	0
P02545	LMNA	LMNA_HUMAN Prelamin-A/C	ASASGS#GAQVGGPISSGSSASSVTVTR	2.967	-0.51	603	0	0	0	0	0
P02545	LMNA	LMNA_HUMAN Prelamin-A/C	ASASGS#GAQVGGPISSGSSASSVTVTR	4.62	-0.2	603	0	0	0	0	0
P02545	LMNA	LMNA_HUMAN Prelamin-A/C	ASASGS#GAQVGGPISSGSSASSVTVTR	3.987	-0.8	603	0	0	0	0	0
P02545	LMNA	LMNA_HUMAN Prelamin-A/C	ASASGS#GAQVGGPISSGSSASSVTVTR	2.359	-0.35	603	0	0	0	0	0
P02545	LMNA	LMNA_HUMAN Prelamin-A/C	ASASGS#GAQVGGPISSGSSASSVTVTR	4.063	-1.97	603	0	0	0	0	0
P02545	LMNA	LMNA_HUMAN Prelamin-A/C	ASASGS#GAQVGGPISSGSSASSVTVTR	3.632	0.46	603	0	0	0	0	0
P02545	LMNA	LMNA_HUMAN Prelamin-A/C	ASASGSGAQVGGPIS#SGSSASSVTVTR	3.138	3.05	612	23.016	0	0	0	0
P02545	LMNA	LMNA_HUMAN Prelamin-A/C	ASASGSGAQVGGPIS#SGSSASSVTVTR	3.267	-0.37	612	96.793	0	0	0	0
P02545	LMNA	LMNA_HUMAN Prelamin-A/C	ASASGSGAQVGGPIS#SGSSASSVTVTR	4.378	-0.42	612	117.111	0	0	0	0
P02545	LMNA	LMNA_HUMAN Prelamin-A/C	ASASGSGAQVGGPIS#SGSSASSVTVTR	3.838	-0.37	612	23.016	0	0	0	0
P02545	LMNA	LMNA_HUMAN Prelamin-A/C	ASASGSGAQVGGPIS#SGSSASSVTVTR	2.534	-0.37	612	23.016	0	0	0	0
P02545	LMNA	LMNA_HUMAN Prelamin-A/C	ASASGSGAQVGGPIS#SGSSASSVTVTR	3.552	-0.34	612	23.016	0	0	0	0
P02545	LMNA	LMNA_HUMAN Prelamin-A/C	ASASGSGAQVGGPIS#SGSSASSVTVTR	2.256	-0.76	612	20.016	0	0	0	0
P02545	LMNA	LMNA_HUMAN Prelamin-A/C	ASASGSGAQVGGPIS#SGSSASSVTVTR	2.796	-0.76	612	20.016	0	0	0	0
P02545	LMNA	LMNA_HUMAN Prelamin-A/C	S#VGGSGGGSFGDNLVTR	3.319	-0.52	628	71.586	0	0	0	0
P02545	LMNA	LMNA_HUMAN Prelamin-A/C	S#VGGSGGGSFGDNLVTR	2.821	0.63	628	93.8	0	0	0	0
P02545	LMNA	LMNA_HUMAN Prelamin-A/C	SVGGSGGGSFGDNLVT#R	3.066	0.77	643	318.03	0	0	0	0
P02786	TFRC	TFR1_HUMAN Transferrin receptor protein 1	LAGT#ESPVREEPGEDFPAAR	1.862	-3.46	104	37.613	0	0	0	0
P04075	ALDOA	ALDOA_HUMAN Fructose-bisphosphate aldolase A	YT#PSGQAGAAASESLFVSNHAY	1.567	-0.22	344	17.028	0	0	0	0
P04075	ALDOA	ALDOA_HUMAN Fructose-bisphosphate aldolase A	YTPS#GQAGAAASESLFVSNHAY	3.531	0.18	346	44.274	0	0	0	0
P04075	ALDOA	ALDOA_HUMAN Fructose-bisphosphate aldolase A	YTPS#GQAGAAASESLFVSNHAY	2.78	0.18	346	44.274	0	0	0	0
P04075	ALDOA	ALDOA_HUMAN Fructose-bisphosphate aldolase A	YTPS#GQAGAAASESLFVSNHAY	3.24	0.04	346	44.274	0	0	0	0
P04075	ALDOA	ALDOA_HUMAN Fructose-bisphosphate aldolase A	YTPS#GQAGAAASESLFVSNHAY	1.285	0.99	346	20.016	0	0	0	0
P04150	NR3C1	GCR_HUMAN Glucocorticoid receptor	VS#ASSPSLAVASQSDSK	3.197	-0.62	42	44.274	0	0	0	0
P04150	NR3C1	GCR_HUMAN Glucocorticoid receptor	VS#ASSPSLAVASQSDSK	2.987	-0.48	42	44.274	0	0	0	0
P04150	NR3C1	GCR_HUMAN Glucocorticoid receptor	VS#ASSPSLAVASQSDSK	3.05	-0.29	42	44.274	0	0	0	0
P04150	NR3C1	GCR_HUMAN Glucocorticoid receptor	VSAS#SPSLAVASQSDSK	3.218	1.1	44	20.016	0	0	0	0
P04150	NR3C1	GCR_HUMAN Glucocorticoid receptor	VSAS#SPSLAVASQSDSK	3.967	-0.38	44	0	0	0	0	0
P04150	NR3C1	GCR_HUMAN Glucocorticoid receptor	VSASS#PSLAVASQSDSK	2.44	-0.58	45	0	0	0	0	0
P04150	NR3C1	GCR_HUMAN Glucocorticoid receptor	CQGSGDDNLT#SLGTLNFPGR	2.706	-0.35	376	20.016	0	0	0	0
P04183	TK1	KITH_HUMAN Thymidine kinase, cytosolic	AS#GQPAGPDNKENCPVPGKPGEAVAAR	3.458	-0.58	194	22.98	0	0	0	0
P04183	TK1	KITH_HUMAN Thymidine kinase, cytosolic	YS#SSFCTHDR	1.553	-0.66	62	20.016	0	0	0	0
P04183	TK1	KITH_HUMAN Thymidine kinase, cytosolic	YS#SSFCTHDR	2.164	0.04	62	44.274	0	0	0	0
P04183	TK1	KITH_HUMAN Thymidine kinase, cytosolic	YS#SSFCTHDR	1.845	-0.77	62	20.016	0	0	0	0
P04183	TK1	KITH_HUMAN Thymidine kinase, cytosolic	YS#SSFCTHDR	1.374	-3.18	62	23.016	0	0	0	0
P04183	TK1	KITH_HUMAN Thymidine kinase, cytosolic	YS#SSFCTHDR	2.282	0.36	62	20.016	0	0	0	0
P04792	HSPB1	HSPB1_HUMAN Heat shock protein beta-1	LAT#QSNEITIPVTFESR	2.056	-0.83	174	17.028	0	0	0	0
P04792	HSPB1	HSPB1_HUMAN Heat shock protein beta-1	LAT#QSNEITIPVTFESR	1.807	-0.65	174	17.028	0	0	0	0
P04792	HSPB1	HSPB1_HUMAN Heat shock protein beta-1	LAT#QSNEITIPVTFESR	3.336	-0.74	174	37.613	0	0	0	0
P04792	HSPB1	HSPB1_HUMAN Heat shock protein beta-1	LAT#QSNEITIPVTFESR	2.816	0.22	174	37.613	0	0	0	0
P04792	HSPB1	HSPB1_HUMAN Heat shock protein beta-1	LAT#QSNEITIPVTFESR	2.297	-0.02	174	17.028	0	0	0	0
P04792	HSPB1	HSPB1_HUMAN Heat shock protein beta-1	LAT#QSNEITIPVTFESR	2.379	-0.72	174	37.613	0	0	0	0
P04792	HSPB1	HSPB1_HUMAN Heat shock protein beta-1	LATQS#NEITIPVTFESR	1.545	0.47	176	0	0	0	0	0
P04792	HSPB1	HSPB1_HUMAN Heat shock protein beta-1	LATQS#NEITIPVTFESR	2.068	-0.86	176	17.602	0	0	0	0
P04792	HSPB1	HSPB1_HUMAN Heat shock protein beta-1	LATQS#NEITIPVTFESR	1.946	0.34	176	0	0	0	0	0
P04792	HSPB1	HSPB1_HUMAN Heat shock protein beta-1	LATQSNEIT#IPVTFESR	2.479	-0.03	180	50.686	0	0	0	0
P04792	HSPB1	HSPB1_HUMAN Heat shock protein beta-1	LATQSNEITIPVT#FESR	3.038	-1.12	184	85.666	0	0	0	0
P04792	HSPB1	HSPB1_HUMAN Heat shock protein beta-1	LATQSNEITIPVT#FESR	3.052	-0.98	184	112.648	0	0	0	0
P04792	HSPB1	HSPB1_HUMAN Heat shock protein beta-1	LATQSNEITIPVT#FESR	3.805	0.64	184	19.053	0	0	0	0
P04792	HSPB1	HSPB1_HUMAN Heat shock protein beta-1	LATQSNEITIPVT#FESR	3.718	0.04	184	60.621	0	0	0	0
P04792	HSPB1	HSPB1_HUMAN Heat shock protein beta-1	LATQSNEITIPVT#FESR	2.989	-1.14	184	85.666	0	0	0	0
P04843	RPN1	RPN1_HUMAN Dolichyl-diphosphooligosaccharide--protein glycosyltransferase subunit 1	VACIT#EQVLTLVNK	1.931	-0.38	479	17.602	0	0	0	0
P04843	RPN1	RPN1_HUMAN Dolichyl-diphosphooligosaccharide--protein glycosyltransferase subunit 1	VACIT#EQVLTLVNK	3.341	0.33	479	17.602	0	0	0	0
P04843	RPN1	RPN1_HUMAN Dolichyl-diphosphooligosaccharide--protein glycosyltransferase subunit 1	VACIT#EQVLTLVNK	1.676	-0.83	479	0	0	0	0	0
P04843	RPN1	RPN1_HUMAN Dolichyl-diphosphooligosaccharide--protein glycosyltransferase subunit 1	VACIT#EQVLTLVNKR	3.207	0.36	479	17.602	0	0	0	0
P04843	RPN1	RPN1_HUMAN Dolichyl-diphosphooligosaccharide--protein glycosyltransferase subunit 1	VACIT#EQVLTLVNKR	3.1	-0.3	479	38.855	0	0	0	0
P04843	RPN1	RPN1_HUMAN Dolichyl-diphosphooligosaccharide--protein glycosyltransferase subunit 1	VACIT#EQVLTLVNKR	3.87	-0.08	479	17.602	0	0	0	0
P04843	RPN1	RPN1_HUMAN Dolichyl-diphosphooligosaccharide--protein glycosyltransferase subunit 1	VACIT#EQVLTLVNKR	1.446	-0.65	479	0	0	0	0	0
P05386	RPLP1	RLA1_HUMAN 60S acidic ribosomal protein P1	ALANVNIGS#LICNVGAGGPAPAAGAAPAGGPAPSTAAAPAEEK	3.169	-0.42	58	16.522	0	0	0	0
P05386	RPLP1	RLA1_HUMAN 60S acidic ribosomal protein P1	ALANVNIGS#LICNVGAGGPAPAAGAAPAGGPAPSTAAAPAEEK	3.233	-0.57	58	0	0	0	0	0
P05386	RPLP1	RLA1_HUMAN 60S acidic ribosomal protein P1	ALANVNIGS#LICNVGAGGPAPAAGAAPAGGPAPSTAAAPAEEK	2.771	-0.57	58	16.522	0	0	0	0
P05386	RPLP1	RLA1_HUMAN 60S acidic ribosomal protein P1	ALANVNIGS#LICNVGAGGPAPAAGAAPAGGPAPSTAAAPAEEK	4.897	-1.24	58	0	0	0	0	0
P05386	RPLP1	RLA1_HUMAN 60S acidic ribosomal protein P1	ALANVNIGS#LICNVGAGGPAPAAGAAPAGGPAPSTAAAPAEEK	2.546	-1.24	58	16.522	0	0	0	0
P05386	RPLP1	RLA1_HUMAN 60S acidic ribosomal protein P1	ALANVNIGS#LICNVGAGGPAPAAGAAPAGGPAPSTAAAPAEEK	3.129	-0.74	58	0	0	0	0	0
P05386	RPLP1	RLA1_HUMAN 60S acidic ribosomal protein P1	ALANVNIGS#LICNVGAGGPAPAAGAAPAGGPAPSTAAAPAEEK	2.638	-0.64	58	0	0	0	0	0
P05386	RPLP1	RLA1_HUMAN 60S acidic ribosomal protein P1	ALANVNIGS#LICNVGAGGPAPAAGAAPAGGPAPSTAAAPAEEK	2.347	0.83	58	0	0	0	0	0
P05388	RPLP0	RLA0_HUMAN 60S acidic ribosomal protein P0	AFLADPS#AFVAAAPVAAATTAAPAAAAAPAK	2.207	2.09	273	68.625	0	0	0	0
P05388	RPLP0	RLA0_HUMAN 60S acidic ribosomal protein P0	AFLADPS#AFVAAAPVAAATTAAPAAAAAPAK	1.767	-2.18	273	36.32	0	0	0	0
P05388	RPLP0	RLA0_HUMAN 60S acidic ribosomal protein P0	AFLADPS#AFVAAAPVAAATTAAPAAAAAPAK	1.373	-2.18	273	9.547	0	0	0	0
P05388	RPLP0	RLA0_HUMAN 60S acidic ribosomal protein P0	AFLADPSAFVAAAPVAAAT#TAAPAAAAAPAK	2.99	-0.37	285	87.99	0	0	0	0
P05388	RPLP0	RLA0_HUMAN 60S acidic ribosomal protein P0	AGAIAPCEVT#VPAQNTGLGPEK	2.813	3.28	122	0	0	0	0	0
P05388	RPLP0	RLA0_HUMAN 60S acidic ribosomal protein P0	AGAIAPCEVT#VPAQNTGLGPEK	3.351	-2.29	122	15.288	0	0	0	0
P05783	KRT18	K1C18_HUMAN_contaminant Keratin, type I cytoskeletal 18	SLGS#VQAPSYGARPVSSAASVYAGAGGSGSR	3.329	-0.9	18	20.016	0	0	0	0
P05783	KRT18	K1C18_HUMAN_contaminant Keratin, type I cytoskeletal 18	SLGSVQAPSYGARPVS#SAASVYAGAGGSGSR	3.213	0.64	30	0	0	0	0	0
P05783	KRT18	K1C18_HUMAN_contaminant Keratin, type I cytoskeletal 18	SLGSVQAPSYGARPVS#SAASVYAGAGGSGSR	3.563	-0.08	30	20.016	0	0	0	0
P05783	KRT18	K1C18_HUMAN_contaminant Keratin, type I cytoskeletal 18	SLGSVQAPSYGARPVSS#AASVYAGAGGSGSR	3.664	-0.84	31	0	0	0	0	0
P05787	KRT8	K2C8_HUMAN_contaminant Keratin, type II cytoskeletal 8	LVS#ESSDVLPK	1.68	0.47	475	37.613	0	0	0	0
P05787	KRT8	K2C8_HUMAN_contaminant Keratin, type II cytoskeletal 8	LVS#ESSDVLPK	1.601	0.22	475	37.613	0	0	0	0
P05787	KRT8	K2C8_HUMAN_contaminant Keratin, type II cytoskeletal 8	LVS#ESSDVLPK	1.711	0.29	475	37.613	0	0	0	0
P05787	KRT8	K2C8_HUMAN_contaminant Keratin, type II cytoskeletal 8	LVS#ESSDVLPK	1.51	-0.2	475	44.274	0	0	0	0
P05787	KRT8	K2C8_HUMAN_contaminant Keratin, type II cytoskeletal 8	LVS#ESSDVLPK	1.467	0.47	475	37.613	0	0	0	0
P05787	KRT8	K2C8_HUMAN_contaminant Keratin, type II cytoskeletal 8	TTSGYAGGLS#SAYGGLTSPGLSYSLGSSFGSGAGSSSFSR	1.297	1.42	424	0	0	0	0	0
P05787	KRT8	K2C8_HUMAN_contaminant Keratin, type II cytoskeletal 8	TTSGYAGGLS#SAYGGLTSPGLSYSLGSSFGSGAGSSSFSR	1.594	1.42	424	0	0	0	0	0
P05787	KRT8	K2C8_HUMAN_contaminant Keratin, type II cytoskeletal 8	TTSGYAGGLS#SAYGGLTSPGLSYSLGSSFGSGAGSSSFSR	2.35	-0.59	424	0	0	0	0	0
P05787	KRT8	K2C8_HUMAN_contaminant Keratin, type II cytoskeletal 8	TTSGYAGGLS#SAYGGLTSPGLSYSLGSSFGSGAGSSSFSR	2.105	0.07	424	0	0	0	0	0
P05787	KRT8	K2C8_HUMAN_contaminant Keratin, type II cytoskeletal 8	TTSGYAGGLS#SAYGGLTSPGLSYSLGSSFGSGAGSSSFSR	1.848	0.07	424	0	0	0	0	0
P05787	KRT8	K2C8_HUMAN_contaminant Keratin, type II cytoskeletal 8	TTSGYAGGLS#SAYGGLTSPGLSYSLGSSFGSGAGSSSFSR	1.439	-1.08	424	0	0	0	0	0
P05787	KRT8	K2C8_HUMAN_contaminant Keratin, type II cytoskeletal 8	TTSGYAGGLS#SAYGGLTSPGLSYSLGSSFGSGAGSSSFSR	2.145	0.75	424	0	0	0	0	0
P05787	KRT8	K2C8_HUMAN_contaminant Keratin, type II cytoskeletal 8	TTSGYAGGLS#SAYGGLTSPGLSYSLGSSFGSGAGSSSFSR	2.335	-4.56	424	0	0	0	0	0
P05787	KRT8	K2C8_HUMAN_contaminant Keratin, type II cytoskeletal 8	TTSGYAGGLSS#AYGGLTSPGLSYSLGSSFGSGAGSSSFSR	2.896	2.21	425	0	0	0	0	0
P05787	KRT8	K2C8_HUMAN_contaminant Keratin, type II cytoskeletal 8	TTSGYAGGLSS#AYGGLTSPGLSYSLGSSFGSGAGSSSFSR	2.839	-2.92	425	0	0	0	0	0
P05787	KRT8	K2C8_HUMAN_contaminant Keratin, type II cytoskeletal 8	TTSGYAGGLSSAYGGLT#SPGLSYSLGSSFGSGAGSSSFSR	2.41	0.07	431	0	0	0	0	0
P05787	KRT8	K2C8_HUMAN_contaminant Keratin, type II cytoskeletal 8	TTSGYAGGLSSAYGGLTS#PGLSYSLGSSFGSGAGSSSFSR	3.473	1.09	432	0	0	0	0	0
P05787	KRT8	K2C8_HUMAN_contaminant Keratin, type II cytoskeletal 8	TTSGYAGGLSSAYGGLTS#PGLSYSLGSSFGSGAGSSSFSR	2.169	0.88	432	0	0	0	0	0
P05787	KRT8	K2C8_HUMAN_contaminant Keratin, type II cytoskeletal 8	LESGMQNMS#IHTK	1.388	0.3	410	0	0	0	0	0
P07339	CTSD	CATD_HUMAN_contaminant Cathepsin D	GS#LSYLNVTR	2.139	0.09	258	37.613	0	0	0	0
P07339	CTSD	CATD_HUMAN_contaminant Cathepsin D	GSLSYLNVT#R	2.222	3.44	265	80.912	0	0	0	0
P07492	GRP	GRP_HUMAN Gastrin-releasing peptide	KS#TGESSSVSER	1.685	-2.5	54	20.016	0	0	0	0
P07602	PSAP	SAP_HUMAN Prosaposin	LPALT#VHVTQPK	2.252	0.6	397	71.586	0	0	0	0
P07602	PSAP	SAP_HUMAN Prosaposin	LPALT#VHVTQPK	1.826	-0.7	397	71.586	0	0	0	0
P07814	EPRS	SYEP_HUMAN Bifunctional glutamate/proline--tRNA ligase	S#CQFVAVR	1.279	0.74	1376	23.016	0	0	0	0
P07814	EPRS	SYEP_HUMAN Bifunctional glutamate/proline--tRNA ligase	S#CQFVAVR	1.647	-0.24	1376	23.016	0	0	0	0
P07814	EPRS	SYEP_HUMAN Bifunctional glutamate/proline--tRNA ligase	S#CQFVAVR	1.959	0.43	1376	20.016	0	0	0	0
P07814	EPRS	SYEP_HUMAN Bifunctional glutamate/proline--tRNA ligase	S#CQFVAVR	1.489	-0.13	1376	23.016	0	0	0	0
P07947	YES1	YES_HUMAN Tyrosine-protein kinase Yes	YRPENTPEPVSTSVSHYGAEPTT#VSPCPSSSAK	4.054	-0.82	38	0	0	0	0	0
P07947	YES1	YES_HUMAN Tyrosine-protein kinase Yes	YRPENTPEPVSTSVSHYGAEPTT#VSPCPSSSAK	3.434	0.14	38	21.26	0	0	0	0
P07947	YES1	YES_HUMAN Tyrosine-protein kinase Yes	YRPENTPEPVSTSVSHYGAEPTTVS#PCPSSSAK	4.86	1.88	40	40.309	0	0	0	0
P08123	COL1A2	CO1A2_HUMAN Collagen alpha-2(I) chain	GRVGAPGPAGARGS#DGSVGPVGPAGPIGSAGPPGFPGAPGPK	3.505	-5.54	236	16.522	0	0	0	0
P08123	COL1A2	CO1A2_HUMAN Collagen alpha-2(I) chain	GRVGAPGPAGARGS#DGSVGPVGPAGPIGSAGPPGFPGAPGPK	3.488	-4.83	236	16.522	0	0	0	0
P08727	KRT19	K1C19_HUMAN_contaminant Keratin, type I cytoskeletal 19	S#LLEGQEDHYNNLSASK	3.235	0.06	382	223.141	0	0	0	0
P09012	SNRPA	SNRPA_HUMAN U1 small nuclear ribonucleoprotein A	AVQGGGATPVVGAVQGPVPGM*PPM*T#QAPR	2.242	-0.55	148	132.303	0	0	0	0
P09012	SNRPA	SNRPA_HUMAN U1 small nuclear ribonucleoprotein A	AVQGGGATPVVGAVQGPVPGM*PPM*T#QAPR	2.091	-1.06	148	79.19	0	0	0	0
P09012	SNRPA	SNRPA_HUMAN U1 small nuclear ribonucleoprotein A	AVQGGGATPVVGAVQGPVPGM*PPM*T#QAPR	2.626	-1.34	148	170.512	0	0	0	0
P09012	SNRPA	SNRPA_HUMAN U1 small nuclear ribonucleoprotein A	AVQGGGATPVVGAVQGPVPGM*PPMT#QAPR	2.428	-1.13	148	93.791	0	0	0	0
P09012	SNRPA	SNRPA_HUMAN U1 small nuclear ribonucleoprotein A	AVQGGGATPVVGAVQGPVPGM*PPMT#QAPR	2.005	-0.8	148	77.098	0	0	0	0
P09012	SNRPA	SNRPA_HUMAN U1 small nuclear ribonucleoprotein A	AVQGGGATPVVGAVQGPVPGM*PPMT#QAPR	2.747	-0.25	148	111.133	0	0	0	0
P09012	SNRPA	SNRPA_HUMAN U1 small nuclear ribonucleoprotein A	AVQGGGATPVVGAVQGPVPGMPPM*T#QAPR	2.348	0.1	148	96.26	0	0	0	0
P09012	SNRPA	SNRPA_HUMAN U1 small nuclear ribonucleoprotein A	AVQGGGATPVVGAVQGPVPGMPPM*T#QAPR	2.276	-0.55	148	62.865	0	0	0	0
P09012	SNRPA	SNRPA_HUMAN U1 small nuclear ribonucleoprotein A	AVQGGGATPVVGAVQGPVPGMPPMT#QAPR	1.967	2.26	148	113.986	0	0	0	0
P09012	SNRPA	SNRPA_HUMAN U1 small nuclear ribonucleoprotein A	AVQGGGATPVVGAVQGPVPGMPPMT#QAPR	2.675	-1	148	113.986	0	0	0	0
P09012	SNRPA	SNRPA_HUMAN U1 small nuclear ribonucleoprotein A	AVQGGGATPVVGAVQGPVPGMPPMT#QAPR	1.965	0.24	148	96.26	0	0	0	0
P09012	SNRPA	SNRPA_HUMAN U1 small nuclear ribonucleoprotein A	KAVQGGGATPVVGAVQGPVPGM*PPM*T#QAPR	2.148	0.31	148	96.78	0	0	0	0
P09651	HNRNPA1	ROA1_HUMAN Heterogeneous nuclear ribonucleoprotein A1	NQGGYGGS#SSSSSYGSGR	1.445	-0.23	360	23.016	0	0	0	0
P09651	HNRNPA1	ROA1_HUMAN Heterogeneous nuclear ribonucleoprotein A1	NQGGYGGS#SSSSSYGSGR	1.989	-0.8	360	23.016	0	0	0	0
P09651	HNRNPA1	ROA1_HUMAN Heterogeneous nuclear ribonucleoprotein A1	NQGGYGGS#SSSSSYGSGR	2.118	-0.76	360	20.016	0	0	0	0
P09651	HNRNPA1	ROA1_HUMAN Heterogeneous nuclear ribonucleoprotein A1	NQGGYGGS#SSSSSYGSGR	2.789	-2.47	360	23.016	0	0	0	0
P0C7T5	ATXN1L	ATX1L_HUMAN Ataxin-1-like	APSAT#SPSGQLPHHSSTQPLDLAPGR	4.41	-0.02	205	21.26	0	0	0	0
P0C7T5	ATXN1L	ATX1L_HUMAN Ataxin-1-like	APSAT#SPSGQLPHHSSTQPLDLAPGR	5.048	-0.09	205	21.26	0	0	0	0
P0C7T5	ATXN1L	ATX1L_HUMAN Ataxin-1-like	APSAT#SPSGQLPHHSSTQPLDLAPGR	4.436	-0.01	205	21.26	0	0	0	0
P0C7T5	ATXN1L	ATX1L_HUMAN Ataxin-1-like	APSAT#SPSGQLPHHSSTQPLDLAPGR	4.544	0.01	205	21.26	0	0	0	0
P0C7T5	ATXN1L	ATX1L_HUMAN Ataxin-1-like	DLPVT#SEDMGR	1.794	-2.7	22	23.016	0	0	0	0
P0C7T5	ATXN1L	ATX1L_HUMAN Ataxin-1-like	DLPVT#SEDMGR	1.913	0.66	22	23.016	0	0	0	0
P0C7T5	ATXN1L	ATX1L_HUMAN Ataxin-1-like	DLPVTS#EDMGR	1.423	-3.26	23	23.016	0	0	0	0
P0C7T5	ATXN1L	ATX1L_HUMAN Ataxin-1-like	VSLGGDGAEAIT#GLTVDQYGMLYK	2.579	-1.04	72	15.288	0	0	0	0
P0C7T5	ATXN1L	ATX1L_HUMAN Ataxin-1-like	VVEPS#QPESGAQACWPAPSFQR	1.967	0.59	638	31.351	0	0	0	0
P0C7T5	ATXN1L	ATX1L_HUMAN Ataxin-1-like	VVEPSQPES#GAQACWPAPSFQR	2.075	0.59	642	14.63	0	0	0	0
P0CB43	FAM203B	F203B_HUMAN Protein FAM203B	HVLALT#GCGPGR	1.888	-1.6	49	37.613	0	0	0	0
P0CB43	FAM203B	F203B_HUMAN Protein FAM203B	HVLALT#GCGPGR	2.305	-0.43	49	37.613	0	0	0	0
P0CB43	FAM203B	F203B_HUMAN Protein FAM203B	HVLALT#GCGPGR	1.958	-1.29	49	37.613	0	0	0	0
P0CB43	FAM203B	F203B_HUMAN Protein FAM203B	HVLALT#GCGPGR	2.024	-1.51	49	37.613	0	0	0	0
P10588	NR2F6	NR2F6_HUMAN Nuclear receptor subfamily 2 group F member 6	AIALFT#PDACGLSDPAHVESLQEK	2.287	-2.8	312	31.351	0	0	0	0
P10588	NR2F6	NR2F6_HUMAN Nuclear receptor subfamily 2 group F member 6	AIALFTPDACGLS#DPAHVESLQEK	2.363	-0.8	319	0	0	0	0	0
P11216	PYGB	PYGB_HUMAN Glycogen phosphorylase, brain form	MS#VIEEGDCKR	2.166	0.05	430	143.433	0	0	0	0
P11216	PYGB	PYGB_HUMAN Glycogen phosphorylase, brain form	T#CFETFPDK	1.732	1.08	325	23.016	0	0	0	0
P11216	PYGB	PYGB_HUMAN Glycogen phosphorylase, brain form	T#CFETFPDK	1.942	-0.6	325	23.016	0	0	0	0
P11940	PABPC1	PABP1_HUMAN Polyadenylate-binding protein 1	NPQQHLNAQPQVTMQQPAVHVQGQEPLTAS#MLASAPPQEQK	2.636	-3.81	548	0	0	0	0	0
P12270	TPR	TPR_HUMAN Nucleoprotein TPR	GIAST#SDPPTANIKPTPVVSTPSK	3.574	0.37	1661	0	0	0	0	0
P12270	TPR	TPR_HUMAN Nucleoprotein TPR	GIAST#SDPPTANIKPTPVVSTPSK	2.83	0.11	1661	0	0	0	0	0
P12270	TPR	TPR_HUMAN Nucleoprotein TPR	GIAST#SDPPTANIKPTPVVSTPSK	2.873	-0.56	1661	0	0	0	0	0
P12270	TPR	TPR_HUMAN Nucleoprotein TPR	GIAST#SDPPTANIKPTPVVSTPSK	3.417	-0.36	1661	0	0	0	0	0
P12270	TPR	TPR_HUMAN Nucleoprotein TPR	GIAST#SDPPTANIKPTPVVSTPSK	4.191	0.24	1661	0	0	0	0	0
P12270	TPR	TPR_HUMAN Nucleoprotein TPR	GIAST#SDPPTANIKPTPVVSTPSK	4.316	-0.25	1661	23.016	0	0	0	0
P12270	TPR	TPR_HUMAN Nucleoprotein TPR	GIAST#SDPPTANIKPTPVVSTPSK	2.625	-0.56	1661	20.016	0	0	0	0
P12270	TPR	TPR_HUMAN Nucleoprotein TPR	GIAST#SDPPTANIKPTPVVSTPSK	4.636	0.01	1661	23.016	0	0	0	0
P12270	TPR	TPR_HUMAN Nucleoprotein TPR	GIAST#SDPPTANIKPTPVVSTPSK	2.914	0.01	1661	20.016	0	0	0	0
P12270	TPR	TPR_HUMAN Nucleoprotein TPR	GIAST#SDPPTANIKPTPVVSTPSK	4.377	0.34	1661	0	0	0	0	0
P12270	TPR	TPR_HUMAN Nucleoprotein TPR	GIAST#SDPPTANIKPTPVVSTPSK	2.236	0.28	1661	0	0	0	0	0
P12270	TPR	TPR_HUMAN Nucleoprotein TPR	GIAST#SDPPTANIKPTPVVSTPSK	2.878	0.3	1661	0	0	0	0	0
P12270	TPR	TPR_HUMAN Nucleoprotein TPR	GIAST#SDPPTANIKPTPVVSTPSK	2.695	-0.15	1661	0	0	0	0	0
P12270	TPR	TPR_HUMAN Nucleoprotein TPR	GIASTS#DPPTANIKPTPVVSTPSK	3.082	1.5	1662	0	0	0	0	0
P12270	TPR	TPR_HUMAN Nucleoprotein TPR	GIASTS#DPPTANIKPTPVVSTPSK	2.638	13.17	1662	0	0	0	0	0
P12814	ACTN1	ACTN1_HUMAN Alpha-actinin-1	M*VS#DINNAWGCLEQVEK	1.461	-1.14	362	25.303	0	0	0	0
P12814	ACTN1	ACTN1_HUMAN Alpha-actinin-1	MVS#DINNAWGCLEQVEK	1.565	0.61	362	58.767	0	0	0	0
P12814	ACTN1	ACTN1_HUMAN Alpha-actinin-1	MVS#DINNAWGCLEQVEK	1.833	-0.02	362	58.767	0	0	0	0
P12814	ACTN1	ACTN1_HUMAN Alpha-actinin-1	MVS#DINNAWGCLEQVEK	2.633	1.12	362	141.646	0	0	0	0
P13639	EEF2	EF2_HUMAN Elongation factor 2	IWCFGPDGT#GPNILTDITK	1.84	0.44	657	15.288	0	0	0	0
P13639	EEF2	EF2_HUMAN Elongation factor 2	ST#LTDSLVCK	1.741	0.43	34	0	0	0	0	0
P13639	EEF2	EF2_HUMAN Elongation factor 2	ST#LTDSLVCK	1.556	-0.68	34	0	0	0	0	0
P13639	EEF2	EF2_HUMAN Elongation factor 2	ST#LTDSLVCK	1.711	0.47	34	0	0	0	0	0
P13639	EEF2	EF2_HUMAN Elongation factor 2	ST#LTDSLVCK	1.955	-0.27	34	0	0	0	0	0
P13639	EEF2	EF2_HUMAN Elongation factor 2	ST#LTDSLVCK	1.557	-0.19	34	0	0	0	0	0
P13639	EEF2	EF2_HUMAN Elongation factor 2	ST#LTDSLVCK	1.62	0.72	34	0	0	0	0	0
P13639	EEF2	EF2_HUMAN Elongation factor 2	ST#LTDSLVCK	1.748	-0.11	34	0	0	0	0	0
P13639	EEF2	EF2_HUMAN Elongation factor 2	ST#LTDSLVCK	1.342	-0.29	34	0	0	0	0	0
P13639	EEF2	EF2_HUMAN Elongation factor 2	STLTDS#LVCK	1.336	0	38	88.668	0	0	0	0
P13639	EEF2	EF2_HUMAN Elongation factor 2	STLTDS#LVCK	1.758	1.64	38	88.668	0	0	0	0
P13639	EEF2	EF2_HUMAN Elongation factor 2	KIWCFGPDGT#GPNILTDITK	2.691	-0.29	657	0	0	0	0	0
P13639	EEF2	EF2_HUMAN Elongation factor 2	KIWCFGPDGT#GPNILTDITK	1.822	-0.36	657	12.343	0	0	0	0
P13726	F3	TF_HUMAN Isoform 2 of Tissue factor	KYST#SLELWYLWSSSLSS#SWLYLYTSVER	2.622	-0.35	201	0	215	0	0	0
P14314	PRKCSH	GLU2B_HUMAN Glucosidase 2 subunit beta	S#EALPT#DLPAPSAPDLTEPK	1.606	-0.12	282	129.614	287	126.914	0	0
P14314	PRKCSH	GLU2B_HUMAN Glucosidase 2 subunit beta	SEALPT#DLPAPS#APDLTEPK	2.175	0.29	287	71.14	293	114.134	0	0
P14314	PRKCSH	GLU2B_HUMAN Glucosidase 2 subunit beta	SEALPT#DLPAPS#APDLTEPK	1.867	-1.68	287	38.093	293	40.937	0	0
P14314	PRKCSH	GLU2B_HUMAN Glucosidase 2 subunit beta	SEALPT#DLPAPSAPDLTEPK	2.727	-0.75	287	34.703	0	0	0	0
P14314	PRKCSH	GLU2B_HUMAN Glucosidase 2 subunit beta	SEALPT#DLPAPSAPDLTEPK	4.183	0.2	287	34.703	0	0	0	0
P14314	PRKCSH	GLU2B_HUMAN Glucosidase 2 subunit beta	SEALPT#DLPAPSAPDLTEPK	2.686	0.02	287	44.274	0	0	0	0
P14314	PRKCSH	GLU2B_HUMAN Glucosidase 2 subunit beta	SEALPT#DLPAPSAPDLTEPK	4.093	-0.12	287	34.703	0	0	0	0
P14314	PRKCSH	GLU2B_HUMAN Glucosidase 2 subunit beta	SEALPT#DLPAPSAPDLTEPK	2.764	-1.03	287	20.016	0	0	0	0
P14314	PRKCSH	GLU2B_HUMAN Glucosidase 2 subunit beta	SEALPT#DLPAPSAPDLTEPK	2.697	-0.48	287	20.016	0	0	0	0
P14314	PRKCSH	GLU2B_HUMAN Glucosidase 2 subunit beta	SEALPT#DLPAPSAPDLTEPK	1.804	-1.09	287	44.274	0	0	0	0
P14314	PRKCSH	GLU2B_HUMAN Glucosidase 2 subunit beta	SEALPT#DLPAPSAPDLTEPK	2.162	4.18	287	54.711	0	0	0	0
P14314	PRKCSH	GLU2B_HUMAN Glucosidase 2 subunit beta	SEALPT#DLPAPSAPDLTEPK	3.113	-1.07	287	34.703	0	0	0	0
P14314	PRKCSH	GLU2B_HUMAN Glucosidase 2 subunit beta	SEALPT#DLPAPSAPDLTEPK	2.469	-1.4	287	44.274	0	0	0	0
P14314	PRKCSH	GLU2B_HUMAN Glucosidase 2 subunit beta	SEALPT#DLPAPSAPDLTEPK	2.673	-0.54	287	44.274	0	0	0	0
P14550	AKR1A1	AK1A1_HUMAN Alcohol dehydrogenase [NADP(+)]	NADGT#ICYDSTHYK	2.054	-0.72	132	37.613	0	0	0	0
P14550	AKR1A1	AK1A1_HUMAN Alcohol dehydrogenase [NADP(+)]	NADGT#ICYDSTHYK	1.453	-0.47	132	17.028	0	0	0	0
P14859	POU2F1	PO2F1_HUMAN POU domain, class 2, transcription factor 1	T#IAATPIQTLPQSQSTPK	3.593	4.11	255	37.613	0	0	0	0
P14859	POU2F1	PO2F1_HUMAN POU domain, class 2, transcription factor 1	T#IAATPIQTLPQSQSTPK	3.276	2.51	255	60.621	0	0	0	0
P14859	POU2F1	PO2F1_HUMAN POU domain, class 2, transcription factor 1	TIAAT#PIQTLPQSQSTPK	3.615	-0.22	259	93.8	0	0	0	0
P14859	POU2F1	PO2F1_HUMAN POU domain, class 2, transcription factor 1	TIAAT#PIQTLPQSQSTPK	2.64	-0.22	259	57.327	0	0	0	0
P14859	POU2F1	PO2F1_HUMAN POU domain, class 2, transcription factor 1	TIAAT#PIQTLPQSQSTPK	3.087	-0.56	259	71.586	0	0	0	0
P14859	POU2F1	PO2F1_HUMAN POU domain, class 2, transcription factor 1	TIAAT#PIQTLPQSQSTPK	2.88	1.44	259	71.586	0	0	0	0
P14866	HNRNPL	HNRPL_HUMAN Heterogeneous nuclear ribonucleoprotein L	QPAIM*PGQS#YGLEDGSCSYK	2.599	0.05	464	61.179	0	0	0	0
P14866	HNRNPL	HNRPL_HUMAN Heterogeneous nuclear ribonucleoprotein L	QPAIM*PGQS#YGLEDGSCSYK	2.267	-0.42	464	43.112	0	0	0	0
P14866	HNRNPL	HNRPL_HUMAN Heterogeneous nuclear ribonucleoprotein L	QPAIM*PGQS#YGLEDGSCSYK	3.042	-0.04	464	61.179	0	0	0	0
P14866	HNRNPL	HNRPL_HUMAN Heterogeneous nuclear ribonucleoprotein L	QPAIM*PGQS#YGLEDGSCSYK	2.042	-0.57	464	61.179	0	0	0	0
P14866	HNRNPL	HNRPL_HUMAN Heterogeneous nuclear ribonucleoprotein L	QPAIM*PGQS#YGLEDGSCSYKDFSESR	1.939	2.16	464	24.534	0	0	0	0
P14866	HNRNPL	HNRPL_HUMAN Heterogeneous nuclear ribonucleoprotein L	QPAIM*PGQS#YGLEDGSCSYKDFSESR	4.222	-1.06	464	80.387	0	0	0	0
P14866	HNRNPL	HNRPL_HUMAN Heterogeneous nuclear ribonucleoprotein L	QPAIM*PGQS#YGLEDGSCSYKDFSESR	2.266	0.21	464	11.695	0	0	0	0
P14866	HNRNPL	HNRPL_HUMAN Heterogeneous nuclear ribonucleoprotein L	QPAIM*PGQS#YGLEDGSCSYKDFSESR	2.367	-1.26	464	26.454	0	0	0	0
P14866	HNRNPL	HNRPL_HUMAN Heterogeneous nuclear ribonucleoprotein L	QPAIM*PGQS#YGLEDGSCSYKDFSESR	2.26	-0.72	464	11.695	0	0	0	0
P14866	HNRNPL	HNRPL_HUMAN Heterogeneous nuclear ribonucleoprotein L	QPAIM*PGQS#YGLEDGSCSYKDFSESR	1.955	0.4	464	26.454	0	0	0	0
P14866	HNRNPL	HNRPL_HUMAN Heterogeneous nuclear ribonucleoprotein L	QPAIM*PGQS#YGLEDGSCSYKDFSESR	2.234	-0.09	464	11.695	0	0	0	0
P14866	HNRNPL	HNRPL_HUMAN Heterogeneous nuclear ribonucleoprotein L	QPAIM*PGQSYGLEDGS#CSYK	2.029	-1.27	471	26.454	0	0	0	0
P14866	HNRNPL	HNRPL_HUMAN Heterogeneous nuclear ribonucleoprotein L	QPAIM*PGQSYGLEDGS#CSYKDFSESR	2.785	0.36	471	0	0	0	0	0
P14866	HNRNPL	HNRPL_HUMAN Heterogeneous nuclear ribonucleoprotein L	QPAIM*PGQSYGLEDGS#CSYKDFSESR	1.657	1.37	471	0	0	0	0	0
P14866	HNRNPL	HNRPL_HUMAN Heterogeneous nuclear ribonucleoprotein L	QPAIM*PGQSYGLEDGS#CSYKDFSESR	3.9	-1	471	27.436	0	0	0	0
P14866	HNRNPL	HNRPL_HUMAN Heterogeneous nuclear ribonucleoprotein L	QPAIM*PGQSYGLEDGS#CSYKDFSESR	2.393	-0.08	471	20.016	0	0	0	0
P14866	HNRNPL	HNRPL_HUMAN Heterogeneous nuclear ribonucleoprotein L	QPAIM*PGQSYGLEDGS#CSYKDFSESR	3.673	-2.32	471	0	0	0	0	0
P14866	HNRNPL	HNRPL_HUMAN Heterogeneous nuclear ribonucleoprotein L	QPAIM*PGQSYGLEDGS#CSYKDFSESR	3.643	0.2	471	0	0	0	0	0
P14866	HNRNPL	HNRPL_HUMAN Heterogeneous nuclear ribonucleoprotein L	QPAIM*PGQSYGLEDGS#CSYKDFSESR	2.098	-1.27	471	0	0	0	0	0
P14866	HNRNPL	HNRPL_HUMAN Heterogeneous nuclear ribonucleoprotein L	QPAIM*PGQSYGLEDGS#CSYKDFSESR	2.967	-1.27	471	12.171	0	0	0	0
P14866	HNRNPL	HNRPL_HUMAN Heterogeneous nuclear ribonucleoprotein L	QPAIM*PGQSYGLEDGS#CSYKDFSESR	3.032	-1.27	471	20.016	0	0	0	0
P14866	HNRNPL	HNRPL_HUMAN Heterogeneous nuclear ribonucleoprotein L	QPAIMPGQS#YGLEDGSCSYK	2.38	-1.46	464	100.568	0	0	0	0
P14866	HNRNPL	HNRPL_HUMAN Heterogeneous nuclear ribonucleoprotein L	QPAIMPGQS#YGLEDGSCSYK	2.096	0.74	464	61.179	0	0	0	0
P14866	HNRNPL	HNRPL_HUMAN Heterogeneous nuclear ribonucleoprotein L	QPAIMPGQS#YGLEDGSCSYK	1.644	-1.19	464	61.179	0	0	0	0
P14866	HNRNPL	HNRPL_HUMAN Heterogeneous nuclear ribonucleoprotein L	QPAIMPGQS#YGLEDGSCSYK	1.8	-1.09	464	43.112	0	0	0	0
P14866	HNRNPL	HNRPL_HUMAN Heterogeneous nuclear ribonucleoprotein L	QPAIMPGQS#YGLEDGSCSYK	2.325	-1.04	464	61.179	0	0	0	0
P14866	HNRNPL	HNRPL_HUMAN Heterogeneous nuclear ribonucleoprotein L	QPAIMPGQS#YGLEDGSCSYK	2.155	-1.08	464	61.179	0	0	0	0
P14866	HNRNPL	HNRPL_HUMAN Heterogeneous nuclear ribonucleoprotein L	QPAIMPGQS#YGLEDGSCSYKDFSESR	3.032	-0.83	464	61.179	0	0	0	0
P14866	HNRNPL	HNRPL_HUMAN Heterogeneous nuclear ribonucleoprotein L	QPAIMPGQS#YGLEDGSCSYKDFSESR	4.828	-1.73	464	100.568	0	0	0	0
P14866	HNRNPL	HNRPL_HUMAN Heterogeneous nuclear ribonucleoprotein L	QPAIMPGQS#YGLEDGSCSYKDFSESR	2.592	1.21	464	26.454	0	0	0	0
P14866	HNRNPL	HNRPL_HUMAN Heterogeneous nuclear ribonucleoprotein L	QPAIMPGQS#YGLEDGSCSYKDFSESR	1.954	0.1	464	11.695	0	0	0	0
P14866	HNRNPL	HNRPL_HUMAN Heterogeneous nuclear ribonucleoprotein L	QPAIMPGQS#YGLEDGSCSYKDFSESR	1.966	2	464	11.695	0	0	0	0
P14866	HNRNPL	HNRPL_HUMAN Heterogeneous nuclear ribonucleoprotein L	QPAIMPGQSYGLEDGS#CSYKDFSESR	1.847	-1.54	471	0	0	0	0	0
P14866	HNRNPL	HNRPL_HUMAN Heterogeneous nuclear ribonucleoprotein L	QPAIMPGQSYGLEDGS#CSYKDFSESR	2.412	1.67	471	0	0	0	0	0
P14866	HNRNPL	HNRPL_HUMAN Heterogeneous nuclear ribonucleoprotein L	QPAIMPGQSYGLEDGS#CSYKDFSESR	1.967	0.17	471	0	0	0	0	0
P14866	HNRNPL	HNRPL_HUMAN Heterogeneous nuclear ribonucleoprotein L	QPAIMPGQSYGLEDGS#CSYKDFSESR	2.574	1.05	471	0	0	0	0	0
P14866	HNRNPL	HNRPL_HUMAN Heterogeneous nuclear ribonucleoprotein L	QPAIMPGQSYGLEDGS#CSYKDFSESR	1.497	0.83	471	0	0	0	0	0
P14866	HNRNPL	HNRPL_HUMAN Heterogeneous nuclear ribonucleoprotein L	QPAIMPGQSYGLEDGSCS#YKDFSESR	2.398	0.52	473	17.028	0	0	0	0
P14923	JUP	PLAK_HUMAN_contaminant Junction plakoglobin	VTEWQQT#YTYDSGIHSGANTCVPSVSSK	4.73	-0.16	19	18.266	0	0	0	0
P14923	JUP	PLAK_HUMAN_contaminant Junction plakoglobin	VTEWQQTYT#YDSGIHSGANTCVPSVSSK	3.428	-1.99	21	33.918	0	0	0	0
P14923	JUP	PLAK_HUMAN_contaminant Junction plakoglobin	VTEWQQTYTYDS#GIHSGANTCVPSVSSK	2.639	-0.16	24	0	0	0	0	0
P14923	JUP	PLAK_HUMAN_contaminant Junction plakoglobin	VTEWQQTYTYDS#GIHSGANTCVPSVSSK	3.795	-1.65	24	31.351	0	0	0	0
P14923	JUP	PLAK_HUMAN_contaminant Junction plakoglobin	VTEWQQTYTYDS#GIHSGANTCVPSVSSK	2.695	-0.51	24	0	0	0	0	0
P15336	ATF2	ATF2_HUMAN Cyclic AMP-dependent transcription factor ATF-2	AALT#QQHPPVTNGDTVK	2.198	0.87	283	53.507	0	0	0	0
P15336	ATF2	ATF2_HUMAN Cyclic AMP-dependent transcription factor ATF-2	TQSEESRPQSLQQPATS#TTETPASPAHTTPQTQSTSGR	3.137	1.18	321	21.26	0	0	0	0
P15408	FOSL2	FOSL2_HUMAN Fos-related antigen 2	QEPLEEDS#PSSSSAGLDK	1.581	0.04	230	37.613	0	0	0	0
P15408	FOSL2	FOSL2_HUMAN Fos-related antigen 2	QEPLEEDS#PSSSSAGLDK	1.5	0.04	230	37.613	0	0	0	0
P15822	HIVEP1	ZEP1_HUMAN Zinc finger protein 40	AVAIT#QSPSSVR	1.786	-0.89	2325	37.613	0	0	0	0
P15822	HIVEP1	ZEP1_HUMAN Zinc finger protein 40	AVAIT#QSPSSVR	1.525	-0.08	2325	44.274	0	0	0	0
P15880	RPS2	RS2_HUMAN 40S ribosomal protein S2	TQAPAVAT#T	1.29	-1.71	292	53.58	0	0	0	0
P15880	RPS2	RS2_HUMAN 40S ribosomal protein S2	TQAPAVAT#T	1.222	-1.02	292	99.08	0	0	0	0
P15924	DSP	DESP_HUMAN_contaminant Desmoplakin	GGGGYT#CQSGSGWDEFTK	4.023	-0.15	173	20.016	0	0	0	0
P15924	DSP	DESP_HUMAN_contaminant Desmoplakin	ET#QTECEWTVDTSK	2.044	-0.43	1953	17.028	0	0	0	0
P15924	DSP	DESP_HUMAN_contaminant Desmoplakin	ET#QTECEWTVDTSK	2.52	-0.19	1953	17.028	0	0	0	0
P15924	DSP	DESP_HUMAN_contaminant Desmoplakin	ET#QTECEWTVDTSK	2.318	-0.24	1953	17.028	0	0	0	0
P15924	DSP	DESP_HUMAN_contaminant Desmoplakin	ET#QTECEWTVDTSK	1.804	0.74	1953	20.016	0	0	0	0
P15924	DSP	DESP_HUMAN_contaminant Desmoplakin	ET#QTECEWTVDTSK	1.44	-0.2	1953	17.028	0	0	0	0
P15924	DSP	DESP_HUMAN_contaminant Desmoplakin	ETQT#ECEWTVDTSK	1.492	4.57	1955	0	0	0	0	0
P15924	DSP	DESP_HUMAN_contaminant Desmoplakin	GVIT#DQNSDGYCQTGTMSR	2.469	-0.63	49	31.351	0	0	0	0
P15924	DSP	DESP_HUMAN_contaminant Desmoplakin	GVIT#DQNSDGYCQTGTMSR	2.427	0.63	49	71.586	0	0	0	0
P15924	DSP	DESP_HUMAN_contaminant Desmoplakin	GVIT#DQNSDGYCQTGTMSR	1.676	0.54	49	31.351	0	0	0	0
P15924	DSP	DESP_HUMAN_contaminant Desmoplakin	GVIT#DQNSDGYCQTGTMSR	2.337	0.88	49	37.613	0	0	0	0
P15924	DSP	DESP_HUMAN_contaminant Desmoplakin	GVITDQNS#DGYCQTGTMSR	2.807	1.87	53	60.621	0	0	0	0
P15924	DSP	DESP_HUMAN_contaminant Desmoplakin	GVITDQNS#DGYCQTGTMSR	1.628	1.37	53	14.336	0	0	0	0
P15941	MUC1	MUC1_HUMAN Mucin-1	VSAGNGGSSLSYT#NPAVAATSANL	1.573	3.75	1244	17.028	0	0	0	0
P16144	ITGB4	ITB4_HUMAN Integrin beta-4	VLS#TSSTLTR	1.721	-0.87	1483	23.016	0	0	0	0
P16220	CREB1	CREB1_HUMAN Cyclic AMP-responsive element-binding protein 1	TAPTS#TIAPGVVMASSPALPTQPAEEAAR	2.164	0.26	260	0	0	0	0	0
P16220	CREB1	CREB1_HUMAN Cyclic AMP-responsive element-binding protein 1	TAPTSTIAPGVVM*AS#SPALPTQPAEEAAR	2.215	-1.48	270	20.016	0	0	0	0
P16220	CREB1	CREB1_HUMAN Cyclic AMP-responsive element-binding protein 1	TAPTSTIAPGVVM*AS#SPALPTQPAEEAAR	1.609	-1.48	270	20.016	0	0	0	0
P16220	CREB1	CREB1_HUMAN Cyclic AMP-responsive element-binding protein 1	TAPTSTIAPGVVM*AS#SPALPTQPAEEAAR	3.81	-0.32	270	20.016	0	0	0	0
P16220	CREB1	CREB1_HUMAN Cyclic AMP-responsive element-binding protein 1	TAPTSTIAPGVVM*AS#SPALPTQPAEEAAR	2.88	3.06	270	20.016	0	0	0	0
P16220	CREB1	CREB1_HUMAN Cyclic AMP-responsive element-binding protein 1	TAPTSTIAPGVVM*AS#SPALPTQPAEEAAR	2.585	0.02	270	20.016	0	0	0	0
P16220	CREB1	CREB1_HUMAN Cyclic AMP-responsive element-binding protein 1	TAPTSTIAPGVVM*ASS#PALPTQPAEEAAR	2.098	-0.74	271	0	0	0	0	0
P16220	CREB1	CREB1_HUMAN Cyclic AMP-responsive element-binding protein 1	TAPTSTIAPGVVMAS#SPALPTQPAEEAAR	2.41	-1.93	270	0	0	0	0	0
P16220	CREB1	CREB1_HUMAN Cyclic AMP-responsive element-binding protein 1	TAPTSTIAPGVVMAS#SPALPTQPAEEAAR	2.531	-1.08	270	20.016	0	0	0	0
P16220	CREB1	CREB1_HUMAN Cyclic AMP-responsive element-binding protein 1	TAPTSTIAPGVVMAS#SPALPTQPAEEAAR	3.224	-1.27	270	20.016	0	0	0	0
P16220	CREB1	CREB1_HUMAN Cyclic AMP-responsive element-binding protein 1	TAPTSTIAPGVVMASS#PALPTQPAEEAAR	2.678	-1.98	271	0	0	0	0	0
P16333	NCK1	NCK1_HUMAN Cytoplasmic protein NCK1	NYVTVMQNNPLT#SGLEPSPPQCDYIRPSLTGK	2.314	-1.08	256	0	0	0	0	0
P16333	NCK1	NCK1_HUMAN Cytoplasmic protein NCK1	NYVTVMQNNPLT#SGLEPSPPQCDYIRPSLTGK	2.681	2.68	256	0	0	0	0	0
P16333	NCK1	NCK1_HUMAN Cytoplasmic protein NCK1	NYVTVMQNNPLT#SGLEPSPPQCDYIRPSLTGK	2.622	-3.79	256	0	0	0	0	0
P16333	NCK1	NCK1_HUMAN Cytoplasmic protein NCK1	NYVTVMQNNPLTS#GLEPSPPQCDYIRPSLTGK	2.83	-4.18	257	21.26	0	0	0	0
P17028	ZNF24	ZNF24_HUMAN Zinc finger protein 24	YGET#CFPK	1.447	0.15	232	23.016	0	0	0	0
P17275	JUNB	JUNB_HUMAN Transcription factor jun-B	LIVPNS#NGVITTTPTPPGQYFYPR	1.82	0.06	95	13.33	0	0	0	0
P17275	JUNB	JUNB_HUMAN Transcription factor jun-B	LIVPNSNGVIT#TTPTPPGQYFYPR	2.714	-0.17	100	14.061	0	0	0	0
P17275	JUNB	JUNB_HUMAN Transcription factor jun-B	LIVPNSNGVIT#TTPTPPGQYFYPR	1.57	-0.85	100	0	0	0	0	0
P17275	JUNB	JUNB_HUMAN Transcription factor jun-B	LIVPNSNGVITT#TPTPPGQYFYPR	2.414	-0.71	101	0	0	0	0	0
P17275	JUNB	JUNB_HUMAN Transcription factor jun-B	LIVPNSNGVITT#TPTPPGQYFYPR	2.421	-1.14	101	0	0	0	0	0
P17275	JUNB	JUNB_HUMAN Transcription factor jun-B	LIVPNSNGVITT#TPTPPGQYFYPR	2.276	-0.6	101	0	0	0	0	0
P17535	JUND	JUND_HUMAN Transcription factor jun-D	VAAS#EEQEFAEGFVK	2.096	1.39	131	1000	0	0	0	0
P17535	JUND	JUND_HUMAN Transcription factor jun-D	LIIQS#NGLVTTTPTSSQFLYPK	4.485	0.21	110	88.334	0	0	0	0
P17535	JUND	JUND_HUMAN Transcription factor jun-D	LIIQS#NGLVTTTPTSSQFLYPK	3.047	1.39	110	80.912	0	0	0	0
P17535	JUND	JUND_HUMAN Transcription factor jun-D	LIIQSNGLVT#TTPTSSQFLYPK	3.088	2.33	115	20.016	0	0	0	0
P17535	JUND	JUND_HUMAN Transcription factor jun-D	LIIQSNGLVT#TTPTSSQFLYPK	3.119	2.33	115	20.016	0	0	0	0
P17535	JUND	JUND_HUMAN Transcription factor jun-D	LIIQSNGLVT#TTPTSSQFLYPK	2.223	0.25	115	20.016	0	0	0	0
P17535	JUND	JUND_HUMAN Transcription factor jun-D	LIIQSNGLVT#TTPTSSQFLYPK	1.315	0.39	115	23.016	0	0	0	0
P17535	JUND	JUND_HUMAN Transcription factor jun-D	LIIQSNGLVT#TTPTSSQFLYPK	1.251	0.3	115	0	0	0	0	0
P17535	JUND	JUND_HUMAN Transcription factor jun-D	LIIQSNGLVT#TTPTSSQFLYPK	2.208	0.3	115	0	0	0	0	0
P17544	ATF7	ATF7_HUMAN Cyclic AMP-dependent transcription factor ATF-7	S#AAEAVATSVLTQM*ASQR	2.519	0.85	455	74.165	0	0	0	0
P17544	ATF7	ATF7_HUMAN Cyclic AMP-dependent transcription factor ATF-7	S#AAEAVATSVLTQM*ASQR	2.59	-0.9	455	121.423	0	0	0	0
P17544	ATF7	ATF7_HUMAN Cyclic AMP-dependent transcription factor ATF-7	S#AAEAVATSVLTQMASQR	3.442	-0.42	455	121.423	0	0	0	0
P17544	ATF7	ATF7_HUMAN Cyclic AMP-dependent transcription factor ATF-7	SAAEAVAT#SVLTQM*ASQR	3.74	-0.24	462	19.053	0	0	0	0
P17544	ATF7	ATF7_HUMAN Cyclic AMP-dependent transcription factor ATF-7	SAAEAVAT#SVLTQMASQR	3.697	-1.48	462	87.162	0	0	0	0
P17544	ATF7	ATF7_HUMAN Cyclic AMP-dependent transcription factor ATF-7	SAAEAVAT#SVLTQMASQR	3.383	-0.87	462	20.016	0	0	0	0
P17544	ATF7	ATF7_HUMAN Cyclic AMP-dependent transcription factor ATF-7	SAAEAVAT#SVLTQMASQR	1.803	-5.05	462	80.912	0	0	0	0
P17544	ATF7	ATF7_HUMAN Cyclic AMP-dependent transcription factor ATF-7	SAAEAVATS#VLTQMASQR	2.108	-0.42	463	0	0	0	0	0
P17676	CEBPB	CEBPB_HUMAN CCAAT/enhancer-binding protein beta	APPT#ACYAGAAPAPSQVK	3.061	-0.19	246	44.274	0	0	0	0
P17676	CEBPB	CEBPB_HUMAN CCAAT/enhancer-binding protein beta	AYLGYQAVPSGSSGSLS#TSSSSSPPGTPSPADAK	2.056	-2.57	225	0	0	0	0	0
P17813	ENG	EGLN_HUMAN Endoglin	QNGT#WPR	1.505	2.63	90	1000	0	0	0	0
P17813	ENG	EGLN_HUMAN Endoglin	QNGT#WPR	1.32	2.13	90	1000	0	0	0	0
P18031	PTPN1	PTN1_HUMAN Tyrosine-protein phosphatase non-receptor type 1	EET#QEDKDCPIKEEK	2.101	0.34	338	63.992	0	0	0	0
P18031	PTPN1	PTN1_HUMAN Tyrosine-protein phosphatase non-receptor type 1	EET#QEDKDCPIKEEK	2.417	-0.8	338	63.992	0	0	0	0
P18085	ARF4	ARF4_HUMAN ADP-ribosylation factor 4	NICFT#VWDVGGQDR	2.336	-0.11	64	17.602	0	0	0	0
P18085	ARF4	ARF4_HUMAN ADP-ribosylation factor 4	NICFT#VWDVGGQDR	1.874	-0.71	64	38.855	0	0	0	0
P18085	ARF4	ARF4_HUMAN ADP-ribosylation factor 4	NICFT#VWDVGGQDR	1.511	-1.03	64	0	0	0	0	0
P18146	EGR1	EGR1_HUMAN Early growth response protein 1	VLVETS#YPSQTTR	1.409	0.71	120	23.016	0	0	0	0
P18583	SON	SON_HUMAN Protein SON	ILDS#FAAAPVPTTTLVLK	2.256	1.08	244	93.8	0	0	0	0
P18583	SON	SON_HUMAN Protein SON	ILDS#FAAAPVPTTTLVLK	2.15	0.94	244	96.793	0	0	0	0
P18583	SON	SON_HUMAN Protein SON	ILDS#FAAAPVPTTTLVLK	2.788	-0.53	244	117.182	0	0	0	0
P18583	SON	SON_HUMAN Protein SON	ILDSFAAAPVPT#TTLVLK	2.169	-0.05	252	96.793	0	0	0	0
P18583	SON	SON_HUMAN Protein SON	ILDSFAAAPVPT#TTLVLK	2.251	0.63	252	96.793	0	0	0	0
P18583	SON	SON_HUMAN Protein SON	ILDSFAAAPVPT#TTLVLK	2.11	2.18	252	96.793	0	0	0	0
P18583	SON	SON_HUMAN Protein SON	ILDSFAAAPVPT#TTLVLK	3.452	-0.66	252	23.016	0	0	0	0
P18583	SON	SON_HUMAN Protein SON	ILDSFAAAPVPTT#TLVLK	1.57	-0.22	253	0	0	0	0	0
P18583	SON	SON_HUMAN Protein SON	CVS#VQTDPTDEIPTKK	2.167	-0.36	94	33.918	0	0	0	0
P18583	SON	SON_HUMAN Protein SON	CVSVQT#DPTDEIPTKK	1.961	1.36	97	15.661	0	0	0	0
P18583	SON	SON_HUMAN Protein SON	CVSVQT#DPTDEIPTKK	2.417	-0.23	97	15.661	0	0	0	0
P18583	SON	SON_HUMAN Protein SON	SMMSS#YSAADR	1.635	1.49	1095	23.016	0	0	0	0
P18583	SON	SON_HUMAN Protein SON	SMMSS#YSAADR	1.498	-0.6	1095	23.016	0	0	0	0
P18583	SON	SON_HUMAN Isoform A of Protein SON	DLM*ANAT#CFR	2.01	-1.1	2132	23.016	0	0	0	0
P18846	ATF1	ATF1_HUMAN Cyclic AMP-dependent transcription factor ATF-1	T#TPSATSLPQTVVMTSPVTLTSQTTK	3.501	-0.83	183	41.762	0	0	0	0
P18846	ATF1	ATF1_HUMAN Cyclic AMP-dependent transcription factor ATF-1	TT#PSATSLPQTVVM*TSPVTLTSQTTK	2.864	0.01	184	0	0	0	0	0
P18846	ATF1	ATF1_HUMAN Cyclic AMP-dependent transcription factor ATF-1	TT#PSATSLPQTVVM*TSPVTLTSQTTK	3.592	-0.62	184	0	0	0	0	0
P18846	ATF1	ATF1_HUMAN Cyclic AMP-dependent transcription factor ATF-1	TT#PSATSLPQTVVM*TSPVTLTSQTTK	1.567	1.29	184	0	0	0	0	0
P18846	ATF1	ATF1_HUMAN Cyclic AMP-dependent transcription factor ATF-1	TT#PSATSLPQTVVMTSPVTLTSQTTK	1.466	0.11	184	0	0	0	0	0
P18846	ATF1	ATF1_HUMAN Cyclic AMP-dependent transcription factor ATF-1	TT#PSATSLPQTVVMTSPVTLTSQTTK	2.743	-0.66	184	0	0	0	0	0
P18846	ATF1	ATF1_HUMAN Cyclic AMP-dependent transcription factor ATF-1	TTPSAT#SLPQTVVM*TSPVTLTSQTTK	1.925	-2.02	188	0	0	0	0	0
P18846	ATF1	ATF1_HUMAN Cyclic AMP-dependent transcription factor ATF-1	TTPSAT#SLPQTVVM*TSPVTLTSQTTK	5.043	-0.83	188	0	0	0	0	0
P18846	ATF1	ATF1_HUMAN Cyclic AMP-dependent transcription factor ATF-1	TTPSAT#SLPQTVVM*TSPVTLTSQTTK	2.526	-1.21	188	0	0	0	0	0
P18846	ATF1	ATF1_HUMAN Cyclic AMP-dependent transcription factor ATF-1	TTPSAT#SLPQTVVM*TSPVTLTSQTTK	2.402	-0.39	188	0	0	0	0	0
P18846	ATF1	ATF1_HUMAN Cyclic AMP-dependent transcription factor ATF-1	TTPSAT#SLPQTVVMTSPVTLTSQTTK	1.774	0.69	188	0	0	0	0	0
P18846	ATF1	ATF1_HUMAN Cyclic AMP-dependent transcription factor ATF-1	TTPSAT#SLPQTVVMTSPVTLTSQTTK	1.545	-1.17	188	0	0	0	0	0
P18846	ATF1	ATF1_HUMAN Cyclic AMP-dependent transcription factor ATF-1	TTPSAT#SLPQTVVMTSPVTLTSQTTK	1.636	-1.36	188	0	0	0	0	0
P18846	ATF1	ATF1_HUMAN Cyclic AMP-dependent transcription factor ATF-1	TTPSATSLPQT#VVM*TSPVTLTSQTTK	2.705	-0.71	193	31.923	0	0	0	0
P18846	ATF1	ATF1_HUMAN Cyclic AMP-dependent transcription factor ATF-1	TTPSATSLPQT#VVM*TSPVTLTSQTTK	2.871	-2.16	193	14.336	0	0	0	0
P18846	ATF1	ATF1_HUMAN Cyclic AMP-dependent transcription factor ATF-1	TTPSATSLPQT#VVM*TSPVTLTSQTTK	2.474	3.28	193	14.336	0	0	0	0
P18846	ATF1	ATF1_HUMAN Cyclic AMP-dependent transcription factor ATF-1	TTPSATSLPQT#VVM*TSPVTLTSQTTK	1.93	-1.7	193	14.336	0	0	0	0
P18846	ATF1	ATF1_HUMAN Cyclic AMP-dependent transcription factor ATF-1	TTPSATSLPQT#VVM*TSPVTLTSQTTK	3.862	-1.07	193	14.336	0	0	0	0
P18846	ATF1	ATF1_HUMAN Cyclic AMP-dependent transcription factor ATF-1	TTPSATSLPQT#VVM*TSPVTLTSQTTK	2.111	-3.16	193	19.053	0	0	0	0
P18846	ATF1	ATF1_HUMAN Cyclic AMP-dependent transcription factor ATF-1	TTPSATSLPQT#VVM*TSPVTLTSQTTK	3.645	-1.98	193	31.923	0	0	0	0
P18846	ATF1	ATF1_HUMAN Cyclic AMP-dependent transcription factor ATF-1	TTPSATSLPQT#VVM*TSPVTLTSQTTK	2.109	-1.73	193	12.71	0	0	0	0
P18846	ATF1	ATF1_HUMAN Cyclic AMP-dependent transcription factor ATF-1	TTPSATSLPQT#VVMTSPVTLTSQTTK	3.031	0.6	193	28.162	0	0	0	0
P18846	ATF1	ATF1_HUMAN Cyclic AMP-dependent transcription factor ATF-1	TTPSATSLPQT#VVMTSPVTLTSQTTK	4.643	-0.02	193	31.351	0	0	0	0
P18846	ATF1	ATF1_HUMAN Cyclic AMP-dependent transcription factor ATF-1	TTPSATSLPQT#VVMTSPVTLTSQTTK	2.078	-0.36	193	18.266	0	0	0	0
P18846	ATF1	ATF1_HUMAN Cyclic AMP-dependent transcription factor ATF-1	TTPSATSLPQT#VVMTSPVTLTSQTTK	3.385	0.12	193	14.061	0	0	0	0
P18846	ATF1	ATF1_HUMAN Cyclic AMP-dependent transcription factor ATF-1	TTPSATSLPQT#VVMTSPVTLTSQTTK	2.223	-0.44	193	14.061	0	0	0	0
P18846	ATF1	ATF1_HUMAN Cyclic AMP-dependent transcription factor ATF-1	TTPSATSLPQT#VVMTSPVTLTSQTTK	3.178	-0.15	193	31.351	0	0	0	0
P18846	ATF1	ATF1_HUMAN Cyclic AMP-dependent transcription factor ATF-1	TTPSATSLPQT#VVMTSPVTLTSQTTK	2.846	0.8	193	12.522	0	0	0	0
P18846	ATF1	ATF1_HUMAN Cyclic AMP-dependent transcription factor ATF-1	TTPSATSLPQT#VVMTSPVTLTSQTTK	3.065	-1.36	193	40.309	0	0	0	0
P18846	ATF1	ATF1_HUMAN Cyclic AMP-dependent transcription factor ATF-1	TTPSATSLPQTVVM*T#SPVTLTSQTTK	1.983	0.72	197	0	0	0	0	0
P18846	ATF1	ATF1_HUMAN Cyclic AMP-dependent transcription factor ATF-1	TTPSATSLPQTVVM*T#SPVTLTSQTTK	1.507	-1.41	197	0	0	0	0	0
P18846	ATF1	ATF1_HUMAN Cyclic AMP-dependent transcription factor ATF-1	TTPSATSLPQTVVM*T#SPVTLTSQTTK	2.311	-1.13	197	0	0	0	0	0
P18887	XRCC1	XRCC1_HUMAN DNA repair protein XRCC1	TSPVTASDPAGPS#YAAATLQASSAASSASPVSR	3.806	-3.04	210	30.31	0	0	0	0
P18887	XRCC1	XRCC1_HUMAN DNA repair protein XRCC1	TSPVTASDPAGPS#YAAATLQASSAASSASPVSR	4.37	-3.04	210	69.347	0	0	0	0
P18887	XRCC1	XRCC1_HUMAN DNA repair protein XRCC1	TSPVTASDPAGPS#YAAATLQASSAASSASPVSR	3.59	2.86	210	30.31	0	0	0	0
P19367	HK1	HXK1_HUMAN Hexokinase-1	AILQQLGLNS#TCDDSILVK	2.227	-0.85	811	23.016	0	0	0	0
P19532	TFE3	TFE3_HUMAN Transcription factor E3	AAS#DPLLSSVSPAVSK	3.097	0.85	548	67.368	0	0	0	0
P19532	TFE3	TFE3_HUMAN Transcription factor E3	AAS#DPLLSSVSPAVSK	2.181	1.01	548	47.631	0	0	0	0
P19532	TFE3	TFE3_HUMAN Transcription factor E3	AASDPLLSS#VSPAVSK	2.933	0.63	554	23.016	0	0	0	0
P19532	TFE3	TFE3_HUMAN Transcription factor E3	SSLPIS#LQATPATPATLSASSSAGGSR	3.203	0.2	81	0	0	0	0	0
P19532	TFE3	TFE3_HUMAN Transcription factor E3	SSLPIS#LQATPATPATLSASSSAGGSR	3.352	0.2	81	0	0	0	0	0
P19532	TFE3	TFE3_HUMAN Transcription factor E3	SSLPIS#LQATPATPATLSASSSAGGSR	2.627	-1.36	81	17.602	0	0	0	0
P19838	NFKB1	NFKB1_HUMAN Nuclear factor NF-kappa-B p105 subunit	YVCEGPS#HGGLPGASSEK	1.397	-1.89	65	17.028	0	0	0	0
P20073	ANXA7	ANXA7_HUMAN Annexin A7	LGT#DESCFNMILATR	1.789	-2.03	359	33.918	0	0	0	0
P20719	HOXA5	HXA5_HUMAN Homeobox protein Hox-A5	S#YAASASAAPAEPR	1.382	-0.25	72	60.621	0	0	0	0
P20719	HOXA5	HXA5_HUMAN Homeobox protein Hox-A5	S#YAASASAAPAEPR	1.288	-0.25	72	60.621	0	0	0	0
P20719	HOXA5	HXA5_HUMAN Homeobox protein Hox-A5	SYAAS#ASAAPAEPR	1.865	-0.62	76	14.946	0	0	0	0
P20810	CAST	ICAL_HUMAN Calpastatin	KPADDQDPIDALS#GDLDSCPSTTETSQNTAK	3.553	0.03	655	13.33	0	0	0	0
P20810	CAST	ICAL_HUMAN Calpastatin	KPADDQDPIDALSGDLDS#CPSTTETSQNTAK	2.601	-0.22	660	0	0	0	0	0
P20810	CAST	ICAL_HUMAN Calpastatin	KPADDQDPIDALSGDLDS#CPSTTETSQNTAK	3.465	0.46	660	0	0	0	0	0
P20810	CAST	ICAL_HUMAN Calpastatin	KPADDQDPIDALSGDLDS#CPSTTETSQNTAK	5.166	1.64	660	13.56	0	0	0	0
P20810	CAST	ICAL_HUMAN Calpastatin	KPADDQDPIDALSGDLDS#CPSTTETSQNTAK	3.887	1.64	660	0	0	0	0	0
P20810	CAST	ICAL_HUMAN Calpastatin	KPADDQDPIDALSGDLDS#CPSTTETSQNTAK	1.242	-0.63	660	0	0	0	0	0
P20810	CAST	ICAL_HUMAN Calpastatin	KPADDQDPIDALSGDLDS#CPSTTETSQNTAK	2.874	0.16	660	0	0	0	0	0
P20810	CAST	ICAL_HUMAN Calpastatin	KPADDQDPIDALSGDLDS#CPSTTETSQNTAK	4.118	-1.19	660	0	0	0	0	0
P20810	CAST	ICAL_HUMAN Calpastatin	KPADDQDPIDALSGDLDS#CPSTTETSQNTAK	4.048	-3.29	660	0	0	0	0	0
P20810	CAST	ICAL_HUMAN Calpastatin	KPADDQDPIDALSGDLDS#CPSTTETSQNTAK	4.066	-2.65	660	0	0	0	0	0
P20810	CAST	ICAL_HUMAN Calpastatin	KPADDQDPIDALSGDLDS#CPSTTETSQNTAK	5.089	-2.44	660	0	0	0	0	0
P20810	CAST	ICAL_HUMAN Calpastatin	TSM*CS#IQSAPPEPATLK	2.833	0.48	414	20.016	0	0	0	0
P20810	CAST	ICAL_HUMAN Calpastatin	TSM*CS#IQSAPPEPATLK	2.056	0.45	414	0	0	0	0	0
P20810	CAST	ICAL_HUMAN Calpastatin	TSM*CS#IQSAPPEPATLK	2.436	0.7	414	0	0	0	0	0
P20810	CAST	ICAL_HUMAN Calpastatin	TSMCS#IQSAPPEPATLK	1.534	0.56	414	0	0	0	0	0
P20810	CAST	ICAL_HUMAN Calpastatin	TSMCS#IQSAPPEPATLK	2.821	-1.04	414	23.016	0	0	0	0
P20810	CAST	ICAL_HUMAN Calpastatin	TSMCS#IQSAPPEPATLK	2.086	0.75	414	20.016	0	0	0	0
P20810	CAST	ICAL_HUMAN Calpastatin	TSMCS#IQSAPPEPATLK	2.672	0.23	414	0	0	0	0	0
P21266	GSTM3	GSTM3_HUMAN Glutathione S-transferase Mu 3	IAAYLQS#DQFCK	1.815	0.3	204	31.923	0	0	0	0
P21266	GSTM3	GSTM3_HUMAN Glutathione S-transferase Mu 3	IAAYLQS#DQFCK	1.925	-0.15	204	31.923	0	0	0	0
P21266	GSTM3	GSTM3_HUMAN Glutathione S-transferase Mu 3	IAAYLQS#DQFCK	1.495	-0.2	204	31.923	0	0	0	0
P21266	GSTM3	GSTM3_HUMAN Glutathione S-transferase Mu 3	IAAYLQS#DQFCK	1.448	-0.3	204	14.336	0	0	0	0
P21291	CSRP1	CSRP1_HUMAN Cysteine and glycine-rich protein 1	T#VYFAEEVQCEGNSFHK	1.555	-0.23	16	40.163	0	0	0	0
P21333	FLNA	FLNA_HUMAN Filamin-A	THEAEIVEGENHT#YCIR	2.729	-0.21	2197	17.602	0	0	0	0
P21964	COMT	COMT_HUMAN Catechol O-methyltransferase	GT#VLLADNVICPGAPDFLAHVR	4.072	-0.56	214	40.937	0	0	0	0
P21964	COMT	COMT_HUMAN Catechol O-methyltransferase	GT#VLLADNVICPGAPDFLAHVR	3.23	-0.56	214	58.215	0	0	0	0
P21964	COMT	COMT_HUMAN Catechol O-methyltransferase	GT#VLLADNVICPGAPDFLAHVR	3.541	-1.11	214	76.603	0	0	0	0
P21964	COMT	COMT_HUMAN Catechol O-methyltransferase	GT#VLLADNVICPGAPDFLAHVR	4.144	0.73	214	58.215	0	0	0	0
P21964	COMT	COMT_HUMAN Catechol O-methyltransferase	GT#VLLADNVICPGAPDFLAHVR	3.424	0.53	214	76.603	0	0	0	0
P21964	COMT	COMT_HUMAN Catechol O-methyltransferase	GT#VLLADNVICPGAPDFLAHVR	1.992	-0.18	214	40.937	0	0	0	0
P21964	COMT	COMT_HUMAN Catechol O-methyltransferase	GT#VLLADNVICPGAPDFLAHVR	3.623	0.29	214	58.215	0	0	0	0
P22102	GART	PUR2_HUMAN Trifunctional purine biosynthetic protein adenosine-3	QVLVAPGNAGT#ACSEK	2.75	0.56	39	37.613	0	0	0	0
P22102	GART	PUR2_HUMAN Trifunctional purine biosynthetic protein adenosine-3	QVLVAPGNAGT#ACSEK	1.728	0.22	39	20.016	0	0	0	0
P22102	GART	PUR2_HUMAN Trifunctional purine biosynthetic protein adenosine-3	QVLVAPGNAGT#ACSEK	2.805	1.2	39	60.621	0	0	0	0
P22102	GART	PUR2_HUMAN Trifunctional purine biosynthetic protein adenosine-3	QVLVAPGNAGT#ACSEK	2.505	1.09	39	44.274	0	0	0	0
P22102	GART	PUR2_HUMAN Trifunctional purine biosynthetic protein adenosine-3	QVLVAPGNAGT#ACSEK	2.464	0.7	39	37.613	0	0	0	0
P22102	GART	PUR2_HUMAN Trifunctional purine biosynthetic protein adenosine-3	QVLVAPGNAGT#ACSEK	2.065	-0.55	39	37.613	0	0	0	0
P22102	GART	PUR2_HUMAN Trifunctional purine biosynthetic protein adenosine-3	QVLVAPGNAGT#ACSEK	1.971	-0.97	39	44.274	0	0	0	0
P22102	GART	PUR2_HUMAN Trifunctional purine biosynthetic protein adenosine-3	QVLVAPGNAGT#ACSEK	2.887	0.18	39	60.621	0	0	0	0
P22102	GART	PUR2_HUMAN Trifunctional purine biosynthetic protein adenosine-3	QVLVAPGNAGT#ACSEK	1.639	-0.11	39	20.016	0	0	0	0
P22626	HNRNPA2B1	ROA2_HUMAN Heterogeneous nuclear ribonucleoproteins A2/B1	QEMQEVQS#SR	1.646	-3.4	198	21.26	0	0	0	0
P22670	RFX1	RFX1_HUMAN MHC class II regulatory factor RFX1	QYVTELPAVPAPSQPTGAPTPS#PAPQQYIVVTVSEGAMR	1.694	-0.98	94	0	0	0	0	0
P22670	RFX1	RFX1_HUMAN MHC class II regulatory factor RFX1	QYVTELPAVPAPSQPTGAPTPSPAPQQYIVVTVS#EGAMR	1.312	1.74	106	18.266	0	0	0	0
P22670	RFX1	RFX1_HUMAN MHC class II regulatory factor RFX1	QYVTELPAVPAPSQPTGAPTPSPAPQQYIVVTVS#EGAMR	1.437	1.74	106	18.266	0	0	0	0
P22670	RFX1	RFX1_HUMAN MHC class II regulatory factor RFX1	QYVTELPAVPAPSQPTGAPTPSPAPQQYIVVTVS#EGAMR	1.471	-2.6	106	33.397	0	0	0	0
P22670	RFX1	RFX1_HUMAN MHC class II regulatory factor RFX1	T#AGAPTGTVPQQLQVHGVQQSVPVTQER	2.063	-0.69	220	52.54	0	0	0	0
P22670	RFX1	RFX1_HUMAN MHC class II regulatory factor RFX1	TAGAPT#GTVPQQLQVHGVQQSVPVTQER	2.026	-1.42	225	0	0	0	0	0
P22670	RFX1	RFX1_HUMAN MHC class II regulatory factor RFX1	TAGAPTGTVPQQLQVHGVQQSVPVT#QER	3.439	-0.89	244	77.206	0	0	0	0
P22670	RFX1	RFX1_HUMAN MHC class II regulatory factor RFX1	TAGAPTGTVPQQLQVHGVQQSVPVT#QER	1.798	-1.94	244	47.978	0	0	0	0
P22670	RFX1	RFX1_HUMAN MHC class II regulatory factor RFX1	TAGAPTGTVPQQLQVHGVQQSVPVT#QER	2.418	-1.94	244	54.711	0	0	0	0
P22681	CBL	CBL_HUMAN E3 ubiquitin-protein ligase CBL	VPVS#APSSSDPWTGR	3.381	1.06	601	77.206	0	0	0	0
P22681	CBL	CBL_HUMAN E3 ubiquitin-protein ligase CBL	VPVS#APSSSDPWTGR	1.976	1.32	601	65.076	0	0	0	0
P22681	CBL	CBL_HUMAN E3 ubiquitin-protein ligase CBL	VPVS#APSSSDPWTGR	3.251	0.7	601	77.206	0	0	0	0
P22681	CBL	CBL_HUMAN E3 ubiquitin-protein ligase CBL	VPVS#APSSSDPWTGR	1.851	0.57	601	65.076	0	0	0	0
P22681	CBL	CBL_HUMAN E3 ubiquitin-protein ligase CBL	VPVS#APSSSDPWTGR	2.002	0.75	601	65.076	0	0	0	0
P22681	CBL	CBL_HUMAN E3 ubiquitin-protein ligase CBL	VPVS#APSSSDPWTGR	3.338	0.81	601	77.206	0	0	0	0
P23246	SFPQ	SFPQ_HUMAN Splicing factor, proline- and glutamine-rich	FPPLGGGGGIGYEANPGVPPAT#MSGSM*M*GSDMR	2.094	-0.16	652	0	0	0	0	0
P23246	SFPQ	SFPQ_HUMAN Splicing factor, proline- and glutamine-rich	FPPLGGGGGIGYEANPGVPPAT#MSGSM*MGSDM*R	2.563	-6.08	652	0	0	0	0	0
P23246	SFPQ	SFPQ_HUMAN Splicing factor, proline- and glutamine-rich	FPPLGGGGGIGYEANPGVPPAT#MSGSM*MGSDMR	2.613	-2.95	652	0	0	0	0	0
P23246	SFPQ	SFPQ_HUMAN Splicing factor, proline- and glutamine-rich	FPPLGGGGGIGYEANPGVPPAT#MSGSM*MGSDMR	1.868	-0.07	652	0	0	0	0	0
P23246	SFPQ	SFPQ_HUMAN Splicing factor, proline- and glutamine-rich	FPPLGGGGGIGYEANPGVPPAT#MSGSMMGSDMR	2.924	1.05	652	18.266	0	0	0	0
P23246	SFPQ	SFPQ_HUMAN Splicing factor, proline- and glutamine-rich	FPPLGGGGGIGYEANPGVPPAT#MSGSMMGSDMR	1.494	1.52	652	18.266	0	0	0	0
P23246	SFPQ	SFPQ_HUMAN Splicing factor, proline- and glutamine-rich	FPPLGGGGGIGYEANPGVPPATM*S#GSMM*GSDMR	2.448	-0.87	654	0	0	0	0	0
P23246	SFPQ	SFPQ_HUMAN Splicing factor, proline- and glutamine-rich	FPPLGGGGGIGYEANPGVPPATMS#GSM*MGSDMR	1.57	-0.27	654	0	0	0	0	0
P23246	SFPQ	SFPQ_HUMAN Splicing factor, proline- and glutamine-rich	FPPLGGGGGIGYEANPGVPPATMS#GSMMGSDMR	1.333	0.36	654	0	0	0	0	0
P23246	SFPQ	SFPQ_HUMAN Splicing factor, proline- and glutamine-rich	FPPLGGGGGIGYEANPGVPPATMS#GSMMGSDMR	1.439	0.81	654	0	0	0	0	0
P23443	RPS6KB1	KS6B1_HUMAN Ribosomal protein S6 kinase beta-1	LT#DFGLCK	1.25	0.48	235	80.912	0	0	0	0
P23526	AHCY	SAHH_HUMAN Adenosylhomocysteinase	QAQYLGM*S#CDGPFKPDHYR	2.666	0.56	420	0	0	0	0	0
P23526	AHCY	SAHH_HUMAN Adenosylhomocysteinase	QAQYLGM*S#CDGPFKPDHYR	2.77	-0.59	420	0	0	0	0	0
P23526	AHCY	SAHH_HUMAN Adenosylhomocysteinase	QAQYLGM*S#CDGPFKPDHYR	2.436	0.85	420	0	0	0	0	0
P23526	AHCY	SAHH_HUMAN Adenosylhomocysteinase	QAQYLGM*S#CDGPFKPDHYR	3.636	0.16	420	17.602	0	0	0	0
P23526	AHCY	SAHH_HUMAN Adenosylhomocysteinase	QAQYLGM*S#CDGPFKPDHYR	1.661	0.38	420	0	0	0	0	0
P23526	AHCY	SAHH_HUMAN Adenosylhomocysteinase	QAQYLGM*S#CDGPFKPDHYR	3.498	-1.65	420	17.602	0	0	0	0
P23526	AHCY	SAHH_HUMAN Adenosylhomocysteinase	QAQYLGM*S#CDGPFKPDHYR	2.448	0.21	420	0	0	0	0	0
P23526	AHCY	SAHH_HUMAN Adenosylhomocysteinase	QAQYLGM*S#CDGPFKPDHYR	2.221	-2.58	420	0	0	0	0	0
P23526	AHCY	SAHH_HUMAN Adenosylhomocysteinase	QAQYLGMS#CDGPFKPDHYR	3.52	-0.26	420	20.016	0	0	0	0
P23526	AHCY	SAHH_HUMAN Adenosylhomocysteinase	QAQYLGMS#CDGPFKPDHYR	2.406	-1.12	420	20.016	0	0	0	0
P23526	AHCY	SAHH_HUMAN Adenosylhomocysteinase	QAQYLGMS#CDGPFKPDHYR	3.461	-0.42	420	20.016	0	0	0	0
P23526	AHCY	SAHH_HUMAN Adenosylhomocysteinase	QAQYLGMS#CDGPFKPDHYR	2.404	-1.46	420	0	0	0	0	0
P23526	AHCY	SAHH_HUMAN Adenosylhomocysteinase	QAQYLGMS#CDGPFKPDHYR	3.371	0.87	420	0	0	0	0	0
P23526	AHCY	SAHH_HUMAN Adenosylhomocysteinase	QAQYLGMS#CDGPFKPDHYR	2.356	8.47	420	0	0	0	0	0
P23528	CFL1	COF1_HUMAN Cofilin-1	KLT#GIKHELQANCYEEVKDR	1.883	-0.54	129	55.235	0	0	0	0
P23528	CFL1	COF1_HUMAN Cofilin-1	LT#GIKHELQANCYEEVK	3.049	0.59	129	129.614	0	0	0	0
P23528	CFL1	COF1_HUMAN Cofilin-1	LT#GIKHELQANCYEEVK	3.061	0.59	129	150.12	0	0	0	0
P23528	CFL1	COF1_HUMAN Cofilin-1	LT#GIKHELQANCYEEVK	3.56	-1.71	129	109.753	0	0	0	0
P23528	CFL1	COF1_HUMAN Cofilin-1	LT#GIKHELQANCYEEVKDR	3.22	-0.22	129	110.579	0	0	0	0
P23528	CFL1	COF1_HUMAN Cofilin-1	LT#GIKHELQANCYEEVKDR	4.251	-0.16	129	72.808	0	0	0	0
P23528	CFL1	COF1_HUMAN Cofilin-1	LT#GIKHELQANCYEEVKDR	3.228	0.07	129	130.574	0	0	0	0
P23528	CFL1	COF1_HUMAN Cofilin-1	LT#GIKHELQANCYEEVKDR	3.706	-0.17	129	91.295	0	0	0	0
P23528	CFL1	COF1_HUMAN Cofilin-1	LT#GIKHELQANCYEEVKDR	4.9	-0.41	129	91.295	0	0	0	0
P23528	CFL1	COF1_HUMAN Cofilin-1	LT#GIKHELQANCYEEVKDR	3.38	0.18	129	55.235	0	0	0	0
P23528	CFL1	COF1_HUMAN Cofilin-1	LT#GIKHELQANCYEEVKDR	2.364	-0.19	129	55.235	0	0	0	0
P23528	CFL1	COF1_HUMAN Cofilin-1	LT#GIKHELQANCYEEVKDR	2.565	-0.87	129	72.808	0	0	0	0
P23528	CFL1	COF1_HUMAN Cofilin-1	LT#GIKHELQANCYEEVKDR	3.604	-0.94	129	55.235	0	0	0	0
P23528	CFL1	COF1_HUMAN Cofilin-1	LT#GIKHELQANCYEEVKDR	2.937	-1.31	129	110.579	0	0	0	0
P23528	CFL1	COF1_HUMAN Cofilin-1	LT#GIKHELQANCYEEVKDR	2.997	-0.16	129	72.808	0	0	0	0
P23528	CFL1	COF1_HUMAN Cofilin-1	LT#GIKHELQANCYEEVKDR	3.088	-0.55	129	130.574	0	0	0	0
P23528	CFL1	COF1_HUMAN Cofilin-1	LT#GIKHELQANCYEEVKDR	4.012	0.53	129	91.295	0	0	0	0
P23769	GATA2	GATA2_HUMAN Endothelial transcription factor GATA-2	EVS#PDPSTTGAASPASSSAGGSAAR	2.276	0.31	182	50.686	0	0	0	0
P23769	GATA2	GATA2_HUMAN Endothelial transcription factor GATA-2	EVS#PDPSTTGAASPASSSAGGSAAR	3.922	2.23	182	50.686	0	0	0	0
P23769	GATA2	GATA2_HUMAN Endothelial transcription factor GATA-2	EVS#PDPSTTGAASPASSSAGGSAAR	3.847	-0.19	182	50.686	0	0	0	0
P23769	GATA2	GATA2_HUMAN Endothelial transcription factor GATA-2	EVS#PDPSTTGAASPASSSAGGSAAR	3.933	3.28	182	50.686	0	0	0	0
P23771	GATA3	GATA3_HUMAN Trans-acting T-cell-specific transcription factor GATA-3	NS#SFNPAALSR	1.24	1.18	389	23.016	0	0	0	0
P25440	BRD2	BRD2_HUMAN Bromodomain-containing protein 2	KPSLLYEGFES#PT#MASVPALQLT#PANPPPPEVSNPK	1.234	-1.06	45	0	47	0	57	0
P26358	DNMT1	DNMT1_HUMAN DNA (cytosine-5)-methyltransferase 1	S#QACEPSEPEIEIK	2.057	-0.38	1122	40.309	0	0	0	0
P26358	DNMT1	DNMT1_HUMAN DNA (cytosine-5)-methyltransferase 1	DSLT#EKECVK	1.258	-2.89	37	21.26	0	0	0	0
P26599	PTBP1	PTBP1_HUMAN Polypyrimidine tract-binding protein 1	RGSDELFS#TCVTNGPFIMSSNSASAANGNDSK	1.363	-1.2	21	0	0	0	0	0
P26599	PTBP1	PTBP1_HUMAN Polypyrimidine tract-binding protein 1	RGSDELFST#CVTNGPFIMSSNSASAANGNDSK	4.252	0.67	22	21.26	0	0	0	0
P26599	PTBP1	PTBP1_HUMAN Polypyrimidine tract-binding protein 1	RGSDELFSTCVT#NGPFIM*SSNSASAANGNDSK	3.332	1.79	25	45.171	0	0	0	0
P26599	PTBP1	PTBP1_HUMAN Polypyrimidine tract-binding protein 1	RGSDELFSTCVT#NGPFIMSSNSASAANGNDSK	3.329	-2.01	25	0	0	0	0	0
P26599	PTBP1	PTBP1_HUMAN Polypyrimidine tract-binding protein 1	RGSDELFSTCVT#NGPFIMSSNSASAANGNDSK	4.347	-1.2	25	36.529	0	0	0	0
P26599	PTBP1	PTBP1_HUMAN Polypyrimidine tract-binding protein 1	RGSDELFSTCVT#NGPFIMSSNSASAANGNDSK	2.557	-0.03	25	18.266	0	0	0	0
P26599	PTBP1	PTBP1_HUMAN Polypyrimidine tract-binding protein 1	RGSDELFSTCVT#NGPFIMSSNSASAANGNDSK	3.291	-3.79	25	36.529	0	0	0	0
P26599	PTBP1	PTBP1_HUMAN Polypyrimidine tract-binding protein 1	RGSDELFSTCVT#NGPFIMSSNSASAANGNDSKK	3.875	0.67	25	18.266	0	0	0	0
P26599	PTBP1	PTBP1_HUMAN Polypyrimidine tract-binding protein 1	RGSDELFSTCVT#NGPFIMSSNSASAANGNDSKK	6.792	1.12	25	18.266	0	0	0	0
P26599	PTBP1	PTBP1_HUMAN Polypyrimidine tract-binding protein 1	RGSDELFSTCVT#NGPFIMSSNSASAANGNDSKK	5.997	1.34	25	45.171	0	0	0	0
P26599	PTBP1	PTBP1_HUMAN Polypyrimidine tract-binding protein 1	RGSDELFSTCVTNGPFIM*S#SNSASAANGNDSK	6.21	-0.25	32	21.26	0	0	0	0
P26599	PTBP1	PTBP1_HUMAN Polypyrimidine tract-binding protein 1	RGSDELFSTCVTNGPFIM*SS#NSASAANGNDSK	1.898	-1.98	33	0	0	0	0	0
P26599	PTBP1	PTBP1_HUMAN Polypyrimidine tract-binding protein 1	RGSDELFSTCVTNGPFIM*SS#NSASAANGNDSK	2.262	1.79	33	0	0	0	0	0
P26599	PTBP1	PTBP1_HUMAN Polypyrimidine tract-binding protein 1	RGSDELFSTCVTNGPFIM*SS#NSASAANGNDSK	2.556	1.13	33	0	0	0	0	0
P26599	PTBP1	PTBP1_HUMAN Polypyrimidine tract-binding protein 1	RGSDELFSTCVTNGPFIMS#SNSASAANGNDSKK	5.721	-1.48	32	63.992	0	0	0	0
P26599	PTBP1	PTBP1_HUMAN Polypyrimidine tract-binding protein 1	RGSDELFSTCVTNGPFIMSS#NSASAANGNDSK	1.249	0.59	33	0	0	0	0	0
P26599	PTBP1	PTBP1_HUMAN Polypyrimidine tract-binding protein 1	RGSDELFSTCVTNGPFIMSS#NSASAANGNDSKK	4.553	-2.07	33	0	0	0	0	0
P26599	PTBP1	PTBP1_HUMAN Polypyrimidine tract-binding protein 1	RGSDELFSTCVTNGPFIMSS#NSASAANGNDSKK	2.923	-0.01	33	0	0	0	0	0
P26599	PTBP1	PTBP1_HUMAN Polypyrimidine tract-binding protein 1	GSDELFS#TCVTNGPFIM*SSNSASAANGNDSKK	1.492	-1.11	21	0	0	0	0	0
P26599	PTBP1	PTBP1_HUMAN Polypyrimidine tract-binding protein 1	GSDELFS#TCVTNGPFIMSSNSASAANGNDSKK	1.87	-0.32	21	0	0	0	0	0
P26599	PTBP1	PTBP1_HUMAN Polypyrimidine tract-binding protein 1	GSDELFS#TCVTNGPFIMSSNSASAANGNDSKK	3.43	-1.48	21	0	0	0	0	0
P26599	PTBP1	PTBP1_HUMAN Polypyrimidine tract-binding protein 1	GSDELFS#TCVTNGPFIMSSNSASAANGNDSKK	1.343	2.77	21	0	0	0	0	0
P26599	PTBP1	PTBP1_HUMAN Polypyrimidine tract-binding protein 1	GSDELFS#TCVTNGPFIMSSNSASAANGNDSKK	2.006	-0.17	21	0	0	0	0	0
P26599	PTBP1	PTBP1_HUMAN Polypyrimidine tract-binding protein 1	GSDELFST#CVTNGPFIM*SSNSASAANGNDSKK	2.663	-1.47	22	0	0	0	0	0
P26599	PTBP1	PTBP1_HUMAN Polypyrimidine tract-binding protein 1	GSDELFST#CVTNGPFIMSSNSASAANGNDSKK	2.631	-0.17	22	0	0	0	0	0
P26599	PTBP1	PTBP1_HUMAN Polypyrimidine tract-binding protein 1	GSDELFSTCVT#NGPFIM*SSNSASAANGNDSK	2.237	-0.2	25	10.646	0	0	0	0
P26599	PTBP1	PTBP1_HUMAN Polypyrimidine tract-binding protein 1	GSDELFSTCVT#NGPFIM*SSNSASAANGNDSK	2.291	-0.2	25	10.646	0	0	0	0
P26599	PTBP1	PTBP1_HUMAN Polypyrimidine tract-binding protein 1	GSDELFSTCVT#NGPFIM*SSNSASAANGNDSK	3.039	1.81	25	10.646	0	0	0	0
P26599	PTBP1	PTBP1_HUMAN Polypyrimidine tract-binding protein 1	GSDELFSTCVT#NGPFIM*SSNSASAANGNDSK	2.219	-0.02	25	10.646	0	0	0	0
P26599	PTBP1	PTBP1_HUMAN Polypyrimidine tract-binding protein 1	GSDELFSTCVT#NGPFIM*SSNSASAANGNDSK	3.269	0.28	25	13.56	0	0	0	0
P26599	PTBP1	PTBP1_HUMAN Polypyrimidine tract-binding protein 1	GSDELFSTCVT#NGPFIM*SSNSASAANGNDSK	1.632	-1.01	25	10.646	0	0	0	0
P26599	PTBP1	PTBP1_HUMAN Polypyrimidine tract-binding protein 1	GSDELFSTCVT#NGPFIM*SSNSASAANGNDSK	2.829	1.49	25	13.56	0	0	0	0
P26599	PTBP1	PTBP1_HUMAN Polypyrimidine tract-binding protein 1	GSDELFSTCVT#NGPFIM*SSNSASAANGNDSK	3.287	1.49	25	13.56	0	0	0	0
P26599	PTBP1	PTBP1_HUMAN Polypyrimidine tract-binding protein 1	GSDELFSTCVT#NGPFIMSSNSASAANGNDSK	3.726	-0.9	25	26.769	0	0	0	0
P26599	PTBP1	PTBP1_HUMAN Polypyrimidine tract-binding protein 1	GSDELFSTCVT#NGPFIMSSNSASAANGNDSK	2.446	-1.61	25	15.288	0	0	0	0
P26599	PTBP1	PTBP1_HUMAN Polypyrimidine tract-binding protein 1	GSDELFSTCVT#NGPFIMSSNSASAANGNDSK	3.491	-0.04	25	16.522	0	0	0	0
P26599	PTBP1	PTBP1_HUMAN Polypyrimidine tract-binding protein 1	GSDELFSTCVT#NGPFIMSSNSASAANGNDSK	2.13	-0.69	25	15.288	0	0	0	0
P26599	PTBP1	PTBP1_HUMAN Polypyrimidine tract-binding protein 1	GSDELFSTCVT#NGPFIMSSNSASAANGNDSK	2.585	-0.18	25	15.288	0	0	0	0
P26599	PTBP1	PTBP1_HUMAN Polypyrimidine tract-binding protein 1	GSDELFSTCVT#NGPFIMSSNSASAANGNDSK	2.855	-1.6	25	15.288	0	0	0	0
P26599	PTBP1	PTBP1_HUMAN Polypyrimidine tract-binding protein 1	GSDELFSTCVT#NGPFIMSSNSASAANGNDSK	3.651	-1.6	25	15.288	0	0	0	0
P26599	PTBP1	PTBP1_HUMAN Polypyrimidine tract-binding protein 1	GSDELFSTCVTNGPFIM*S#SNSASAANGNDSK	2.571	-0.2	32	0	0	0	0	0
P26599	PTBP1	PTBP1_HUMAN Polypyrimidine tract-binding protein 1	GSDELFSTCVTNGPFIM*S#SNSASAANGNDSK	2.354	-2.68	32	0	0	0	0	0
P26599	PTBP1	PTBP1_HUMAN Polypyrimidine tract-binding protein 1	GSDELFSTCVTNGPFIM*S#SNSASAANGNDSKK	2.646	-0.34	32	0	0	0	0	0
P26599	PTBP1	PTBP1_HUMAN Polypyrimidine tract-binding protein 1	GSDELFSTCVTNGPFIMS#SNSASAANGNDSKK	1.762	-1.48	32	0	0	0	0	0
P26599	PTBP1	PTBP1_HUMAN Polypyrimidine tract-binding protein 1	GSDELFSTCVTNGPFIMS#SNSASAANGNDSKK	2.32	0.53	32	0	0	0	0	0
P26641	EEF1G	EF1G_HUMAN Elongation factor 1-gamma	FPEELTQT#FM*SCNLITGM*FQR	1.758	0.42	335	0	0	0	0	0
P26641	EEF1G	EF1G_HUMAN Elongation factor 1-gamma	FPEELTQT#FM*SCNLITGM*FQR	2.082	-0.1	335	0	0	0	0	0
P26641	EEF1G	EF1G_HUMAN Elongation factor 1-gamma	FPEELTQT#FM*SCNLITGMFQR	2.743	0.86	335	15.288	0	0	0	0
P26641	EEF1G	EF1G_HUMAN Elongation factor 1-gamma	FPEELTQTFM*S#CNLITGM*FQR	2.673	-0.86	338	15.288	0	0	0	0
P26641	EEF1G	EF1G_HUMAN Elongation factor 1-gamma	FPEELTQTFM*S#CNLITGM*FQR	2.21	0.43	338	0	0	0	0	0
P26641	EEF1G	EF1G_HUMAN Elongation factor 1-gamma	FPEELTQTFMS#CNLITGM*FQR	2.502	-1.51	338	0	0	0	0	0
P26641	EEF1G	EF1G_HUMAN Elongation factor 1-gamma	FPEELTQTFMS#CNLITGMFQR	1.45	0.5	338	0	0	0	0	0
P27448	MARK3	MARK3_HUMAN MAP/microtubule affinity-regulating kinase 3	NS#IASCADEQPHIGNYR	1.249	-0.29	42	15.288	0	0	0	0
P27540	ARNT	ARNT_HUMAN Aryl hydrocarbon receptor nuclear translocator	HSNPTQGATPTWT#PTTR	4.096	-0.45	640	17.602	0	0	0	0
P27540	ARNT	ARNT_HUMAN Aryl hydrocarbon receptor nuclear translocator	HSNPTQGATPTWTPT#TR	4.394	1.26	642	0	0	0	0	0
P27540	ARNT	ARNT_HUMAN Aryl hydrocarbon receptor nuclear translocator	HSNPTQGATPTWTPT#TR	4.566	-3.25	642	0	0	0	0	0
P27540	ARNT	ARNT_HUMAN Aryl hydrocarbon receptor nuclear translocator	HSNPTQGATPTWTPT#TR	1.594	-0.02	642	0	0	0	0	0
P27540	ARNT	ARNT_HUMAN Aryl hydrocarbon receptor nuclear translocator	HSNPTQGATPTWTPTT#R	4.224	1.13	643	20.016	0	0	0	0
P27540	ARNT	ARNT_HUMAN Aryl hydrocarbon receptor nuclear translocator	HSNPTQGATPTWTPTT#R	4.889	-0.64	643	40.309	0	0	0	0
P27540	ARNT	ARNT_HUMAN Aryl hydrocarbon receptor nuclear translocator	HSNPTQGATPTWTPTT#R	5.526	-0.64	643	40.309	0	0	0	0
P27540	ARNT	ARNT_HUMAN Aryl hydrocarbon receptor nuclear translocator	NSGLAPPVT#IVQPSASAGQMLAQISR	1.217	-2.46	610	0	0	0	0	0
P27635	RPL10	RL10_HUMAN 60S ribosomal protein L10	MLS#CAGADR	1.276	-1.54	104	23.016	0	0	0	0
P27707	DCK	DCK_HUMAN Deoxycytidine kinase	S#CPSFSASSEGTR	2.095	1.92	8	23.016	0	0	0	0
P27708	CAD	PYR1_HUMAN CAD protein	VAEPELM*GT#PDGTCYPPPPVPR	2.776	-0.61	1884	14.061	0	0	0	0
P27708	CAD	PYR1_HUMAN CAD protein	VAEPELM*GT#PDGTCYPPPPVPR	1.806	-0.5	1884	0	0	0	0	0
P27708	CAD	PYR1_HUMAN CAD protein	VAEPELMGTPDGT#CYPPPPVPR	1.913	0.8	1888	0	0	0	0	0
P27708	CAD	PYR1_HUMAN CAD protein	VAEPELMGTPDGT#CYPPPPVPR	2.329	0.39	1888	0	0	0	0	0
P27708	CAD	PYR1_HUMAN CAD protein	VT#AVDWHFEEAVDGECPPQR	3.592	0.26	1360	118.437	0	0	0	0
P27708	CAD	PYR1_HUMAN CAD protein	VT#AVDWHFEEAVDGECPPQR	2.611	0.74	1360	100.109	0	0	0	0
P27708	CAD	PYR1_HUMAN CAD protein	VT#AVDWHFEEAVDGECPPQR	1.599	-0.74	1360	65.546	0	0	0	0
P27708	CAD	PYR1_HUMAN CAD protein	KVAEPELM*GT#PDGTCYPPPPVPR	5.271	-1.39	1884	47.631	0	0	0	0
P27708	CAD	PYR1_HUMAN CAD protein	KVAEPELM*GT#PDGTCYPPPPVPR	4.133	0.53	1884	29.384	0	0	0	0
P27708	CAD	PYR1_HUMAN CAD protein	KVAEPELM*GT#PDGTCYPPPPVPR	2.837	0.74	1884	13.113	0	0	0	0
P27708	CAD	PYR1_HUMAN CAD protein	KVAEPELM*GT#PDGTCYPPPPVPR	2.764	0.9	1884	13.113	0	0	0	0
P27708	CAD	PYR1_HUMAN CAD protein	KVAEPELM*GT#PDGTCYPPPPVPR	3.603	-0.49	1884	29.384	0	0	0	0
P27708	CAD	PYR1_HUMAN CAD protein	KVAEPELM*GT#PDGTCYPPPPVPR	2.516	0.42	1884	0	0	0	0	0
P27708	CAD	PYR1_HUMAN CAD protein	KVAEPELM*GTPDGT#CYPPPPVPR	3.521	0.08	1888	47.631	0	0	0	0
P27708	CAD	PYR1_HUMAN CAD protein	KVAEPELM*GTPDGT#CYPPPPVPR	3.435	0.08	1888	13.113	0	0	0	0
P27708	CAD	PYR1_HUMAN CAD protein	KVAEPELM*GTPDGT#CYPPPPVPR	4.296	-0.82	1888	29.384	0	0	0	0
P27708	CAD	PYR1_HUMAN CAD protein	KVAEPELMGT#PDGTCYPPPPVPR	2.968	0.94	1884	0	0	0	0	0
P27708	CAD	PYR1_HUMAN CAD protein	KVAEPELMGT#PDGTCYPPPPVPR	1.595	-6.56	1884	0	0	0	0	0
P27708	CAD	PYR1_HUMAN CAD protein	KVAEPELMGTPDGT#CYPPPPVPR	2.864	-0.69	1888	0	0	0	0	0
P27708	CAD	PYR1_HUMAN CAD protein	KVAEPELMGTPDGT#CYPPPPVPR	3.311	4.18	1888	14.061	0	0	0	0
P27708	CAD	PYR1_HUMAN CAD protein	KVAEPELMGTPDGT#CYPPPPVPR	2.856	4.04	1888	31.351	0	0	0	0
P27708	CAD	PYR1_HUMAN CAD protein	KVAEPELMGTPDGT#CYPPPPVPR	2.94	-0.09	1888	0	0	0	0	0
P27708	CAD	PYR1_HUMAN CAD protein	KVAEPELMGTPDGT#CYPPPPVPR	3.729	-1.4	1888	14.061	0	0	0	0
P27816	MAP4	MAP4_HUMAN Microtubule-associated protein 4	ASPSKPAS#APASR	1.448	-0.25	793	14.336	0	0	0	0
P27816	MAP4	MAP4_HUMAN Microtubule-associated protein 4	ASPSKPAS#APASR	2.4	-1.46	793	14.336	0	0	0	0
P27816	MAP4	MAP4_HUMAN Microtubule-associated protein 4	ASPSKPASAPAS#R	2.758	-1.76	797	37.613	0	0	0	0
P27816	MAP4	MAP4_HUMAN Microtubule-associated protein 4	ASPSKPASAPAS#R	1.556	-1	797	31.351	0	0	0	0
P27816	MAP4	MAP4_HUMAN Microtubule-associated protein 4	ASPSKPASAPAS#R	2.357	-0.48	797	50.686	0	0	0	0
P27816	MAP4	MAP4_HUMAN Microtubule-associated protein 4	ASPSKPASAPAS#R	3.002	-0.17	797	50.686	0	0	0	0
P27816	MAP4	MAP4_HUMAN Microtubule-associated protein 4	ASPSKPASAPAS#R	1.325	0.03	797	50.686	0	0	0	0
P27816	MAP4	MAP4_HUMAN Microtubule-associated protein 4	ASPSKPASAPAS#R	1.659	-1.73	797	37.613	0	0	0	0
P27816	MAP4	MAP4_HUMAN Microtubule-associated protein 4	ASPSKPASAPAS#R	2.21	-2.2	797	37.613	0	0	0	0
P27816	MAP4	MAP4_HUMAN Microtubule-associated protein 4	ASPSKPASAPAS#R	2.437	-4.17	797	37.613	0	0	0	0
P27816	MAP4	MAP4_HUMAN Microtubule-associated protein 4	KPCNS#QPSELSSETSGIARPEEGRPVVSGTGNDITTPPNK	2.035	-4.09	656	0	0	0	0	0
P27816	MAP4	MAP4_HUMAN Microtubule-associated protein 4	KPCNS#QPSELSSETSGIARPEEGRPVVSGTGNDITTPPNK	4.054	-0.22	656	0	0	0	0	0
P27816	MAP4	MAP4_HUMAN Microtubule-associated protein 4	KPCNS#QPSELSSETSGIARPEEGRPVVSGTGNDITTPPNK	3.654	0	656	16.522	0	0	0	0
P27816	MAP4	MAP4_HUMAN Microtubule-associated protein 4	KPCNS#QPSELSSETSGIARPEEGRPVVSGTGNDITTPPNK	2.511	-0.6	656	8.235	0	0	0	0
P27816	MAP4	MAP4_HUMAN Microtubule-associated protein 4	KPCNS#QPSELSSETSGIARPEEGRPVVSGTGNDITTPPNK	4.413	0.64	656	0	0	0	0	0
P27816	MAP4	MAP4_HUMAN Microtubule-associated protein 4	KPCNS#QPSELSSETSGIARPEEGRPVVSGTGNDITTPPNK	1.846	-0.6	656	0	0	0	0	0
P27816	MAP4	MAP4_HUMAN Microtubule-associated protein 4	KPCNS#QPSELSSETSGIARPEEGRPVVSGTGNDITTPPNK	1.769	-0.92	656	16.522	0	0	0	0
P27816	MAP4	MAP4_HUMAN Microtubule-associated protein 4	KPCNSQPS#ELSSETSGIARPEEGRPVVSGTGNDITTPPNK	2.166	1.12	659	0	0	0	0	0
P27816	MAP4	MAP4_HUMAN Microtubule-associated protein 4	KPCNSQPSELSSETSGIARPEEGRPVVSGT#GNDITTPPNK	2.137	-0.24	681	18.266	0	0	0	0
P27824	CANX	CALX_HUMAN Calnexin	APVPT#GEVYFADSFDR	3.071	-0.51	66	138.177	0	0	0	0
P27824	CANX	CALX_HUMAN Calnexin	APVPT#GEVYFADSFDR	2.76	-0.06	66	117.111	0	0	0	0
P27824	CANX	CALX_HUMAN Calnexin	APVPT#GEVYFADSFDR	2.372	-1.75	66	167.146	0	0	0	0
P27824	CANX	CALX_HUMAN Calnexin	APVPT#GEVYFADSFDR	2.85	1.89	66	159.931	0	0	0	0
P27824	CANX	CALX_HUMAN Calnexin	APVPT#GEVYFADSFDR	2.619	0.92	66	117.111	0	0	0	0
P27824	CANX	CALX_HUMAN Calnexin	APVPT#GEVYFADSFDR	1.714	-2.05	66	167.146	0	0	0	0
P27824	CANX	CALX_HUMAN Calnexin	APVPT#GEVYFADSFDR	2.853	-0.36	66	117.111	0	0	0	0
P27824	CANX	CALX_HUMAN Calnexin	APVPT#GEVYFADSFDR	2.517	-1.67	66	141.646	0	0	0	0
P27824	CANX	CALX_HUMAN Calnexin	APVPT#GEVYFADSFDR	2.396	-0.46	66	159.931	0	0	0	0
P27824	CANX	CALX_HUMAN Calnexin	VT#YKAPVPTGEVYFADSFDR	2.198	0.24	59	61.839	0	0	0	0
P27824	CANX	CALX_HUMAN Calnexin	VT#YKAPVPTGEVYFADSFDR	2.823	-0.81	59	101.606	0	0	0	0
P27824	CANX	CALX_HUMAN Calnexin	VT#YKAPVPTGEVYFADSFDR	2.431	-0.92	59	81.232	0	0	0	0
P27824	CANX	CALX_HUMAN Calnexin	VT#YKAPVPTGEVYFADSFDR	1.654	0.31	59	75.618	0	0	0	0
P27824	CANX	CALX_HUMAN Calnexin	VTYKAPVPT#GEVYFADSFDR	1.971	-0.27	66	78.036	0	0	0	0
P27824	CANX	CALX_HUMAN Calnexin	VTYKAPVPT#GEVYFADSFDR	2.68	0.2	66	45.171	0	0	0	0
P27824	CANX	CALX_HUMAN Calnexin	VTYKAPVPT#GEVYFADSFDR	2.964	-1.36	66	65.597	0	0	0	0
P29590	PML	PML_HUMAN Protein PML	LQDLS#SCITQGK	1.896	-0.33	387	52.041	0	0	0	0
P29590	PML	PML_HUMAN Protein PML	LQDLS#SCITQGK	1.675	-0.76	387	23.016	0	0	0	0
P29590	PML	PML_HUMAN Protein PML	LQDLS#SCITQGK	1.352	0.62	387	20.016	0	0	0	0
P29590	PML	PML_HUMAN Protein PML	LQDLS#SCITQGK	1.254	0.91	387	23.016	0	0	0	0
P30048	PRDX3	PRDX3_HUMAN Thioredoxin-dependent peroxide reductase, mitochondrial	AFQYVETHGEVCPANWTPDSPT#IKPSPAASK	1.505	-0.31	239	31.351	0	0	0	0
P30153	PPP2R1A	2AAA_HUMAN Serine/threonine-protein phosphatase 2A 65 kDa regulatory subunit A alpha isoform	T#DLVPAFQNLMKDCEAEVR	4.441	-0.7	281	179.847	0	0	0	0
P30153	PPP2R1A	2AAA_HUMAN Serine/threonine-protein phosphatase 2A 65 kDa regulatory subunit A alpha isoform	LNIIS#NLDCVNEVIGIR	1.895	0.48	386	50.686	0	0	0	0
P30153	PPP2R1A	2AAA_HUMAN Serine/threonine-protein phosphatase 2A 65 kDa regulatory subunit A alpha isoform	LNIIS#NLDCVNEVIGIR	1.79	0.48	386	14.061	0	0	0	0
P30153	PPP2R1A	2AAA_HUMAN Serine/threonine-protein phosphatase 2A 65 kDa regulatory subunit A alpha isoform	LNIIS#NLDCVNEVIGIR	2.823	-1.04	386	31.351	0	0	0	0
P30153	PPP2R1A	2AAA_HUMAN Serine/threonine-protein phosphatase 2A 65 kDa regulatory subunit A alpha isoform	LNIIS#NLDCVNEVIGIR	1.774	-0.66	386	71.586	0	0	0	0
P30153	PPP2R1A	2AAA_HUMAN Serine/threonine-protein phosphatase 2A 65 kDa regulatory subunit A alpha isoform	LNIIS#NLDCVNEVIGIR	2.211	-2.84	386	60.621	0	0	0	0
P30153	PPP2R1A	2AAA_HUMAN Serine/threonine-protein phosphatase 2A 65 kDa regulatory subunit A alpha isoform	LNIIS#NLDCVNEVIGIR	2.965	1.26	386	85.666	0	0	0	0
P30519	HMOX2	HMOX2_HUMAN Heme oxygenase 2	GALEGS#SCPFR	2.168	-1.66	280	23.016	0	0	0	0
P30519	HMOX2	HMOX2_HUMAN Heme oxygenase 2	GALEGSS#CPFR	2.493	1.93	281	23.016	0	0	0	0
P30533	LRPAP1	AMRP_HUMAN Alpha-2-macroglobulin receptor-associated protein	QVTS#NSLSGTQEDGLDDPR	3.061	-0.84	135	0	0	0	0	0
P30533	LRPAP1	AMRP_HUMAN Alpha-2-macroglobulin receptor-associated protein	QVTS#NSLSGTQEDGLDDPR	3.922	-0.84	135	21.26	0	0	0	0
P30533	LRPAP1	AMRP_HUMAN Alpha-2-macroglobulin receptor-associated protein	QVTS#NSLSGTQEDGLDDPRLEK	2.831	0.58	135	0	0	0	0	0
P30533	LRPAP1	AMRP_HUMAN Alpha-2-macroglobulin receptor-associated protein	QVTS#NSLSGTQEDGLDDPRLEK	1.998	0.07	135	0	0	0	0	0
P30533	LRPAP1	AMRP_HUMAN Alpha-2-macroglobulin receptor-associated protein	QVTSNS#LSGTQEDGLDDPR	3.063	1.54	137	0	0	0	0	0
P30533	LRPAP1	AMRP_HUMAN Alpha-2-macroglobulin receptor-associated protein	QVTSNS#LSGTQEDGLDDPRLEK	3.535	-0.46	137	0	0	0	0	0
P30622	CLIP1	CLIP1_HUMAN CAP-Gly domain-containing linker protein 1	VQAEDEANGLQT#TPASR	2.256	-0.05	139	52.54	0	0	0	0
P30622	CLIP1	CLIP1_HUMAN CAP-Gly domain-containing linker protein 1	VQAEDEANGLQTTPAS#R	3.361	0.13	143	93.8	0	0	0	0
P30622	CLIP1	CLIP1_HUMAN CAP-Gly domain-containing linker protein 1	VQAEDEANGLQTTPAS#R	3.102	-0.18	143	71.586	0	0	0	0
P30622	CLIP1	CLIP1_HUMAN CAP-Gly domain-containing linker protein 1	VQAEDEANGLQTTPAS#R	3.593	-1.61	143	60.621	0	0	0	0
P30622	CLIP1	CLIP1_HUMAN CAP-Gly domain-containing linker protein 1	VQAEDEANGLQTTPAS#R	3.297	-1.61	143	85.666	0	0	0	0
P30622	CLIP1	CLIP1_HUMAN CAP-Gly domain-containing linker protein 1	KVQAEDEANGLQTT#PASR	2.788	0.57	140	20.016	0	0	0	0
P30622	CLIP1	CLIP1_HUMAN CAP-Gly domain-containing linker protein 1	KVQAEDEANGLQTTPAS#R	5.761	-0.31	143	117.182	0	0	0	0
P30622	CLIP1	CLIP1_HUMAN CAP-Gly domain-containing linker protein 1	KVQAEDEANGLQTTPAS#R	3.488	-0.38	143	93.8	0	0	0	0
P30622	CLIP1	CLIP1_HUMAN CAP-Gly domain-containing linker protein 1	KVQAEDEANGLQTTPAS#R	2.284	2.59	143	33.918	0	0	0	0
P30622	CLIP1	CLIP1_HUMAN CAP-Gly domain-containing linker protein 1	KVQAEDEANGLQTTPAS#R	4.008	0.2	143	93.8	0	0	0	0
P30622	CLIP1	CLIP1_HUMAN CAP-Gly domain-containing linker protein 1	KVQAEDEANGLQTTPAS#R	4.654	0.88	143	60.621	0	0	0	0
P30622	CLIP1	CLIP1_HUMAN CAP-Gly domain-containing linker protein 1	KVQAEDEANGLQTTPAS#R	4.353	-0.14	143	85.666	0	0	0	0
P30622	CLIP1	CLIP1_HUMAN CAP-Gly domain-containing linker protein 1	KVQAEDEANGLQTTPAS#R	3.45	-0.83	143	50.686	0	0	0	0
P30622	CLIP1	CLIP1_HUMAN CAP-Gly domain-containing linker protein 1	KVQAEDEANGLQTTPAS#R	4.859	-0.9	143	112.648	0	0	0	0
P30825	SLC7A1	CTR1_HUMAN High affinity cationic amino acid transporter 1	T#PDGNLDQCK	1.603	-0.11	620	59.339	0	0	0	0
P30825	SLC7A1	CTR1_HUMAN High affinity cationic amino acid transporter 1	T#PDGNLDQCK	1.52	2.13	620	93.8	0	0	0	0
P30825	SLC7A1	CTR1_HUMAN High affinity cationic amino acid transporter 1	T#PDGNLDQCK	1.381	1.42	620	93.8	0	0	0	0
P30825	SLC7A1	CTR1_HUMAN High affinity cationic amino acid transporter 1	T#PDGNLDQCK	1.902	0.83	620	93.8	0	0	0	0
P31431	SDC4	SDC4_HUMAN Syndecan-4	AGS#GSQVPTEPK	1.513	-4.37	95	20.016	0	0	0	0
P31431	SDC4	SDC4_HUMAN Syndecan-4	AGS#GSQVPTEPK	1.507	-2.58	95	77.206	0	0	0	0
P31629	HIVEP2	ZEP2_HUMAN Transcription factor HIVEP2	AGLVPFT#ESAVSK	2.186	-0.84	251	44.274	0	0	0	0
P31629	HIVEP2	ZEP2_HUMAN Transcription factor HIVEP2	SGIPLPNESS#QYIGPDMLPNPSLNTK	2.438	-0.14	342	0	0	0	0	0
P31629	HIVEP2	ZEP2_HUMAN Transcription factor HIVEP2	STETPSEQVLQEDFAS#ANAGSLQSLPGTVVPVR	1.573	0.1	1320	14.336	0	0	0	0
P31629	HIVEP2	ZEP2_HUMAN Transcription factor HIVEP2	STETPSEQVLQEDFAS#ANAGSLQSLPGTVVPVR	1.854	0.1	1320	31.923	0	0	0	0
P31629	HIVEP2	ZEP2_HUMAN Transcription factor HIVEP2	STETPSEQVLQEDFAS#ANAGSLQSLPGTVVPVR	3.704	3.52	1320	60.543	0	0	0	0
P31629	HIVEP2	ZEP2_HUMAN Transcription factor HIVEP2	STETPSEQVLQEDFAS#ANAGSLQSLPGTVVPVR	2.197	3.06	1320	14.336	0	0	0	0
P31629	HIVEP2	ZEP2_HUMAN Transcription factor HIVEP2	QPQIIPS#SIR	1.715	-2.47	510	0	0	0	0	0
P31751	AKT2	AKT2_HUMAN RAC-beta serine/threonine-protein kinase	CGSPSDS#STTEEMEVAVSK	2.811	0.12	130	20.016	0	0	0	0
P31751	AKT2	AKT2_HUMAN RAC-beta serine/threonine-protein kinase	CGSPSDS#STTEEMEVAVSK	2.494	0.28	130	0	0	0	0	0
P31751	AKT2	AKT2_HUMAN RAC-beta serine/threonine-protein kinase	CGSPSDSS#TTEEM*EVAVSK	2.31	0.37	131	0	0	0	0	0
P31947	SFN	1433S_HUMAN 14-3-3 protein sigma	GAVEKGEELS#CEER	2.163	0.66	37	20.016	0	0	0	0
P31947	SFN	1433S_HUMAN 14-3-3 protein sigma	GAVEKGEELS#CEER	3.397	0.37	37	0	0	0	0	0
P31947	SFN	1433S_HUMAN 14-3-3 protein sigma	GAVEKGEELS#CEER	2.664	-0.26	37	20.016	0	0	0	0
P31947	SFN	1433S_HUMAN 14-3-3 protein sigma	GAVEKGEELS#CEER	2.903	-0.75	37	20.016	0	0	0	0
P31947	SFN	1433S_HUMAN 14-3-3 protein sigma	GAVEKGEELS#CEER	2.765	0.13	37	23.016	0	0	0	0
P31947	SFN	1433S_HUMAN 14-3-3 protein sigma	GAVEKGEELS#CEER	2.309	0.78	37	20.016	0	0	0	0
P31947	SFN	1433S_HUMAN 14-3-3 protein sigma	GAVEKGEELS#CEER	2.881	0.16	37	20.016	0	0	0	0
P31947	SFN	1433S_HUMAN 14-3-3 protein sigma	GAVEKGEELS#CEER	3.202	-0.33	37	0	0	0	0	0
P31947	SFN	1433S_HUMAN 14-3-3 protein sigma	GAVEKGEELS#CEER	2.644	-1	37	0	0	0	0	0
P31947	SFN	1433S_HUMAN 14-3-3 protein sigma	GAVEKGEELS#CEER	2.503	-1.28	37	0	0	0	0	0
P31947	SFN	1433S_HUMAN 14-3-3 protein sigma	GEELS#CEER	1.444	0.53	37	0	0	0	0	0
P31947	SFN	1433S_HUMAN 14-3-3 protein sigma	GEELS#CEER	1.663	0.53	37	23.016	0	0	0	0
P31947	SFN	1433S_HUMAN 14-3-3 protein sigma	GEELS#CEER	1.587	0.74	37	23.016	0	0	0	0
P31947	SFN	1433S_HUMAN 14-3-3 protein sigma	GEELS#CEER	1.76	0.42	37	23.016	0	0	0	0
P31947	SFN	1433S_HUMAN 14-3-3 protein sigma	GEELS#CEER	1.725	-0.35	37	23.016	0	0	0	0
P31947	SFN	1433S_HUMAN 14-3-3 protein sigma	GEELS#CEER	1.98	-0.3	37	0	0	0	0	0
P31947	SFN	1433S_HUMAN 14-3-3 protein sigma	GEELS#CEER	1.96	-0.6	37	23.016	0	0	0	0
P31947	SFN	1433S_HUMAN 14-3-3 protein sigma	GEELS#CEER	1.674	0.25	37	23.016	0	0	0	0
P31947	SFN	1433S_HUMAN 14-3-3 protein sigma	GEELS#CEER	2.114	-1.22	37	23.016	0	0	0	0
P31947	SFN	1433S_HUMAN 14-3-3 protein sigma	GEELS#CEER	1.774	-0.36	37	23.016	0	0	0	0
P31947	SFN	1433S_HUMAN 14-3-3 protein sigma	GEELS#CEER	1.592	-1.84	37	23.016	0	0	0	0
P31947	SFN	1433S_HUMAN 14-3-3 protein sigma	GEELS#CEER	2.103	0.47	37	23.016	0	0	0	0
P31948	STIP1	STIP1_HUMAN Stress-induced-phosphoprotein 1	ALDLDS#SCKEAADGYQR	2.841	0.88	459	20.016	0	0	0	0
P31948	STIP1	STIP1_HUMAN Stress-induced-phosphoprotein 1	ALDLDS#SCKEAADGYQR	1.802	-0.94	459	0	0	0	0	0
P31948	STIP1	STIP1_HUMAN Stress-induced-phosphoprotein 1	ALDLDS#SCKEAADGYQR	2.645	0.19	459	0	0	0	0	0
P31948	STIP1	STIP1_HUMAN Stress-induced-phosphoprotein 1	ALDLDS#SCKEAADGYQR	2.187	-0.5	459	0	0	0	0	0
P31948	STIP1	STIP1_HUMAN Stress-induced-phosphoprotein 1	ALDLDSS#CKEAADGYQR	2.213	-0.86	460	0	0	0	0	0
P31948	STIP1	STIP1_HUMAN Stress-induced-phosphoprotein 1	ALS#VGNIDDALQCYSEAIK	1.682	-0.24	16	38.415	0	0	0	0
P32119	PRDX2	PRDX2_HUMAN Peroxiredoxin-2	LVQAFQYT#DEHGEVCPAGWKPGSDTIKPNVDDSK	3.238	0.34	165	12.907	0	0	0	0
P32119	PRDX2	PRDX2_HUMAN Peroxiredoxin-2	LVQAFQYT#DEHGEVCPAGWKPGSDTIKPNVDDSK	3.469	-0.09	165	0	0	0	0	0
P32119	PRDX2	PRDX2_HUMAN Peroxiredoxin-2	LVQAFQYT#DEHGEVCPAGWKPGSDTIKPNVDDSK	6.425	-0.68	165	12.907	0	0	0	0
P32119	PRDX2	PRDX2_HUMAN Peroxiredoxin-2	LVQAFQYT#DEHGEVCPAGWKPGSDTIKPNVDDSK	3.607	-0.73	165	0	0	0	0	0
P32119	PRDX2	PRDX2_HUMAN Peroxiredoxin-2	LVQAFQYT#DEHGEVCPAGWKPGSDTIKPNVDDSK	1.967	0.95	165	12.907	0	0	0	0
P32119	PRDX2	PRDX2_HUMAN Peroxiredoxin-2	LVQAFQYT#DEHGEVCPAGWKPGSDTIKPNVDDSK	1.908	2.03	165	0	0	0	0	0
P32119	PRDX2	PRDX2_HUMAN Peroxiredoxin-2	LVQAFQYT#DEHGEVCPAGWKPGSDTIKPNVDDSKEYFSK	3.057	1.69	165	12.907	0	0	0	0
P32519	ELF1	ELF1_HUMAN ETS-related transcription factor Elf-1	FILQAIPS#SQPM*TVLK	1.803	-0.49	473	44.274	0	0	0	0
P32519	ELF1	ELF1_HUMAN ETS-related transcription factor Elf-1	FILQAIPS#SQPM*TVLK	2.773	0.22	473	44.274	0	0	0	0
P32519	ELF1	ELF1_HUMAN ETS-related transcription factor Elf-1	FILQAIPS#SQPM*TVLK	2.247	-0.42	473	44.274	0	0	0	0
P32519	ELF1	ELF1_HUMAN ETS-related transcription factor Elf-1	FILQAIPS#SQPM*TVLK	1.924	0.1	473	44.274	0	0	0	0
P32519	ELF1	ELF1_HUMAN ETS-related transcription factor Elf-1	FILQAIPS#SQPM*TVLK	2.031	-3.76	473	23.016	0	0	0	0
P32519	ELF1	ELF1_HUMAN ETS-related transcription factor Elf-1	FILQAIPS#SQPM*TVLK	2.204	0.32	473	23.016	0	0	0	0
P32519	ELF1	ELF1_HUMAN ETS-related transcription factor Elf-1	FILQAIPS#SQPM*TVLK	2.153	0.55	473	44.274	0	0	0	0
P32519	ELF1	ELF1_HUMAN ETS-related transcription factor Elf-1	FILQAIPS#SQPM*TVLK	2.841	-0.6	473	23.016	0	0	0	0
P32519	ELF1	ELF1_HUMAN ETS-related transcription factor Elf-1	FILQAIPS#SQPMTVLK	2.856	-0.28	473	20.016	0	0	0	0
P32519	ELF1	ELF1_HUMAN ETS-related transcription factor Elf-1	FILQAIPS#SQPMTVLK	2.544	-0.28	473	20.016	0	0	0	0
P32519	ELF1	ELF1_HUMAN ETS-related transcription factor Elf-1	FILQAIPS#SQPMTVLK	1.414	0.94	473	0	0	0	0	0
P32519	ELF1	ELF1_HUMAN ETS-related transcription factor Elf-1	FILQAIPS#SQPMTVLK	2.28	0.57	473	23.016	0	0	0	0
P32519	ELF1	ELF1_HUMAN ETS-related transcription factor Elf-1	TS#TMQDETLNSSVQSIR	3.609	0.85	404	0	0	0	0	0
P32519	ELF1	ELF1_HUMAN ETS-related transcription factor Elf-1	TST#MQDETLNSSVQSIR	3.208	0.89	405	0	0	0	0	0
P32519	ELF1	ELF1_HUMAN ETS-related transcription factor Elf-1	TST#MQDETLNSSVQSIR	3.106	0.89	405	0	0	0	0	0
P32519	ELF1	ELF1_HUMAN ETS-related transcription factor Elf-1	TSTM*QDET#LNSSVQSIR	1.437	-1.04	410	0	0	0	0	0
P32519	ELF1	ELF1_HUMAN ETS-related transcription factor Elf-1	TSTM*QDET#LNSSVQSIR	1.888	0.85	410	28.956	0	0	0	0
P32519	ELF1	ELF1_HUMAN ETS-related transcription factor Elf-1	TSTM*QDET#LNSSVQSIR	2.6	1.06	410	66.459	0	0	0	0
P32519	ELF1	ELF1_HUMAN ETS-related transcription factor Elf-1	TSTM*QDET#LNSSVQSIR	3.47	1.06	410	54.711	0	0	0	0
P32519	ELF1	ELF1_HUMAN ETS-related transcription factor Elf-1	TSTMQDET#LNSSVQSIR	3.066	1.33	410	89.575	0	0	0	0
P32519	ELF1	ELF1_HUMAN ETS-related transcription factor Elf-1	TSTMQDET#LNSSVQSIR	3.863	0.31	410	89.575	0	0	0	0
P32519	ELF1	ELF1_HUMAN ETS-related transcription factor Elf-1	TSTMQDET#LNSSVQSIR	3.913	-1	410	111.91	0	0	0	0
P32519	ELF1	ELF1_HUMAN ETS-related transcription factor Elf-1	TSTMQDET#LNSSVQSIR	2.873	-1	410	89.575	0	0	0	0
P33681	CD80	CD80_HUMAN T-lymphocyte activation antigen CD80	EHLAEVTLS#VK	1.822	0.65	137	37.613	0	0	0	0
P33681	CD80	CD80_HUMAN T-lymphocyte activation antigen CD80	EHLAEVTLS#VK	2.069	0.65	137	37.613	0	0	0	0
P34932	HSPA4	HSP74_HUMAN Heat shock 70 kDa protein 4	LM*SANASDLPLS#IECFM*NDVDVSGTMNR	1.395	-0.44	287	14.63	0	0	0	0
P34932	HSPA4	HSP74_HUMAN Heat shock 70 kDa protein 4	WNS#PAEEGSSDCEVFSK	2.909	-0.06	408	126.914	0	0	0	0
P34932	HSPA4	HSP74_HUMAN Heat shock 70 kDa protein 4	WNS#PAEEGSSDCEVFSK	1.849	-0.59	408	39.793	0	0	0	0
P34932	HSPA4	HSP74_HUMAN Heat shock 70 kDa protein 4	WNS#PAEEGSSDCEVFSK	3.018	-0.85	408	121.61	0	0	0	0
P34932	HSPA4	HSP74_HUMAN Heat shock 70 kDa protein 4	WNS#PAEEGSSDCEVFSK	1.912	-0.32	408	63.992	0	0	0	0
P34932	HSPA4	HSP74_HUMAN Heat shock 70 kDa protein 4	WNS#PAEEGSSDCEVFSK	2.564	1.23	408	101.179	0	0	0	0
P34932	HSPA4	HSP74_HUMAN Heat shock 70 kDa protein 4	WNS#PAEEGSSDCEVFSK	1.907	1.59	408	54.711	0	0	0	0
P34932	HSPA4	HSP74_HUMAN Heat shock 70 kDa protein 4	WNS#PAEEGSSDCEVFSK	1.736	-1.47	408	45.171	0	0	0	0
P34932	HSPA4	HSP74_HUMAN Heat shock 70 kDa protein 4	WNS#PAEEGSSDCEVFSK	1.374	2.22	408	45.171	0	0	0	0
P35568	IRS1	IRS1_HUMAN Insulin receptor substrate 1	QS#YVDTSPAAPVSYADMR	2.491	0.53	1000	31.351	0	0	0	0
P35568	IRS1	IRS1_HUMAN Insulin receptor substrate 1	QS#YVDTSPAAPVSYADMR	1.568	3.26	1000	14.061	0	0	0	0
P35568	IRS1	IRS1_HUMAN Insulin receptor substrate 1	QSYVDT#SPAAPVSYADM*R	1.809	-0.82	1004	20.016	0	0	0	0
P35568	IRS1	IRS1_HUMAN Insulin receptor substrate 1	QSYVDT#SPAAPVSYADMR	3.156	-1.69	1004	53.58	0	0	0	0
P35568	IRS1	IRS1_HUMAN Insulin receptor substrate 1	QSYVDT#SPAAPVSYADMR	2.821	-0.5	1004	53.58	0	0	0	0
P35568	IRS1	IRS1_HUMAN Insulin receptor substrate 1	QSYVDTS#PAAPVSYADM*R	1.404	-0.02	1005	20.016	0	0	0	0
P35568	IRS1	IRS1_HUMAN Insulin receptor substrate 1	QSYVDTS#PAAPVSYADM*R	2.69	-0.82	1005	20.016	0	0	0	0
P35568	IRS1	IRS1_HUMAN Insulin receptor substrate 1	QSYVDTS#PAAPVSYADMR	2.302	1.67	1005	23.016	0	0	0	0
P35579	MYH9	MYH9_HUMAN Myosin-9	KMEDS#VGCLETAEEVKR	2.718	0.75	1376	15.288	0	0	0	0
P35658	NUP214	NU214_HUMAN Nuclear pore complex protein Nup214	AAPGPGPS#TFSFVPPSK	1.203	1.43	518	42.196	0	0	0	0
P35658	NUP214	NU214_HUMAN Nuclear pore complex protein Nup214	AS#STSLTSTQPTK	1.685	-0.46	1353	23.016	0	0	0	0
P35658	NUP214	NU214_HUMAN Nuclear pore complex protein Nup214	AS#STSLTSTQPTK	1.894	0.22	1353	20.016	0	0	0	0
P35658	NUP214	NU214_HUMAN Nuclear pore complex protein Nup214	AS#STSLTSTQPTK	2.042	0.44	1353	23.016	0	0	0	0
P35658	NUP214	NU214_HUMAN Nuclear pore complex protein Nup214	AS#STSLTSTQPTK	2.804	0.6	1353	23.016	0	0	0	0
P35658	NUP214	NU214_HUMAN Nuclear pore complex protein Nup214	AS#STSLTSTQPTK	2.281	0.36	1353	20.016	0	0	0	0
P35658	NUP214	NU214_HUMAN Nuclear pore complex protein Nup214	AS#STSLTSTQPTK	1.631	-1.27	1353	23.016	0	0	0	0
P35658	NUP214	NU214_HUMAN Nuclear pore complex protein Nup214	AS#STSLTSTQPTK	2.012	-0.5	1353	20.016	0	0	0	0
P35658	NUP214	NU214_HUMAN Nuclear pore complex protein Nup214	AS#STSLTSTQPTK	2.883	-0.21	1353	23.016	0	0	0	0
P35658	NUP214	NU214_HUMAN Nuclear pore complex protein Nup214	AS#STSLTSTQPTK	2.657	0.08	1353	23.016	0	0	0	0
P35658	NUP214	NU214_HUMAN Nuclear pore complex protein Nup214	AS#STSLTSTQPTK	1.956	1.34	1353	52.041	0	0	0	0
P35658	NUP214	NU214_HUMAN Nuclear pore complex protein Nup214	AS#STSLTSTQPTK	2.408	1.58	1353	23.016	0	0	0	0
P35658	NUP214	NU214_HUMAN Nuclear pore complex protein Nup214	AS#STSLTSTQPTK	1.961	-0.06	1353	20.016	0	0	0	0
P35658	NUP214	NU214_HUMAN Nuclear pore complex protein Nup214	AS#STSLTSTQPTK	2.65	-1.47	1353	23.016	0	0	0	0
P35658	NUP214	NU214_HUMAN Nuclear pore complex protein Nup214	AS#STSLTSTQPTK	1.694	-0.94	1353	23.016	0	0	0	0
P35658	NUP214	NU214_HUMAN Nuclear pore complex protein Nup214	AS#STSLTSTQPTK	1.986	0.59	1353	23.016	0	0	0	0
P35658	NUP214	NU214_HUMAN Nuclear pore complex protein Nup214	AS#STSLTSTQPTK	1.51	-1.84	1353	20.016	0	0	0	0
P35658	NUP214	NU214_HUMAN Nuclear pore complex protein Nup214	AS#STSLTSTQPTK	2.274	-0.47	1353	23.016	0	0	0	0
P35658	NUP214	NU214_HUMAN Nuclear pore complex protein Nup214	AS#STSLTSTQPTK	2.895	0.47	1353	23.016	0	0	0	0
P35658	NUP214	NU214_HUMAN Nuclear pore complex protein Nup214	ASS#TSLTSTQPTK	2.315	0.23	1354	21.26	0	0	0	0
P35658	NUP214	NU214_HUMAN Nuclear pore complex protein Nup214	ASS#TSLTSTQPTK	2.079	-1.83	1354	21.26	0	0	0	0
P35658	NUP214	NU214_HUMAN Nuclear pore complex protein Nup214	ASS#TSLTSTQPTK	2.164	-2.49	1354	21.26	0	0	0	0
P35658	NUP214	NU214_HUMAN Nuclear pore complex protein Nup214	ASS#TSLTSTQPTK	2.311	-1.03	1354	21.26	0	0	0	0
P35658	NUP214	NU214_HUMAN Nuclear pore complex protein Nup214	ASS#TSLTSTQPTK	2.726	0.01	1354	21.26	0	0	0	0
P35658	NUP214	NU214_HUMAN Nuclear pore complex protein Nup214	EPVLAQPAVS#NS#GTAASSTSLVALSAEATPATTGVPDAR	3.163	1.31	1549	12.907	1551	0	0	0
P35658	NUP214	NU214_HUMAN Nuclear pore complex protein Nup214	EPVLAQPAVS#NS#GTAASSTSLVALSAEATPATTGVPDAR	2.917	0.36	1549	33.918	1551	0	0	0
P35658	NUP214	NU214_HUMAN Nuclear pore complex protein Nup214	EPVLAQPAVS#NS#GTAASSTSLVALSAEATPATTGVPDAR	2.308	-1.42	1549	0	1551	0	0	0
P35658	NUP214	NU214_HUMAN Nuclear pore complex protein Nup214	EPVLAQPAVS#NS#GTAASSTSLVALSAEATPATTGVPDAR	2.985	2.79	1549	65.959	1551	0	0	0
P35658	NUP214	NU214_HUMAN Nuclear pore complex protein Nup214	EPVLAQPAVS#NSGT#AASSTSLVALSAEATPATTGVPDAR	2.83	1.14	1549	0	1553	0	0	0
P35658	NUP214	NU214_HUMAN Nuclear pore complex protein Nup214	EPVLAQPAVS#NSGTAAS#STSLVALSAEATPATTGVPDAR	2.787	-0.33	1549	18.266	1556	0	0	0
P35658	NUP214	NU214_HUMAN Nuclear pore complex protein Nup214	EPVLAQPAVS#NSGTAASSTSLVALSAEATPAT#TGVPDAR	4.321	-0.19	1549	15.288	1571	21.26	0	0
P35658	NUP214	NU214_HUMAN Nuclear pore complex protein Nup214	EPVLAQPAVS#NSGTAASSTSLVALSAEATPATTGVPDAR	3.37	3.13	1549	18.266	0	0	0	0
P35658	NUP214	NU214_HUMAN Nuclear pore complex protein Nup214	EPVLAQPAVS#NSGTAASSTSLVALSAEATPATTGVPDAR	2.408	0.54	1549	0	0	0	0	0
P35658	NUP214	NU214_HUMAN Nuclear pore complex protein Nup214	EPVLAQPAVSNS#GTAASSTSLVALSAEATPATTGVPDAR	2.734	-0.01	1551	0	0	0	0	0
P35658	NUP214	NU214_HUMAN Nuclear pore complex protein Nup214	EPVLAQPAVSNS#GTAASSTSLVALSAEATPATTGVPDAR	2.692	-0.01	1551	0	0	0	0	0
P35658	NUP214	NU214_HUMAN Nuclear pore complex protein Nup214	EPVLAQPAVSNSGTAAS#STSLVALSAEATPATTGVPDAR	3.842	1.22	1556	0	0	0	0	0
P35658	NUP214	NU214_HUMAN Nuclear pore complex protein Nup214	EPVLAQPAVSNSGTAAS#STSLVALSAEATPATTGVPDAR	2.705	0.96	1556	0	0	0	0	0
P35658	NUP214	NU214_HUMAN Nuclear pore complex protein Nup214	EPVLAQPAVSNSGTAASST#SLVALSAEATPATTGVPDAR	2.993	-0.01	1558	0	0	0	0	0
P35658	NUP214	NU214_HUMAN Nuclear pore complex protein Nup214	EPVLAQPAVSNSGTAASSTS#LVALSAEATPATTGVPDAR	1.462	1.22	1559	11.406	0	0	0	0
P35658	NUP214	NU214_HUMAN Nuclear pore complex protein Nup214	ESSQPDAFSSGGGS#KPSYEAIPESSPPSGITSASNTTPGEPAASSS#RPVAPSGTALSTTSSK	1.654	0.37	1261	0	1293	0	0	0
P35658	NUP214	NU214_HUMAN Nuclear pore complex protein Nup214	ESSQPDAFSSGGGSKPSYEAIPES#SPPSGITSASNTTPGEPAASSSRPVAPSGTALSTTSSK	1.996	3.28	1271	0	0	0	0	0
P35658	NUP214	NU214_HUMAN Nuclear pore complex protein Nup214	ESSQPDAFSSGGGSKPSYEAIPESSPPS#GITSASNTTPGEPAASS#SRPVAPSGTALSTTSSK	2.464	-3.03	1275	0	1292	0	0	0
P35658	NUP214	NU214_HUMAN Nuclear pore complex protein Nup214	ESSQPDAFSSGGGSKPSYEAIPESSPPSGIT#SASNTTPGEPAASSSRPVAPSGTALSTTSSK	1.441	2.4	1278	15.288	0	0	0	0
P35658	NUP214	NU214_HUMAN Nuclear pore complex protein Nup214	ESSQPDAFSSGGGSKPSYEAIPESSPPSGITS#ASNTTPGEPAASSSRPVAPSGTALSTTSSK	2.315	0.1	1279	14.63	0	0	0	0
P35658	NUP214	NU214_HUMAN Nuclear pore complex protein Nup214	ESSQPDAFSSGGGSKPSYEAIPESSPPSGITSASNT#TPGEPAASSSRPVAPSGTALSTTSSK	1.905	-0.1	1283	0	0	0	0	0
P35658	NUP214	NU214_HUMAN Nuclear pore complex protein Nup214	ESSQPDAFSSGGGSKPSYEAIPESSPPSGITSASNT#TPGEPAASSSRPVAPSGTALSTTSSK	2.306	1.55	1283	0	0	0	0	0
P35658	NUP214	NU214_HUMAN Nuclear pore complex protein Nup214	ESSQPDAFSSGGGSKPSYEAIPESSPPSGITSASNT#TPGEPAASSSRPVAPSGTALSTTSSK	1.745	2.4	1283	0	0	0	0	0
P35658	NUP214	NU214_HUMAN Nuclear pore complex protein Nup214	ESSQPDAFSSGGGSKPSYEAIPESSPPSGITSASNTTPGEPAASSSRPVAPSGT#ALSTTSSK	1.709	-0.06	1301	0	0	0	0	0
P35658	NUP214	NU214_HUMAN Nuclear pore complex protein Nup214	ESSQPDAFSSGGGSKPSYEAIPESSPPSGITSASNTTPGEPAASSSRPVAPSGT#ALSTTSSK	1.75	0.01	1301	0	0	0	0	0
P35658	NUP214	NU214_HUMAN Nuclear pore complex protein Nup214	ESSQPDAFSSGGGSKPSYEAIPESSPPSGITSASNTTPGEPAASSSRPVAPSGT#ALSTTSSK	1.619	-0.33	1301	0	0	0	0	0
P35658	NUP214	NU214_HUMAN Nuclear pore complex protein Nup214	FTAAATSTPVSSS#QS#APPM*SPFSSASKPAASGPLSHPTPLSAPPSSVPLK	3.273	-0.83	603	0	605	0	0	0
P35658	NUP214	NU214_HUMAN Nuclear pore complex protein Nup214	FTAAATSTPVSSS#QSAPPMSPFSSASKPAASGPLSHPTPLSAPPSSVPLK	1.975	1.64	603	0	0	0	0	0
P35658	NUP214	NU214_HUMAN Nuclear pore complex protein Nup214	HGAPSPSHPIS#APQAAAAAALR	4.827	0.38	1087	71.586	0	0	0	0
P35658	NUP214	NU214_HUMAN Nuclear pore complex protein Nup214	HGAPSPSHPIS#APQAAAAAALR	4.188	0.39	1087	71.586	0	0	0	0
P35658	NUP214	NU214_HUMAN Nuclear pore complex protein Nup214	IETAVTSTPSASGQFSKPFSFSPSGTGFNFGIIT#PTPSSNFTAAQGATPSTK	1.49	2.19	1229	13.113	0	0	0	0
P35658	NUP214	NU214_HUMAN Nuclear pore complex protein Nup214	KEPVLAQPAVS#NSGTAASSTSLVALS#AEATPATTGVPDAR	4.656	-2.65	1549	18.266	1564	54.711	0	0
P35658	NUP214	NU214_HUMAN Nuclear pore complex protein Nup214	KEPVLAQPAVSNSGTAAS#STSLVALSAEATPAT#TGVPDAR	3.927	-2.65	1556	16.522	1571	58.868	0	0
P35658	NUP214	NU214_HUMAN Nuclear pore complex protein Nup214	KEPVLAQPAVSNSGTAASS#TSLVALSAEAT#PATTGVPDAR	3.405	0.3	1557	0	1568	58.868	0	0
P35658	NUP214	NU214_HUMAN Nuclear pore complex protein Nup214	KEPVLAQPAVSNSGTAASS#TSLVALSAEATPAT#TGVPDAR	5.473	-2.98	1557	55.952	1571	58.868	0	0
P35658	NUP214	NU214_HUMAN Nuclear pore complex protein Nup214	KEPVLAQPAVSNSGTAASST#SLVALSAEAT#PATTGVPDAR	3.693	-1.24	1558	0	1568	58.868	0	0
P35658	NUP214	NU214_HUMAN Nuclear pore complex protein Nup214	LDASAAAAPAS#LPPSSPAAPIATFSLLPAGGAPTVFSFGSSSLK	1.542	0.35	457	0	0	0	0	0
P35658	NUP214	NU214_HUMAN Nuclear pore complex protein Nup214	LDASAAAAPAS#LPPSSPAAPIATFSLLPAGGAPTVFSFGSSSLK	1.707	0.82	457	0	0	0	0	0
P35658	NUP214	NU214_HUMAN Nuclear pore complex protein Nup214	LDASAAAAPASLPPS#SPAAPIATFSLLPAGGAPTVFSFGSSSLK	2.278	0.81	461	0	0	0	0	0
P35658	NUP214	NU214_HUMAN Nuclear pore complex protein Nup214	LGELLFPS#SLAGETLGSFSGLR	3.644	0.47	1324	20.016	0	0	0	0
P35658	NUP214	NU214_HUMAN Nuclear pore complex protein Nup214	LGELLFPS#SLAGETLGSFSGLR	3.928	-0.24	1324	20.016	0	0	0	0
P35658	NUP214	NU214_HUMAN Nuclear pore complex protein Nup214	LGELLFPS#SLAGETLGSFSGLR	3.704	-0.05	1324	20.016	0	0	0	0
P35658	NUP214	NU214_HUMAN Nuclear pore complex protein Nup214	LGELLFPS#SLAGETLGSFSGLR	3.777	0.21	1324	20.016	0	0	0	0
P35658	NUP214	NU214_HUMAN Nuclear pore complex protein Nup214	LGELLFPSS#LAGETLGSFSGLR	3.095	0.37	1325	0	0	0	0	0
P35658	NUP214	NU214_HUMAN Nuclear pore complex protein Nup214	LGELLFPSS#LAGETLGSFSGLR	2.036	0.09	1325	0	0	0	0	0
P35658	NUP214	NU214_HUMAN Nuclear pore complex protein Nup214	LGELLFPSS#LAGETLGSFSGLR	1.856	0.87	1325	0	0	0	0	0
P35658	NUP214	NU214_HUMAN Nuclear pore complex protein Nup214	NNPAT#PSTAM*GSSVPYSTAK	3.054	-0.33	1134	60.621	0	0	0	0
P35658	NUP214	NU214_HUMAN Nuclear pore complex protein Nup214	NNPAT#PSTAM*GSSVPYSTAK	3.212	0.66	1134	37.613	0	0	0	0
P35658	NUP214	NU214_HUMAN Nuclear pore complex protein Nup214	NNPAT#PSTAM*GSSVPYSTAK	1.205	3	1134	20.016	0	0	0	0
P35658	NUP214	NU214_HUMAN Nuclear pore complex protein Nup214	NNPAT#PSTAM*GSSVPYSTAK	3.964	0.75	1134	37.613	0	0	0	0
P35658	NUP214	NU214_HUMAN Nuclear pore complex protein Nup214	NNPAT#PSTAM*GSSVPYSTAK	3.015	-0.12	1134	44.274	0	0	0	0
P35658	NUP214	NU214_HUMAN Nuclear pore complex protein Nup214	NNPAT#PSTAM*GSSVPYSTAK	3.385	-0.19	1134	37.613	0	0	0	0
P35658	NUP214	NU214_HUMAN Nuclear pore complex protein Nup214	NNPAT#PSTAM*GSSVPYSTAK	4.281	0.32	1134	60.621	0	0	0	0
P35658	NUP214	NU214_HUMAN Nuclear pore complex protein Nup214	NNPAT#PSTAM*GSSVPYSTAK	4.038	-0.03	1134	60.621	0	0	0	0
P35658	NUP214	NU214_HUMAN Nuclear pore complex protein Nup214	NNPAT#PSTAM*GSSVPYSTAK	1.722	0	1134	37.613	0	0	0	0
P35658	NUP214	NU214_HUMAN Nuclear pore complex protein Nup214	NNPAT#PSTAM*GSSVPYSTAK	2.331	-1.11	1134	20.016	0	0	0	0
P35658	NUP214	NU214_HUMAN Nuclear pore complex protein Nup214	NNPAT#PSTAMGSSVPYSTAK	3.579	0.4	1134	60.621	0	0	0	0
P35658	NUP214	NU214_HUMAN Nuclear pore complex protein Nup214	NNPAT#PSTAMGSSVPYSTAK	1.941	0.24	1134	20.016	0	0	0	0
P35658	NUP214	NU214_HUMAN Nuclear pore complex protein Nup214	NNPAT#PSTAMGSSVPYSTAK	2.632	0.21	1134	60.621	0	0	0	0
P35658	NUP214	NU214_HUMAN Nuclear pore complex protein Nup214	NNPAT#PSTAMGSSVPYSTAK	3.416	-0.09	1134	37.613	0	0	0	0
P35658	NUP214	NU214_HUMAN Nuclear pore complex protein Nup214	NNPAT#PSTAMGSSVPYSTAK	3.943	1.1	1134	60.621	0	0	0	0
P35658	NUP214	NU214_HUMAN Nuclear pore complex protein Nup214	NNPAT#PSTAMGSSVPYSTAK	2.753	2.04	1134	44.274	0	0	0	0
P35658	NUP214	NU214_HUMAN Nuclear pore complex protein Nup214	NNPAT#PSTAMGSSVPYSTAK	3.099	-0.27	1134	60.621	0	0	0	0
P35658	NUP214	NU214_HUMAN Nuclear pore complex protein Nup214	NNPAT#PSTAMGSSVPYSTAK	4.657	-0.57	1134	60.621	0	0	0	0
P35658	NUP214	NU214_HUMAN Nuclear pore complex protein Nup214	NNPAT#PSTAMGSSVPYSTAK	4.067	-0.44	1134	60.621	0	0	0	0
P35658	NUP214	NU214_HUMAN Nuclear pore complex protein Nup214	NNPAT#PSTAMGSSVPYSTAK	2.488	0.57	1134	37.613	0	0	0	0
P35658	NUP214	NU214_HUMAN Nuclear pore complex protein Nup214	NNPAT#PSTAMGSSVPYSTAK	1.899	0.56	1134	60.621	0	0	0	0
P35658	NUP214	NU214_HUMAN Nuclear pore complex protein Nup214	NNPAT#PSTAMGSSVPYSTAK	3.672	-2.75	1134	37.613	0	0	0	0
P35658	NUP214	NU214_HUMAN Nuclear pore complex protein Nup214	NNPATPS#T#AM*GSSVPYSTAK	1.573	-0.54	1136	18.266	1137	32.538	0	0
P35658	NUP214	NU214_HUMAN Nuclear pore complex protein Nup214	NNPATPS#T#AM*GSSVPYSTAK	2.002	-2.07	1136	18.266	1137	14.63	0	0
P35658	NUP214	NU214_HUMAN Nuclear pore complex protein Nup214	NNPATPS#T#AMGSSVPYSTAK	1.913	-1.44	1136	17.602	1137	15.661	0	0
P35658	NUP214	NU214_HUMAN Nuclear pore complex protein Nup214	NNPATPS#T#AMGSSVPYSTAK	2.047	-1.44	1136	17.602	1137	15.661	0	0
P35658	NUP214	NU214_HUMAN Nuclear pore complex protein Nup214	NNPATPS#TAM*GSSVPYSTAK	3.119	-1.18	1136	44.274	0	0	0	0
P35658	NUP214	NU214_HUMAN Nuclear pore complex protein Nup214	NNPATPS#TAM*GSSVPYSTAK	2.53	-1.03	1136	44.274	0	0	0	0
P35658	NUP214	NU214_HUMAN Nuclear pore complex protein Nup214	NNPATPS#TAM*GSSVPYSTAK	3.215	-4.76	1136	44.274	0	0	0	0
P35658	NUP214	NU214_HUMAN Nuclear pore complex protein Nup214	NNPATPS#TAMGSSVPYSTAK	3.422	1.31	1136	44.274	0	0	0	0
P35658	NUP214	NU214_HUMAN Nuclear pore complex protein Nup214	NNPATPS#TAMGSSVPYSTAK	2.447	-0.1	1136	44.274	0	0	0	0
P35658	NUP214	NU214_HUMAN Nuclear pore complex protein Nup214	NNPATPS#TAMGSSVPYSTAK	2.724	0.3	1136	44.274	0	0	0	0
P35658	NUP214	NU214_HUMAN Nuclear pore complex protein Nup214	NNPATPS#TAMGSSVPYSTAK	3.837	-1.06	1136	44.274	0	0	0	0
P35658	NUP214	NU214_HUMAN Nuclear pore complex protein Nup214	NNPATPS#TAMGSSVPYSTAK	3.19	-1.31	1136	44.274	0	0	0	0
P35658	NUP214	NU214_HUMAN Nuclear pore complex protein Nup214	NPFSS#ASGGFGSTATSNTSNLFGNSGAK	2.374	-0.31	1905	0	0	0	0	0
P35658	NUP214	NU214_HUMAN Nuclear pore complex protein Nup214	NPFSSASGGFGS#T#ATSNTSNLFGNSGAK	2.847	1.44	1912	33.918	1913	37.613	0	0
P35658	NUP214	NU214_HUMAN Nuclear pore complex protein Nup214	NPFSSASGGFGS#T#ATSNTSNLFGNSGAK	4.381	0.26	1912	33.918	1913	37.613	0	0
P35658	NUP214	NU214_HUMAN Nuclear pore complex protein Nup214	NPFSSASGGFGS#T#ATSNTSNLFGNSGAK	3.672	0.62	1912	33.918	1913	37.613	0	0
P35658	NUP214	NU214_HUMAN Nuclear pore complex protein Nup214	NPFSSASGGFGS#T#ATSNTSNLFGNSGAK	2.528	-1.93	1912	15.288	1913	17.028	0	0
P35658	NUP214	NU214_HUMAN Nuclear pore complex protein Nup214	NPFSSASGGFGS#T#ATSNTSNLFGNSGAK	2.975	-1.93	1912	15.288	1913	17.028	0	0
P35658	NUP214	NU214_HUMAN Nuclear pore complex protein Nup214	NPFSSASGGFGS#T#ATSNTSNLFGNSGAK	2.434	-0.96	1912	14.336	1913	13.33	0	0
P35658	NUP214	NU214_HUMAN Nuclear pore complex protein Nup214	NPFSSASGGFGS#TATSNTSNLFGNSGAK	3.411	0.66	1912	0	0	0	0	0
P35658	NUP214	NU214_HUMAN Nuclear pore complex protein Nup214	NPFSSASGGFGS#TATSNTSNLFGNSGAK	3.388	2.4	1912	0	0	0	0	0
P35658	NUP214	NU214_HUMAN Nuclear pore complex protein Nup214	NPFSSASGGFGS#TATSNTSNLFGNSGAK	3.587	0.32	1912	0	0	0	0	0
P35658	NUP214	NU214_HUMAN Nuclear pore complex protein Nup214	NPFSSASGGFGS#TATSNTSNLFGNSGAK	3.47	1.35	1912	0	0	0	0	0
P35658	NUP214	NU214_HUMAN Nuclear pore complex protein Nup214	NPFSSASGGFGS#TATSNTSNLFGNSGAK	3.095	-1.68	1912	0	0	0	0	0
P35658	NUP214	NU214_HUMAN Nuclear pore complex protein Nup214	NPFSSASGGFGS#TATSNTSNLFGNSGAK	2.521	2.65	1912	0	0	0	0	0
P35658	NUP214	NU214_HUMAN Nuclear pore complex protein Nup214	NPFSSASGGFGS#TATSNTSNLFGNSGAK	1.244	0.05	1912	0	0	0	0	0
P35658	NUP214	NU214_HUMAN Nuclear pore complex protein Nup214	NPFSSASGGFGS#TATSNTSNLFGNSGAK	1.438	-0.39	1912	0	0	0	0	0
P35658	NUP214	NU214_HUMAN Nuclear pore complex protein Nup214	NPFSSASGGFGS#TATSNTSNLFGNSGAK	3.494	-0.63	1912	20.016	0	0	0	0
P35658	NUP214	NU214_HUMAN Nuclear pore complex protein Nup214	NPFSSASGGFGS#TATSNTSNLFGNSGAK	3.812	-1.07	1912	20.016	0	0	0	0
P35658	NUP214	NU214_HUMAN Nuclear pore complex protein Nup214	NPFSSASGGFGST#AT#SNTSNLFGNSGAK	1.93	0.26	1913	0	1915	10.884	0	0
P35658	NUP214	NU214_HUMAN Nuclear pore complex protein Nup214	NPFSSASGGFGST#AT#SNTSNLFGNSGAK	2.84	-0.32	1913	0	1915	0	0	0
P35658	NUP214	NU214_HUMAN Nuclear pore complex protein Nup214	NPFSSASGGFGST#ATSNTSNLFGNSGAK	2.873	0.81	1913	0	0	0	0	0
P35658	NUP214	NU214_HUMAN Nuclear pore complex protein Nup214	NPFSSASGGFGSTAT#S#NTSNLFGNSGAK	2.419	-0.69	1915	0	1916	0	0	0
P35658	NUP214	NU214_HUMAN Nuclear pore complex protein Nup214	QGS#LINSLKPSGPTPASGQLSSGDK	1.618	-2.1	1167	32.538	0	0	0	0
P35658	NUP214	NU214_HUMAN Nuclear pore complex protein Nup214	S#PGSTPTTPTSSQAPQK	3.827	0.22	430	54.711	0	0	0	0
P35658	NUP214	NU214_HUMAN Nuclear pore complex protein Nup214	SHLVHGS#SPGVMGTSVATSASK	5.135	-0.21	1044	0	0	0	0	0
P35658	NUP214	NU214_HUMAN Nuclear pore complex protein Nup214	SHLVHGS#SPGVMGTSVATSASK	3.044	0.7	1044	23.016	0	0	0	0
P35658	NUP214	NU214_HUMAN Nuclear pore complex protein Nup214	SHLVHGSSPGVM*GT#SVATSASK	4.282	-0.61	1051	20.016	0	0	0	0
P35658	NUP214	NU214_HUMAN Nuclear pore complex protein Nup214	SHLVHGSSPGVM*GT#SVATSASK	3.644	-1.8	1051	20.016	0	0	0	0
P35658	NUP214	NU214_HUMAN Nuclear pore complex protein Nup214	SHLVHGSSPGVM*GT#SVATSASK	3.885	0.66	1051	20.016	0	0	0	0
P35658	NUP214	NU214_HUMAN Nuclear pore complex protein Nup214	SHLVHGSSPGVM*GT#SVATSASK	5.059	1.66	1051	105.001	0	0	0	0
P35658	NUP214	NU214_HUMAN Nuclear pore complex protein Nup214	SHLVHGSSPGVM*GT#SVATSASK	3.55	0.54	1051	20.016	0	0	0	0
P35658	NUP214	NU214_HUMAN Nuclear pore complex protein Nup214	SHLVHGSSPGVM*GT#SVATSASK	5.343	-0.13	1051	20.016	0	0	0	0
P35658	NUP214	NU214_HUMAN Nuclear pore complex protein Nup214	SHLVHGSSPGVM*GT#SVATSASK	4.786	-0.79	1051	20.016	0	0	0	0
P35658	NUP214	NU214_HUMAN Nuclear pore complex protein Nup214	SHLVHGSSPGVM*GT#SVATSASK	4.168	0.07	1051	20.016	0	0	0	0
P35658	NUP214	NU214_HUMAN Nuclear pore complex protein Nup214	SHLVHGSSPGVM*GT#SVATSASK	5.053	-0.03	1051	20.016	0	0	0	0
P35658	NUP214	NU214_HUMAN Nuclear pore complex protein Nup214	SHLVHGSSPGVM*GT#SVATSASK	4.653	0.13	1051	20.016	0	0	0	0
P35658	NUP214	NU214_HUMAN Nuclear pore complex protein Nup214	SHLVHGSSPGVM*GT#SVATSASK	4.149	-0.9	1051	105.001	0	0	0	0
P35658	NUP214	NU214_HUMAN Nuclear pore complex protein Nup214	SHLVHGSSPGVM*GT#SVATSASK	2.987	-0.78	1051	63.992	0	0	0	0
P35658	NUP214	NU214_HUMAN Nuclear pore complex protein Nup214	SHLVHGSSPGVM*GT#SVATSASK	4.861	-0.6	1051	20.016	0	0	0	0
P35658	NUP214	NU214_HUMAN Nuclear pore complex protein Nup214	SHLVHGSSPGVM*GT#SVATSASK	4.552	-0.83	1051	105.001	0	0	0	0
P35658	NUP214	NU214_HUMAN Nuclear pore complex protein Nup214	SHLVHGSSPGVM*GT#SVATSASK	3.373	-1.31	1051	0	0	0	0	0
P35658	NUP214	NU214_HUMAN Nuclear pore complex protein Nup214	SHLVHGSSPGVM*GTS#VATSASK	2.905	-0.59	1052	23.016	0	0	0	0
P35658	NUP214	NU214_HUMAN Nuclear pore complex protein Nup214	SHLVHGSSPGVM*GTSVATSAS#K	2.386	1.01	1058	26.151	0	0	0	0
P35658	NUP214	NU214_HUMAN Nuclear pore complex protein Nup214	SHLVHGSSPGVMGT#SVATSASK	5.321	0.93	1051	126.914	0	0	0	0
P35658	NUP214	NU214_HUMAN Nuclear pore complex protein Nup214	SHLVHGSSPGVMGT#SVATSASK	2.953	-0.34	1051	20.016	0	0	0	0
P35658	NUP214	NU214_HUMAN Nuclear pore complex protein Nup214	SHLVHGSSPGVMGT#SVATSASK	5.279	-0.52	1051	20.016	0	0	0	0
P35658	NUP214	NU214_HUMAN Nuclear pore complex protein Nup214	SHLVHGSSPGVMGT#SVATSASK	3.419	-1.09	1051	20.016	0	0	0	0
P35658	NUP214	NU214_HUMAN Nuclear pore complex protein Nup214	SHLVHGSSPGVMGT#SVATSASK	3.209	0.04	1051	20.016	0	0	0	0
P35658	NUP214	NU214_HUMAN Nuclear pore complex protein Nup214	SHLVHGSSPGVMGT#SVATSASK	3.625	0.29	1051	20.016	0	0	0	0
P35658	NUP214	NU214_HUMAN Nuclear pore complex protein Nup214	SHLVHGSSPGVMGT#SVATSASK	4.934	0.7	1051	20.016	0	0	0	0
P35658	NUP214	NU214_HUMAN Nuclear pore complex protein Nup214	SHLVHGSSPGVMGT#SVATSASK	4.325	0.51	1051	20.016	0	0	0	0
P35658	NUP214	NU214_HUMAN Nuclear pore complex protein Nup214	SHLVHGSSPGVMGTS#VATSASK	5.67	0.48	1052	54.711	0	0	0	0
P35658	NUP214	NU214_HUMAN Nuclear pore complex protein Nup214	SHLVHGSSPGVMGTS#VATSASK	3.165	0.7	1052	23.016	0	0	0	0
P35658	NUP214	NU214_HUMAN Nuclear pore complex protein Nup214	SPGS#TPTTPTSSQAPQK	3.225	0.18	433	37.613	0	0	0	0
P35658	NUP214	NU214_HUMAN Nuclear pore complex protein Nup214	SPGS#TPTTPTSSQAPQK	2.914	0.35	433	37.613	0	0	0	0
P35658	NUP214	NU214_HUMAN Nuclear pore complex protein Nup214	SPGS#TPTTPTSSQAPQK	2.952	0.15	433	37.613	0	0	0	0
P35658	NUP214	NU214_HUMAN Nuclear pore complex protein Nup214	SPGST#PTTPTSSQAPQK	2.201	0.37	434	0	0	0	0	0
P35658	NUP214	NU214_HUMAN Nuclear pore complex protein Nup214	SPGSTPTTPT#SSQAPQK	2.467	0.1	439	20.016	0	0	0	0
P35658	NUP214	NU214_HUMAN Nuclear pore complex protein Nup214	SPGSTPTTPTS#SQAPQK	2.889	0.06	440	20.016	0	0	0	0
P35658	NUP214	NU214_HUMAN Nuclear pore complex protein Nup214	SPGSTPTTPTS#SQAPQK	3.124	0.35	440	23.016	0	0	0	0
P35658	NUP214	NU214_HUMAN Nuclear pore complex protein Nup214	SPGSTPTTPTS#SQAPQK	3.303	-0.42	440	146.855	0	0	0	0
P35658	NUP214	NU214_HUMAN Nuclear pore complex protein Nup214	SPGSTPTTPTSS#QAPQK	3.437	-0.53	441	20.016	0	0	0	0
P35658	NUP214	NU214_HUMAN Nuclear pore complex protein Nup214	SPGSTPTTPTSS#QAPQK	4.157	-0.08	441	239.433	0	0	0	0
P35658	NUP214	NU214_HUMAN Nuclear pore complex protein Nup214	SSAT#VTGEPPSYSSGSDSSK	1.734	-0.65	494	0	0	0	0	0
P35658	NUP214	NU214_HUMAN Nuclear pore complex protein Nup214	SSAT#VTGEPPSYSSGSDSSK	2.879	0.01	494	44.274	0	0	0	0
P35658	NUP214	NU214_HUMAN Nuclear pore complex protein Nup214	SSAT#VTGEPPSYSSGSDSSK	1.784	-0.56	494	0	0	0	0	0
P35658	NUP214	NU214_HUMAN Nuclear pore complex protein Nup214	SSATVT#GEPPSYSSGSDSSK	3.003	0.08	496	17.602	0	0	0	0
P35658	NUP214	NU214_HUMAN Nuclear pore complex protein Nup214	SSATVT#GEPPSYSSGSDSSK	2.454	2.76	496	17.602	0	0	0	0
P35658	NUP214	NU214_HUMAN Nuclear pore complex protein Nup214	SSATVT#GEPPSYSSGSDSSK	2.048	1.66	496	17.602	0	0	0	0
P35658	NUP214	NU214_HUMAN Nuclear pore complex protein Nup214	SSATVT#GEPPSYSSGSDSSK	3.076	-0.55	496	17.602	0	0	0	0
P35658	NUP214	NU214_HUMAN Nuclear pore complex protein Nup214	SSATVT#GEPPSYSSGSDSSK	3.291	0.59	496	72.049	0	0	0	0
P35658	NUP214	NU214_HUMAN Nuclear pore complex protein Nup214	SSATVT#GEPPSYSSGSDSSK	3.337	0.07	496	17.602	0	0	0	0
P35658	NUP214	NU214_HUMAN Nuclear pore complex protein Nup214	SSATVT#GEPPSYSSGSDSSK	2.223	2.5	496	0	0	0	0	0
P35658	NUP214	NU214_HUMAN Nuclear pore complex protein Nup214	SSATVT#GEPPSYSSGSDSSK	2.216	-0.49	496	80.912	0	0	0	0
P35658	NUP214	NU214_HUMAN Nuclear pore complex protein Nup214	SSATVT#GEPPSYSSGSDSSK	2.72	-1.05	496	17.602	0	0	0	0
P35658	NUP214	NU214_HUMAN Nuclear pore complex protein Nup214	SSATVT#GEPPSYSSGSDSSK	2.789	-0.34	496	44.274	0	0	0	0
P35658	NUP214	NU214_HUMAN Nuclear pore complex protein Nup214	SSATVT#GEPPSYSSGSDSSK	3.033	-0.42	496	42.063	0	0	0	0
P35658	NUP214	NU214_HUMAN Nuclear pore complex protein Nup214	SSATVT#GEPPSYSSGSDSSK	1.963	2.29	496	0	0	0	0	0
P35658	NUP214	NU214_HUMAN Nuclear pore complex protein Nup214	TFGGFAS#SSFGEQKPTGTFSSGGGSVASQGFGFSSPNK	2.397	-1.67	1935	0	0	0	0	0
P35658	NUP214	NU214_HUMAN Nuclear pore complex protein Nup214	TFGGFAS#SSFGEQKPTGTFSSGGGSVASQGFGFSSPNK	2.254	-1.74	1935	0	0	0	0	0
P35658	NUP214	NU214_HUMAN Nuclear pore complex protein Nup214	TFGGFASS#SFGEQKPTGTFSSGGGSVASQGFGFSSPNK	2.781	3.6	1936	0	0	0	0	0
P35658	NUP214	NU214_HUMAN Nuclear pore complex protein Nup214	TFGGFASS#SFGEQKPTGTFSSGGGSVASQGFGFSSPNK	1.415	-0.12	1936	0	0	0	0	0
P35658	NUP214	NU214_HUMAN Nuclear pore complex protein Nup214	TFGGFASS#SFGEQKPTGTFSSGGGSVASQGFGFSSPNK	2.626	0.13	1936	0	0	0	0	0
P35658	NUP214	NU214_HUMAN Nuclear pore complex protein Nup214	TFGGFASS#SFGEQKPTGTFSSGGGSVASQGFGFSSPNK	3.068	0.13	1936	0	0	0	0	0
P35658	NUP214	NU214_HUMAN Nuclear pore complex protein Nup214	TS#GVPSGFNFTAPPVLGK	1.731	-0.38	1366	0	0	0	0	0
P35658	NUP214	NU214_HUMAN Nuclear pore complex protein Nup214	TSGVPS#GFNFTAPPVLGK	2.176	-0.38	1370	15.288	0	0	0	0
P35658	NUP214	NU214_HUMAN Nuclear pore complex protein Nup214	GGGFFSGLGGKPSQDAANKNPFSSASGGFGS#TATSNTSNLFGNSGAK	2.725	0.61	1912	0	0	0	0	0
P35658	NUP214	NU214_HUMAN Nuclear pore complex protein Nup214	GGGFFSGLGGKPSQDAANKNPFSSASGGFGS#TATSNTSNLFGNSGAK	2.108	0.61	1912	0	0	0	0	0
P35658	NUP214	NU214_HUMAN Nuclear pore complex protein Nup214	QM*AS#QAPAVNTLTESTLK	2.036	-0.41	1103	99.571	0	0	0	0
P35658	NUP214	NU214_HUMAN Nuclear pore complex protein Nup214	QMAS#QAPAVNTLTESTLK	3.367	1.29	1103	100.568	0	0	0	0
P35658	NUP214	NU214_HUMAN Nuclear pore complex protein Nup214	QMAS#QAPAVNTLTESTLK	2.578	1.29	1103	100.568	0	0	0	0
P36406	TRIM23	TRI23_HUMAN E3 ubiquitin-protein ligase TRIM23	DALLLIFANKQDVAGALS#VEEITELLSLHK	2.256	-1.55	522	0	0	0	0	0
P36406	TRIM23	TRI23_HUMAN E3 ubiquitin-protein ligase TRIM23	DALLLIFANKQDVAGALSVEEITELLS#LHK	2.269	0.51	531	11.548	0	0	0	0
P38432	COIL	COIL_HUMAN Coilin	AFQLEEGEET#EPDCK	2.046	4.02	122	17.602	0	0	0	0
P38606	ATP6V1A	VATA_HUMAN V-type proton ATPase catalytic subunit A	T#VISQSLSK	1.311	-1.12	257	92.339	0	0	0	0
P39880	CUX1	CUX1_HUMAN Homeobox protein cut-like 1	LLSTS#PM*PTVSSYPPLAISLK	1.965	-0.1	749	0	0	0	0	0
P39880	CUX1	CUX1_HUMAN Homeobox protein cut-like 1	QAPLS#QSDITILTPK	2.979	0.28	734	37.613	0	0	0	0
P39880	CUX1	CUX1_HUMAN Homeobox protein cut-like 1	QAPLS#QSDITILTPK	1.462	1.25	734	44.274	0	0	0	0
P39880	CUX1	CUX1_HUMAN Homeobox protein cut-like 1	QAPLS#QSDITILTPK	3.108	-0.27	734	37.613	0	0	0	0
P39880	CUX1	CUX1_HUMAN Homeobox protein cut-like 1	QAPLS#QSDITILTPK	2.108	0.32	734	44.274	0	0	0	0
P39880	CUX1	CUX1_HUMAN Homeobox protein cut-like 1	QAPLS#QSDITILTPK	2.433	0.87	734	37.613	0	0	0	0
P39880	CUX1	CUX1_HUMAN Homeobox protein cut-like 1	QAPLS#QSDITILTPK	2.109	0.65	734	44.274	0	0	0	0
P39880	CUX1	CUX1_HUMAN Homeobox protein cut-like 1	QAPLS#QSDITILTPK	1.539	-0.31	734	37.613	0	0	0	0
P39880	CUX1	CUX1_HUMAN Homeobox protein cut-like 1	T#AEPAQPSSASGSGNSDDAIR	3.05	0.78	687	43.596	0	0	0	0
P40763	STAT3	STAT3_HUMAN Signal transducer and activator of transcription 3	ANCDAS#LIVTEELHLITFETEVYHQGLK	2.953	-1.39	429	18.266	0	0	0	0
P40763	STAT3	STAT3_HUMAN Signal transducer and activator of transcription 3	ANCDAS#LIVTEELHLITFETEVYHQGLK	4.698	-0.93	429	18.266	0	0	0	0
P40939	HADHA	ECHA_HUMAN Trifunctional enzyme subunit alpha, mitochondrial	T#GIEQGSDAGYLCESQK	2.712	-1.21	310	77.206	0	0	0	0
P40939	HADHA	ECHA_HUMAN Trifunctional enzyme subunit alpha, mitochondrial	T#GIEQGSDAGYLCESQK	1.487	-0.54	310	101.179	0	0	0	0
P40939	HADHA	ECHA_HUMAN Trifunctional enzyme subunit alpha, mitochondrial	TGIEQGS#DAGYLCESQK	1.897	0.63	316	48.329	0	0	0	0
P40939	HADHA	ECHA_HUMAN Trifunctional enzyme subunit alpha, mitochondrial	TGIEQGS#DAGYLCESQK	2.825	-0.17	316	63.992	0	0	0	0
P40939	HADHA	ECHA_HUMAN Trifunctional enzyme subunit alpha, mitochondrial	TGIEQGS#DAGYLCESQK	2.42	0.52	316	58.868	0	0	0	0
P40939	HADHA	ECHA_HUMAN Trifunctional enzyme subunit alpha, mitochondrial	TGIEQGS#DAGYLCESQK	2.285	-0.32	316	83.122	0	0	0	0
P40939	HADHA	ECHA_HUMAN Trifunctional enzyme subunit alpha, mitochondrial	TGIEQGS#DAGYLCESQK	2.076	0	316	29.834	0	0	0	0
P40939	HADHA	ECHA_HUMAN Trifunctional enzyme subunit alpha, mitochondrial	TGIEQGS#DAGYLCESQK	2.407	1.3	316	45.171	0	0	0	0
P40939	HADHA	ECHA_HUMAN Trifunctional enzyme subunit alpha, mitochondrial	TGIEQGS#DAGYLCESQK	2.434	1.3	316	36.529	0	0	0	0
P40939	HADHA	ECHA_HUMAN Trifunctional enzyme subunit alpha, mitochondrial	TGIEQGS#DAGYLCESQK	2.435	0.35	316	45.171	0	0	0	0
P40939	HADHA	ECHA_HUMAN Trifunctional enzyme subunit alpha, mitochondrial	TGIEQGS#DAGYLCESQK	1.428	-0.7	316	36.529	0	0	0	0
P40939	HADHA	ECHA_HUMAN Trifunctional enzyme subunit alpha, mitochondrial	TGIEQGS#DAGYLCESQK	1.731	1.23	316	36.529	0	0	0	0
P41227	NAA10	NAA10_HUMAN N-alpha-acetyltransferase 10	GNSPPS#SGEACREEK	1.759	-0.45	189	20.016	0	0	0	0
P41235	HNF4A	HNF4A_HUMAN Hepatocyte nuclear factor 4-alpha	QIT#SPVSGINGDIR	1.585	0.16	166	20.016	0	0	0	0
P41235	HNF4A	HNF4A_HUMAN Hepatocyte nuclear factor 4-alpha	QIT#SPVSGINGDIR	1.618	0.41	166	44.274	0	0	0	0
P41440	SLC19A1	S19A1_HUMAN Folate transporter 1	LGLQCLPS#DGVQNVNQ	1.402	0.84	583	40.309	0	0	0	0
P42166	TMPO	LAP2A_HUMAN Lamina-associated polypeptide 2, isoform alpha	S#GIQPLCPER	1.781	-0.37	335	83.991	0	0	0	0
P42166	TMPO	LAP2A_HUMAN Lamina-associated polypeptide 2, isoform alpha	SSSSS#SQPEHSAM*LVSTAASPSLIK	1.869	-0.36	295	0	0	0	0	0
P42167	TMPO	LAP2B_HUMAN Lamina-associated polypeptide 2, isoforms beta/gamma	IDGPVIS#ESTPIAETIMASSNESLVVNR	1.856	2.4	276	26.151	0	0	0	0
P42167	TMPO	LAP2B_HUMAN Lamina-associated polypeptide 2, isoforms beta/gamma	IDGPVISEST#PIAETIMASSNESLVVNR	3.884	-0.09	279	47.631	0	0	0	0
P42167	TMPO	LAP2B_HUMAN Lamina-associated polypeptide 2, isoforms beta/gamma	IDGPVISEST#PIAETIMASSNESLVVNR	3.716	-0.09	279	36.529	0	0	0	0
P42224	STAT1	STAT1_HUMAN Signal transducer and activator of transcription 1-alpha/beta	NLSFFLT#PPCAR	1.678	0.14	489	18.266	0	0	0	0
P42566	EPS15	EPS15_HUMAN Epidermal growth factor receptor substrate 15	GS#DPFASDCFFR	1.815	-1.79	650	88.334	0	0	0	0
P42566	EPS15	EPS15_HUMAN Epidermal growth factor receptor substrate 15	GS#DPFASDCFFR	1.715	-1.26	650	110.37	0	0	0	0
P42566	EPS15	EPS15_HUMAN Epidermal growth factor receptor substrate 15	GSDPFAS#DCFFR	1.731	-0.56	655	20.016	0	0	0	0
P42566	EPS15	EPS15_HUMAN Epidermal growth factor receptor substrate 15	GSDPFAS#DCFFR	2.79	-0.67	655	44.274	0	0	0	0
P42694	HELZ	HELZ_HUMAN Probable helicase with zinc finger domain	LLNTAIT#R	1.492	-10.99	1039	18.266	0	0	0	0
P42858	HTT	HD_HUMAN Huntingtin	S#DGCGGSFYTLDSLNLR	3.4	-2.69	1805	18.266	0	0	0	0
P42858	HTT	HD_HUMAN Huntingtin	S#DGCGGSFYTLDSLNLR	3.142	1.12	1805	40.309	0	0	0	0
P42858	HTT	HD_HUMAN Huntingtin	SDGCGGS#FYTLDSLNLR	2.693	0.68	1811	0	0	0	0	0
P43243	MATR3	MATR3_HUMAN Matrin-3	CRDDS#FFGETSHNYHK	3.35	0.38	234	15.288	0	0	0	0
P43243	MATR3	MATR3_HUMAN Matrin-3	CRDDS#FFGETSHNYHK	3.073	1.54	234	15.288	0	0	0	0
P43243	MATR3	MATR3_HUMAN Matrin-3	CRDDS#FFGETSHNYHK	2.983	1.54	234	15.288	0	0	0	0
P43243	MATR3	MATR3_HUMAN Matrin-3	CRDDS#FFGETSHNYHK	2.618	-0.84	234	15.288	0	0	0	0
P43243	MATR3	MATR3_HUMAN Matrin-3	CRDDS#FFGETSHNYHKFDSEYER	2.544	-0.92	234	0	0	0	0	0
P43243	MATR3	MATR3_HUMAN Matrin-3	CRDDS#FFGETSHNYHKFDSEYER	3.552	-0.14	234	0	0	0	0	0
P43243	MATR3	MATR3_HUMAN Matrin-3	DLSAAGIGLLAAAT#QSLSM*PASLGR	2.95	0.38	33	44.274	0	0	0	0
P43243	MATR3	MATR3_HUMAN Matrin-3	DLSAAGIGLLAAAT#QSLSMPASLGR	2.163	-2.73	33	141.646	0	0	0	0
P43304	GPD2	GPDM_HUMAN Glycerol-3-phosphate dehydrogenase, mitochondrial	NYLS#CDVEVR	1.649	1.62	384	20.016	0	0	0	0
P43304	GPD2	GPDM_HUMAN Glycerol-3-phosphate dehydrogenase, mitochondrial	NYLS#CDVEVR	2.169	0.64	384	20.016	0	0	0	0
P43304	GPD2	GPDM_HUMAN Glycerol-3-phosphate dehydrogenase, mitochondrial	NYLS#CDVEVR	2.004	-0.53	384	23.016	0	0	0	0
P43487	RANBP1	RANG_HUMAN Ran-specific GTPase-activating protein	AWVWNT#HADFADECPKPELLAIR	4.724	-1.4	124	96.793	0	0	0	0
P43487	RANBP1	RANG_HUMAN Ran-specific GTPase-activating protein	AWVWNT#HADFADECPKPELLAIR	3.877	-1.16	124	138.177	0	0	0	0
P43487	RANBP1	RANG_HUMAN Ran-specific GTPase-activating protein	AWVWNT#HADFADECPKPELLAIR	2.321	-0.59	124	25.303	0	0	0	0
P43487	RANBP1	RANG_HUMAN Ran-specific GTPase-activating protein	AWVWNT#HADFADECPKPELLAIR	2.994	-0.86	124	11.136	0	0	0	0
P43487	RANBP1	RANG_HUMAN Ran-specific GTPase-activating protein	AWVWNT#HADFADECPKPELLAIR	2.891	-0.61	124	25.303	0	0	0	0
P43487	RANBP1	RANG_HUMAN Ran-specific GTPase-activating protein	AWVWNT#HADFADECPKPELLAIR	4.11	-0.43	124	159.931	0	0	0	0
P43487	RANBP1	RANG_HUMAN Ran-specific GTPase-activating protein	AWVWNT#HADFADECPKPELLAIR	3.03	2.25	124	41.343	0	0	0	0
P43487	RANBP1	RANG_HUMAN Ran-specific GTPase-activating protein	AWVWNT#HADFADECPKPELLAIR	2.121	1.12	124	58.767	0	0	0	0
P43487	RANBP1	RANG_HUMAN Ran-specific GTPase-activating protein	AWVWNT#HADFADECPKPELLAIR	4.127	-0.47	124	41.343	0	0	0	0
P43487	RANBP1	RANG_HUMAN Ran-specific GTPase-activating protein	AWVWNT#HADFADECPKPELLAIR	1.569	-0.46	124	25.303	0	0	0	0
P43487	RANBP1	RANG_HUMAN Ran-specific GTPase-activating protein	AWVWNT#HADFADECPKPELLAIR	2.422	0.2	124	58.767	0	0	0	0
P43487	RANBP1	RANG_HUMAN Ran-specific GTPase-activating protein	AWVWNT#HADFADECPKPELLAIR	1.774	-1.35	124	25.303	0	0	0	0
P43487	RANBP1	RANG_HUMAN Ran-specific GTPase-activating protein	AWVWNT#HADFADECPKPELLAIR	1.812	1.19	124	41.343	0	0	0	0
P43487	RANBP1	RANG_HUMAN Ran-specific GTPase-activating protein	AWVWNT#HADFADECPKPELLAIR	2.639	-0.25	124	41.343	0	0	0	0
P43487	RANBP1	RANG_HUMAN Ran-specific GTPase-activating protein	AWVWNT#HADFADECPKPELLAIR	2.706	-0.04	124	41.343	0	0	0	0
P43487	RANBP1	RANG_HUMAN Ran-specific GTPase-activating protein	AWVWNT#HADFADECPKPELLAIR	1.864	-0.08	124	25.303	0	0	0	0
P43694	GATA4	GATA4_HUMAN Transcription factor GATA-4	TPAAPSGSES#LPPASGASSNSSNATTSSSEEM*RPIK	2.184	-0.61	339	31.923	0	0	0	0
P43694	GATA4	GATA4_HUMAN Transcription factor GATA-4	TPAAPSGSESLPPAS#GASSNSSNATTSSSEEM*RPIK	2.454	-2.85	344	72.827	0	0	0	0
P43694	GATA4	GATA4_HUMAN Transcription factor GATA-4	TPAAPSGSESLPPAS#GASSNSSNATTSSSEEMRPIK	3.482	0.55	344	51.579	0	0	0	0
P43694	GATA4	GATA4_HUMAN Transcription factor GATA-4	TPAAPSGSESLPPAS#GASSNSSNATTSSSEEMRPIK	3.566	-0.28	344	0	0	0	0	0
P45880	VDAC2	VDAC2_HUMAN Voltage-dependent anion-selective channel protein 2	SCS#GVEFSTSGSSNTDTGK	2.046	-0.51	48	0	0	0	0	0
P45880	VDAC2	VDAC2_HUMAN Voltage-dependent anion-selective channel protein 2	SCS#GVEFSTSGSSNTDTGK	1.711	0.44	48	0	0	0	0	0
P45880	VDAC2	VDAC2_HUMAN Voltage-dependent anion-selective channel protein 2	SCS#GVEFSTSGSSNTDTGK	2.805	0.05	48	0	0	0	0	0
P45880	VDAC2	VDAC2_HUMAN Voltage-dependent anion-selective channel protein 2	SCS#GVEFSTSGSSNTDTGKVTGTLETK	2.252	0.83	48	0	0	0	0	0
P45880	VDAC2	VDAC2_HUMAN Voltage-dependent anion-selective channel protein 2	SCSGVEFS#TSGSSNTDTGK	3.152	0.26	53	20.016	0	0	0	0
P45880	VDAC2	VDAC2_HUMAN Voltage-dependent anion-selective channel protein 2	SCSGVEFS#TSGSSNTDTGK	2.74	-0.35	53	20.016	0	0	0	0
P45880	VDAC2	VDAC2_HUMAN Voltage-dependent anion-selective channel protein 2	SCSGVEFS#TSGSSNTDTGK	2.955	0.02	53	20.016	0	0	0	0
P45880	VDAC2	VDAC2_HUMAN Voltage-dependent anion-selective channel protein 2	SCSGVEFS#TSGSSNTDTGK	2.724	-0.02	53	20.016	0	0	0	0
P45880	VDAC2	VDAC2_HUMAN Voltage-dependent anion-selective channel protein 2	SCSGVEFS#TSGSSNTDTGK	2.789	0.03	53	20.016	0	0	0	0
P45880	VDAC2	VDAC2_HUMAN Voltage-dependent anion-selective channel protein 2	SCSGVEFS#TSGSSNTDTGK	3.104	-0.64	53	13.56	0	0	0	0
P45880	VDAC2	VDAC2_HUMAN Voltage-dependent anion-selective channel protein 2	SCSGVEFS#TSGSSNTDTGK	2.799	-1.04	53	20.016	0	0	0	0
P45880	VDAC2	VDAC2_HUMAN Voltage-dependent anion-selective channel protein 2	SCSGVEFS#TSGSSNTDTGK	3.11	-1.58	53	0	0	0	0	0
P45880	VDAC2	VDAC2_HUMAN Voltage-dependent anion-selective channel protein 2	SCSGVEFS#TSGSSNTDTGK	2.431	-1.56	53	13.56	0	0	0	0
P45880	VDAC2	VDAC2_HUMAN Voltage-dependent anion-selective channel protein 2	SCSGVEFS#TSGSSNTDTGK	2.864	-0.81	53	20.016	0	0	0	0
P45880	VDAC2	VDAC2_HUMAN Voltage-dependent anion-selective channel protein 2	SCSGVEFS#TSGSSNTDTGK	3.638	-1.16	53	20.016	0	0	0	0
P45880	VDAC2	VDAC2_HUMAN Voltage-dependent anion-selective channel protein 2	SCSGVEFS#TSGSSNTDTGK	3.382	-1.37	53	83.122	0	0	0	0
P45880	VDAC2	VDAC2_HUMAN Voltage-dependent anion-selective channel protein 2	SCSGVEFS#TSGSSNTDTGKVTGTLETK	3.187	1.43	53	20.016	0	0	0	0
P45880	VDAC2	VDAC2_HUMAN Voltage-dependent anion-selective channel protein 2	TKSCS#GVEFSTSGSSNTDTGK	2.14	0.51	48	13.113	0	0	0	0
P45880	VDAC2	VDAC2_HUMAN Voltage-dependent anion-selective channel protein 2	TKSCS#GVEFSTSGSSNTDTGK	3.168	0.03	48	67.368	0	0	0	0
P45880	VDAC2	VDAC2_HUMAN Voltage-dependent anion-selective channel protein 2	TKSCS#GVEFSTSGSSNTDTGK	3.184	0.95	48	23.016	0	0	0	0
P45880	VDAC2	VDAC2_HUMAN Voltage-dependent anion-selective channel protein 2	TKSCSGVEFS#TSGSSNTDTGK	1.939	0.57	53	13.113	0	0	0	0
P45880	VDAC2	VDAC2_HUMAN Voltage-dependent anion-selective channel protein 2	TKSCSGVEFS#TSGSSNTDTGK	3.272	0.98	53	44.274	0	0	0	0
P45880	VDAC2	VDAC2_HUMAN Voltage-dependent anion-selective channel protein 2	TKSCSGVEFS#TSGSSNTDTGK	4.044	0.53	53	47.631	0	0	0	0
P45880	VDAC2	VDAC2_HUMAN Voltage-dependent anion-selective channel protein 2	TKSCSGVEFS#TSGSSNTDTGK	3.342	-0.61	53	20.016	0	0	0	0
P45880	VDAC2	VDAC2_HUMAN Voltage-dependent anion-selective channel protein 2	TKSCSGVEFS#TSGSSNTDTGK	3.894	-0.35	53	47.631	0	0	0	0
P45880	VDAC2	VDAC2_HUMAN Voltage-dependent anion-selective channel protein 2	TKSCSGVEFS#TSGSSNTDTGK	2.546	0.95	53	23.016	0	0	0	0
P45880	VDAC2	VDAC2_HUMAN Voltage-dependent anion-selective channel protein 2	TKSCSGVEFS#TSGSSNTDTGK	2.929	-0.61	53	47.631	0	0	0	0
P45880	VDAC2	VDAC2_HUMAN Voltage-dependent anion-selective channel protein 2	TKSCSGVEFST#SGSSNTDTGK	4.622	-0.68	54	0	0	0	0	0
P45973	CBX5	CBX5_HUMAN Chromobox protein homolog 5	IIGAT#DSCGDLM*FLM*K	1.524	0.01	130	0	0	0	0	0
P45973	CBX5	CBX5_HUMAN Chromobox protein homolog 5	IIGAT#DSCGDLM*FLMK	2.237	1.42	130	37.613	0	0	0	0
P45973	CBX5	CBX5_HUMAN Chromobox protein homolog 5	IIGAT#DSCGDLM*FLMK	1.426	1.13	130	17.028	0	0	0	0
P45973	CBX5	CBX5_HUMAN Chromobox protein homolog 5	IIGAT#DSCGDLM*FLMK	1.537	1.08	130	0	0	0	0	0
P45973	CBX5	CBX5_HUMAN Chromobox protein homolog 5	IIGAT#DSCGDLM*FLMK	2.678	1.36	130	20.016	0	0	0	0
P45973	CBX5	CBX5_HUMAN Chromobox protein homolog 5	IIGAT#DSCGDLM*FLMK	1.338	1.85	130	0	0	0	0	0
P45973	CBX5	CBX5_HUMAN Chromobox protein homolog 5	IIGAT#DSCGDLM*FLMK	2.11	0.27	130	37.613	0	0	0	0
P45973	CBX5	CBX5_HUMAN Chromobox protein homolog 5	IIGAT#DSCGDLMFLMK	2.356	0.65	130	37.613	0	0	0	0
P45973	CBX5	CBX5_HUMAN Chromobox protein homolog 5	IIGAT#DSCGDLMFLMK	3.08	-0.32	130	44.274	0	0	0	0
P45973	CBX5	CBX5_HUMAN Chromobox protein homolog 5	IIGAT#DSCGDLMFLMK	3.541	-0.16	130	44.274	0	0	0	0
P45973	CBX5	CBX5_HUMAN Chromobox protein homolog 5	IIGATDS#CGDLM*FLM*K	1.555	-0.61	132	20.016	0	0	0	0
P45973	CBX5	CBX5_HUMAN Chromobox protein homolog 5	IIGATDS#CGDLMFLM*K	1.526	-0.44	132	0	0	0	0	0
P45973	CBX5	CBX5_HUMAN Chromobox protein homolog 5	IIGATDS#CGDLMFLM*K	1.849	-0.75	132	20.016	0	0	0	0
P46013	MKI67	KI67_HUMAN Antigen KI-67	ELFQT#PICTDKPTTHEK	1.445	-0.37	2203	54.711	0	0	0	0
P46013	MKI67	KI67_HUMAN Antigen KI-67	IPCES#PPLEVVDTTASTK	3.008	-0.54	2708	17.602	0	0	0	0
P46013	MKI67	KI67_HUMAN Antigen KI-67	IPCES#PPLEVVDTTASTK	2.379	0.84	2708	0	0	0	0	0
P46013	MKI67	KI67_HUMAN Antigen KI-67	IPCES#PPLEVVDTTASTK	2.193	-0.25	2708	0	0	0	0	0
P46013	MKI67	KI67_HUMAN Antigen KI-67	S#VPTTQCLDNSK	1.473	0.08	220	40.309	0	0	0	0
P46013	MKI67	KI67_HUMAN Antigen KI-67	S#VPTTQCLDNSK	1.367	1.55	220	40.309	0	0	0	0
P46013	MKI67	KI67_HUMAN Antigen KI-67	S#VPTTQCLDNSK	1.29	0.1	220	40.309	0	0	0	0
P46013	MKI67	KI67_HUMAN Antigen KI-67	SEETNT#EIVECILK	1.783	-0.1	898	20.016	0	0	0	0
P46013	MKI67	KI67_HUMAN Antigen KI-67	ELFQT#PCTDNPTTDEK	1.802	1.44	1841	17.028	0	0	0	0
P46013	MKI67	KI67_HUMAN Antigen KI-67	ELFQT#PCTDNPTTDEK	1.862	2.47	1841	20.016	0	0	0	0
P46109	CRKL	CRKL_HUMAN Crk-like protein	NSNSYGIPEPAHAYAQPQTTTPLPAVSGS#PGAAITPLPSTQNGPVFAK	1.664	-4.32	222	0	0	0	0	0
P46109	CRKL	CRKL_HUMAN Crk-like protein	NSNSYGIPEPAHAYAQPQTTTPLPAVSGSPGAAIT#PLPSTQNGPVFAK	1.717	0.09	228	0	0	0	0	0
P46379	BAG6	BAG6_HUMAN Large proline-rich protein BAG6	APPQTHLPSGASSGTGSASATHGGGSPPGT#R	3.295	0.67	117	33.918	0	0	0	0
P46379	BAG6	BAG6_HUMAN Large proline-rich protein BAG6	ISHQSVEPVVM*MHMNIQDSGTQPGGVPSAPT#GPLGPPGHGQTLGQQVPGFPTAPTR	3.521	-1.86	476	18.266	0	0	0	0
P46379	BAG6	BAG6_HUMAN Large proline-rich protein BAG6	ISHQSVEPVVMMHM*NIQDSGTQPGGVPSAPT#GPLGPPGHGQTLGQQVPGFPTAPTR	1.461	0.36	476	0	0	0	0	0
P46379	BAG6	BAG6_HUMAN Large proline-rich protein BAG6	ISHQSVEPVVMMHMNIQDSGTQPGGVPS#APTGPLGPPGHGQTLGQQVPGFPTAPTR	3.674	-4.21	473	18.266	0	0	0	0
P46821	MAP1B	MAP1B_HUMAN Microtubule-associated protein 1B	T#PDTSTYCYETAEK	3.067	-0.83	2034	54.711	0	0	0	0
P46821	MAP1B	MAP1B_HUMAN Microtubule-associated protein 1B	T#PDTSTYCYETAEK	2.369	-0.67	2034	33.918	0	0	0	0
P46821	MAP1B	MAP1B_HUMAN Microtubule-associated protein 1B	T#PDTSTYCYETAEK	2.734	-0.54	2034	54.711	0	0	0	0
P46821	MAP1B	MAP1B_HUMAN Microtubule-associated protein 1B	T#PDTSTYCYETAEK	2.851	1.32	2034	54.711	0	0	0	0
P46821	MAP1B	MAP1B_HUMAN Microtubule-associated protein 1B	T#PDTSTYCYETAEK	3.759	-0.86	2034	77.206	0	0	0	0
P46821	MAP1B	MAP1B_HUMAN Microtubule-associated protein 1B	T#PDTSTYCYETAEK	2.709	-2.17	2034	40.309	0	0	0	0
P46821	MAP1B	MAP1B_HUMAN Microtubule-associated protein 1B	TPQASTYS#YETSDLCYTAEK	2.284	0.8	2058	37.613	0	0	0	0
P46821	MAP1B	MAP1B_HUMAN Microtubule-associated protein 1B	TPQASTYS#YETSDLCYTAEK	1.589	0.8	2058	33.918	0	0	0	0
P46821	MAP1B	MAP1B_HUMAN Microtubule-associated protein 1B	TPQASTYS#YETSDLCYTAEK	2.79	0.48	2058	17.028	0	0	0	0
P46821	MAP1B	MAP1B_HUMAN Microtubule-associated protein 1B	TPQASTYS#YETSDLCYTAEK	1.639	0.04	2058	17.028	0	0	0	0
P46821	MAP1B	MAP1B_HUMAN Microtubule-associated protein 1B	TPQASTYS#YETSDLCYTAEKK	1.775	0.03	2058	15.288	0	0	0	0
P46821	MAP1B	MAP1B_HUMAN Microtubule-associated protein 1B	TPQASTYSYET#SDLCYTAEK	3.204	0.1	2061	54.711	0	0	0	0
P46937	YAP1	YAP1_HUMAN Yorkie homolog	SQLPT#LEQDGGTQNPVSSPGMSQELR	4.492	-0.86	354	62.527	0	0	0	0
P46937	YAP1	YAP1_HUMAN Yorkie homolog	SQLPT#LEQDGGTQNPVSSPGMSQELR	2.476	-6.86	354	18.266	0	0	0	0
P46937	YAP1	YAP1_HUMAN Yorkie homolog	SQLPTLEQDGGT#QNPVSSPGM*SQELR	1.692	-0.24	361	0	0	0	0	0
P46937	YAP1	YAP1_HUMAN Yorkie homolog	SQLPTLEQDGGT#QNPVSSPGMSQELR	2.492	-1.7	361	28.55	0	0	0	0
P46937	YAP1	YAP1_HUMAN Yorkie homolog	SQLPTLEQDGGT#QNPVSSPGMSQELR	1.662	-2.07	361	0	0	0	0	0
P46937	YAP1	YAP1_HUMAN Yorkie homolog	SQLPTLEQDGGT#QNPVSSPGMSQELR	2.175	-4.44	361	0	0	0	0	0
P46939	UTRN	UTRO_HUMAN Utrophin	VVLVS#SASDIPVQSHR	3.295	-0.65	2210	20.016	0	0	0	0
P46939	UTRN	UTRO_HUMAN Utrophin	VVLVS#SASDIPVQSHR	3.145	0.02	2210	44.274	0	0	0	0
P46939	UTRN	UTRO_HUMAN Utrophin	VVLVS#SASDIPVQSHR	1.679	0.47	2210	20.016	0	0	0	0
P47755	CAPZA2	CAZA2_HUMAN F-actin-capping protein subunit alpha-2	EAT#DPRPCEVENAVESWR	1.722	-7.38	106	13.113	0	0	0	0
P47756	CAPZB	CAPZB_HUMAN F-actin-capping protein subunit beta	DET#VSDCSPHIANIGR	3.728	0.42	202	85.666	0	0	0	0
P47756	CAPZB	CAPZB_HUMAN F-actin-capping protein subunit beta	DET#VSDCSPHIANIGR	3.868	-0.19	202	60.621	0	0	0	0
P47756	CAPZB	CAPZB_HUMAN F-actin-capping protein subunit beta	DET#VSDCSPHIANIGR	3.756	-0.3	202	60.621	0	0	0	0
P47756	CAPZB	CAPZB_HUMAN F-actin-capping protein subunit beta	DET#VSDCSPHIANIGR	3.438	-0.06	202	85.666	0	0	0	0
P47756	CAPZB	CAPZB_HUMAN F-actin-capping protein subunit beta	DET#VSDCSPHIANIGR	4.774	-0.08	202	85.666	0	0	0	0
P47756	CAPZB	CAPZB_HUMAN F-actin-capping protein subunit beta	DETVS#DCSPHIANIGR	2.557	2.61	204	72.049	0	0	0	0
P47756	CAPZB	CAPZB_HUMAN F-actin-capping protein subunit beta	NLSDLIDLVPS#LCEDLLSSVDQPLK	1.397	-2.31	34	0	0	0	0	0
P47756	CAPZB	CAPZB_HUMAN F-actin-capping protein subunit beta	NLSDLIDLVPS#LCEDLLSSVDQPLK	1.623	-1.34	34	17.028	0	0	0	0
P47756	CAPZB	CAPZB_HUMAN F-actin-capping protein subunit beta	NLSDLIDLVPS#LCEDLLSSVDQPLK	2.054	-2.41	34	0	0	0	0	0
P47756	CAPZB	CAPZB_HUMAN F-actin-capping protein subunit beta	QM*EKDET#VSDCSPHIANIGR	2.819	0.17	202	37.613	0	0	0	0
P47756	CAPZB	CAPZB_HUMAN F-actin-capping protein subunit beta	QM*EKDET#VSDCSPHIANIGR	1.664	-1.26	202	17.028	0	0	0	0
P47756	CAPZB	CAPZB_HUMAN F-actin-capping protein subunit beta	QM*EKDET#VSDCSPHIANIGR	3.874	0.96	202	60.621	0	0	0	0
P47756	CAPZB	CAPZB_HUMAN F-actin-capping protein subunit beta	QM*EKDET#VSDCSPHIANIGR	4.102	0.21	202	60.621	0	0	0	0
P47756	CAPZB	CAPZB_HUMAN F-actin-capping protein subunit beta	QM*EKDET#VSDCSPHIANIGR	2.529	0.5	202	37.613	0	0	0	0
P47756	CAPZB	CAPZB_HUMAN F-actin-capping protein subunit beta	QM*EKDET#VSDCSPHIANIGR	2.83	-0.69	202	37.613	0	0	0	0
P47756	CAPZB	CAPZB_HUMAN F-actin-capping protein subunit beta	QM*EKDET#VSDCSPHIANIGR	4.686	1.11	202	37.613	0	0	0	0
P47756	CAPZB	CAPZB_HUMAN F-actin-capping protein subunit beta	QM*EKDET#VSDCSPHIANIGR	5.412	0.44	202	17.028	0	0	0	0
P47756	CAPZB	CAPZB_HUMAN F-actin-capping protein subunit beta	QM*EKDET#VSDCSPHIANIGR	3.194	0.33	202	37.613	0	0	0	0
P47756	CAPZB	CAPZB_HUMAN F-actin-capping protein subunit beta	QM*EKDET#VSDCSPHIANIGR	3.121	-0.24	202	17.028	0	0	0	0
P47756	CAPZB	CAPZB_HUMAN F-actin-capping protein subunit beta	QM*EKDET#VSDCSPHIANIGR	2.896	0.37	202	17.028	0	0	0	0
P47756	CAPZB	CAPZB_HUMAN F-actin-capping protein subunit beta	QM*EKDET#VSDCSPHIANIGR	2.468	-0.37	202	17.028	0	0	0	0
P47756	CAPZB	CAPZB_HUMAN F-actin-capping protein subunit beta	QM*EKDET#VSDCSPHIANIGR	3.672	0.13	202	37.613	0	0	0	0
P47756	CAPZB	CAPZB_HUMAN F-actin-capping protein subunit beta	QM*EKDET#VSDCSPHIANIGR	4.039	-0.97	202	17.028	0	0	0	0
P47756	CAPZB	CAPZB_HUMAN F-actin-capping protein subunit beta	QM*EKDET#VSDCSPHIANIGR	3.307	-0.32	202	37.613	0	0	0	0
P47756	CAPZB	CAPZB_HUMAN F-actin-capping protein subunit beta	QM*EKDET#VSDCSPHIANIGR	3.026	-0.45	202	37.613	0	0	0	0
P47756	CAPZB	CAPZB_HUMAN F-actin-capping protein subunit beta	QM*EKDET#VSDCSPHIANIGR	4.921	-0.35	202	37.613	0	0	0	0
P47756	CAPZB	CAPZB_HUMAN F-actin-capping protein subunit beta	QM*EKDET#VSDCSPHIANIGR	2.91	-1.58	202	17.028	0	0	0	0
P47756	CAPZB	CAPZB_HUMAN F-actin-capping protein subunit beta	QM*EKDET#VSDCSPHIANIGR	3.676	-0.46	202	17.028	0	0	0	0
P47756	CAPZB	CAPZB_HUMAN F-actin-capping protein subunit beta	QM*EKDET#VSDCSPHIANIGR	4.325	-0.23	202	60.621	0	0	0	0
P47756	CAPZB	CAPZB_HUMAN F-actin-capping protein subunit beta	QM*EKDET#VSDCSPHIANIGR	4.16	0.44	202	37.613	0	0	0	0
P47756	CAPZB	CAPZB_HUMAN F-actin-capping protein subunit beta	QM*EKDETVS#DCSPHIANIGR	2.196	-0.53	204	0	0	0	0	0
P47756	CAPZB	CAPZB_HUMAN F-actin-capping protein subunit beta	QMEKDET#VSDCSPHIANIGR	3.032	-0.21	202	37.613	0	0	0	0
P47756	CAPZB	CAPZB_HUMAN F-actin-capping protein subunit beta	QMEKDET#VSDCSPHIANIGR	2.269	-0.32	202	17.028	0	0	0	0
P47756	CAPZB	CAPZB_HUMAN F-actin-capping protein subunit beta	QMEKDET#VSDCSPHIANIGR	3.86	0.11	202	37.613	0	0	0	0
P47756	CAPZB	CAPZB_HUMAN F-actin-capping protein subunit beta	QMEKDET#VSDCSPHIANIGR	3.475	0.17	202	37.613	0	0	0	0
P47756	CAPZB	CAPZB_HUMAN F-actin-capping protein subunit beta	QMEKDET#VSDCSPHIANIGR	3.999	-0.04	202	60.621	0	0	0	0
P47756	CAPZB	CAPZB_HUMAN F-actin-capping protein subunit beta	QMEKDET#VSDCSPHIANIGR	4.662	-0.18	202	37.613	0	0	0	0
P47756	CAPZB	CAPZB_HUMAN F-actin-capping protein subunit beta	QMEKDET#VSDCSPHIANIGR	3.983	-7.25	202	37.613	0	0	0	0
P47756	CAPZB	CAPZB_HUMAN F-actin-capping protein subunit beta	QMEKDET#VSDCSPHIANIGR	5.031	0.05	202	60.621	0	0	0	0
P47756	CAPZB	CAPZB_HUMAN F-actin-capping protein subunit beta	QMEKDET#VSDCSPHIANIGR	3.55	-0.03	202	60.621	0	0	0	0
P47756	CAPZB	CAPZB_HUMAN F-actin-capping protein subunit beta	QMEKDET#VSDCSPHIANIGR	5.326	-0.49	202	37.613	0	0	0	0
P47756	CAPZB	CAPZB_HUMAN F-actin-capping protein subunit beta	QMEKDET#VSDCSPHIANIGR	4.972	-0.34	202	37.613	0	0	0	0
P47756	CAPZB	CAPZB_HUMAN F-actin-capping protein subunit beta	QMEKDET#VSDCSPHIANIGR	4.81	-0.04	202	60.621	0	0	0	0
P47756	CAPZB	CAPZB_HUMAN F-actin-capping protein subunit beta	QMEKDET#VSDCSPHIANIGR	4.38	-2.18	202	37.613	0	0	0	0
P47756	CAPZB	CAPZB_HUMAN F-actin-capping protein subunit beta	QMEKDET#VSDCSPHIANIGR	3.315	0.39	202	17.028	0	0	0	0
P47756	CAPZB	CAPZB_HUMAN F-actin-capping protein subunit beta	QMEKDET#VSDCSPHIANIGR	2.215	-0.02	202	37.613	0	0	0	0
P47756	CAPZB	CAPZB_HUMAN F-actin-capping protein subunit beta	QMEKDET#VSDCSPHIANIGR	3.575	0.05	202	37.613	0	0	0	0
P47756	CAPZB	CAPZB_HUMAN F-actin-capping protein subunit beta	QMEKDET#VSDCSPHIANIGR	2.499	-1	202	17.028	0	0	0	0
P47756	CAPZB	CAPZB_HUMAN F-actin-capping protein subunit beta	QMEKDET#VSDCSPHIANIGR	3.427	-5.32	202	37.613	0	0	0	0
P47756	CAPZB	CAPZB_HUMAN F-actin-capping protein subunit beta	QMEKDET#VSDCSPHIANIGR	3.306	7.55	202	37.613	0	0	0	0
P47756	CAPZB	CAPZB_HUMAN F-actin-capping protein subunit beta	QMEKDET#VSDCSPHIANIGR	2.181	6.94	202	37.613	0	0	0	0
P47756	CAPZB	CAPZB_HUMAN F-actin-capping protein subunit beta	QMEKDET#VSDCSPHIANIGR	3.322	7.62	202	37.613	0	0	0	0
P47756	CAPZB	CAPZB_HUMAN F-actin-capping protein subunit beta	QMEKDET#VSDCSPHIANIGR	4.359	-0.98	202	37.613	0	0	0	0
P47756	CAPZB	CAPZB_HUMAN F-actin-capping protein subunit beta	QMEKDET#VSDCSPHIANIGR	3.933	-1.18	202	37.613	0	0	0	0
P47756	CAPZB	CAPZB_HUMAN F-actin-capping protein subunit beta	QMEKDET#VSDCSPHIANIGR	1.833	1.28	202	20.016	0	0	0	0
P47756	CAPZB	CAPZB_HUMAN F-actin-capping protein subunit beta	QMEKDET#VSDCSPHIANIGR	3.213	-1.68	202	37.613	0	0	0	0
P47756	CAPZB	CAPZB_HUMAN F-actin-capping protein subunit beta	QMEKDET#VSDCSPHIANIGR	3.367	2.09	202	37.613	0	0	0	0
P47756	CAPZB	CAPZB_HUMAN F-actin-capping protein subunit beta	QMEKDET#VSDCSPHIANIGR	4.02	2.32	202	37.613	0	0	0	0
P47756	CAPZB	CAPZB_HUMAN F-actin-capping protein subunit beta	QMEKDETVS#DCSPHIANIGR	2.466	0.15	204	17.028	0	0	0	0
P47756	CAPZB	CAPZB_HUMAN F-actin-capping protein subunit beta	QMEKDETVS#DCSPHIANIGR	1.453	-3.97	204	0	0	0	0	0
P47756	CAPZB	CAPZB_HUMAN F-actin-capping protein subunit beta	QMEKDETVS#DCSPHIANIGR	1.879	2.09	204	20.016	0	0	0	0
P48382	RFX5	RFX5_HUMAN DNA-binding protein RFX5	T#AEVPVSEASGQAPPAK	1.745	0.81	433	126.914	0	0	0	0
P48382	RFX5	RFX5_HUMAN DNA-binding protein RFX5	T#AEVPVSEASGQAPPAK	1.392	-0.08	433	45.171	0	0	0	0
P48382	RFX5	RFX5_HUMAN DNA-binding protein RFX5	T#AEVPVSEASGQAPPAK	2.735	-0.52	433	63.992	0	0	0	0
P48382	RFX5	RFX5_HUMAN DNA-binding protein RFX5	T#AEVPVSEASGQAPPAK	2.525	0.38	433	83.991	0	0	0	0
P48382	RFX5	RFX5_HUMAN DNA-binding protein RFX5	T#AEVPVSEASGQAPPAK	2.361	0.01	433	83.991	0	0	0	0
P48382	RFX5	RFX5_HUMAN DNA-binding protein RFX5	T#AEVPVSEASGQAPPAK	3.471	-1.42	433	105.001	0	0	0	0
P48382	RFX5	RFX5_HUMAN DNA-binding protein RFX5	T#AEVPVSEASGQAPPAK	1.897	-2.2	433	45.171	0	0	0	0
P48382	RFX5	RFX5_HUMAN DNA-binding protein RFX5	TAEVPVS#EASGQAPPAK	1.84	0.97	439	57.327	0	0	0	0
P48382	RFX5	RFX5_HUMAN DNA-binding protein RFX5	TAEVPVS#EASGQAPPAK	2.145	0.53	439	106.134	0	0	0	0
P48382	RFX5	RFX5_HUMAN DNA-binding protein RFX5	TAEVPVS#EASGQAPPAK	2.107	-4.09	439	0	0	0	0	0
P48382	RFX5	RFX5_HUMAN DNA-binding protein RFX5	TAEVPVS#EASGQAPPAK	2.527	-1.28	439	106.134	0	0	0	0
[truncated: 5,549 more rows]
