# Supplementary material for: Combining Selective Enrichment and a Boosting Approach to Globally and Site-Specifically Characterize Protein Co-translational O-GlcNAcylation
Source: Anal Chem. 2023 Feb 20;95(9):4371–80. doi: 10.1021/acs.analchem.2c04779 (PMC9996615; doi:10.1021/acs.analchem.2c04779)
Supplement: Supplementary file 4 — ac2c04779_si_004.xlsx [file ac2c04779_si_004.xlsx]

## Sheet: Sheet2
Table S3. Unique co-translational O-GlcNAcylated peptides from transcription factors in MCF7 cells
Reference	UniProt ID	Gene Symbol	ModScore Peptide	XCorr	PPM	Site 1 Position	Site 1 Score	Site 2 Position	Site 2 Score	Treat Exp 1 S/N	Treat Exp 2 S/N	Control Exp 1 S/N	Control Exp 2 S/N	Boosting S/N
tr|I3L2J0|I3L2J0_HUMAN	I3L2J0	CIC	R.AVSPAVPFS#R.S	2.51	3.94	774	27.791	0	0	31.8793	26.0169	25.4234	38.497	1987.65
tr|J3QQK4|J3QQK4_HUMAN	J3QQK4	BPTF	K.IVAVNVPAT#QGGVVQVQQK.V	2.555	7.85	214	1000	0	0	8.55524	6.01734	8.76316	12.2429	1186.96
sp|O00268|TAF4_HUMAN	O00268	TAF4	K.QVS#QAQTTVQPSATLQR.S	1.4	11.25	528	50.686	0	0	6.05459	4.29157	7.63324	0.912488	655.281
sp|O43474|KLF4_HUMAN	O43474	KLF4	K.ASLS#APGSEYGSPSVISVSK.G	4.495	6.62	236	0	0	0	5.90729	5.24497	6.39042	10.7772	1119.7
sp|O60675|MAFK_HUMAN	O60675	MAFK	K.VAT#TSVITIVK.S	1.541	0.6	133	20.016	0	0	19.2825	15.1451	21.7564	26.9287	1447.04
sp|O60675|MAFK_HUMAN	O60675	MAFK	K.S#TELSSTSVPFSAAS.-	2.278	6.22	142	0	0	0	18.7852	15.1229	19.6987	21.4558	993.59
sp|O75376|NCOR1_HUMAN	O75376	NCOR1	R.NQVSSQTPQQPPTSTFQNS#PSALVSTPVR.T	2.333	5.78	2084	0	0	0	5.47877	4.47376	5.16648	6.84216	474.606
sp|O94842|TOX4_HUMAN	O94842	TOX4	R.GLQLGQTST#ATIQPSQQAQIVTR.S	6.548	0.34	407	17.028	0	0	8.86853	6.17733	8.14342	9.96389	533.3
sp|P13646|K1C13_HUMAN_contaminant	P13646	KRT13	K.MIGFPS#SAGSVSPR.S	2.095	-1.83	421	0	0	0	6.08665	2.59618	4.88575	9.85317	937.181
sp|P15924|DESP_HUMAN_contaminant	P15924	DSP	K.LENINGVT#DGYLNSLCTVR.A	3.443	4.89	760	29.384	0	0	5.50449	4.90395	5.60469	6.5818	723.737
sp|P17544|ATF7_HUMAN	P17544	ATF7	R.S#AAEAVATSVLTQMASQR.T	2.047	-0.18	455	80.387	0	0	76.8561	55.8623	88.5374	83.2904	864.668
sp|P18583|SON_HUMAN	P18583	SON	R.CVS#VQTDPTDEIPTKK.S	2.514	-2.28	94	18.266	0	0	9.53921	6.92432	8.63741	7.77836	702.195
sp|P18583|SON_HUMAN	P18583	SON	K.ILDS#FAAAPVPTTTLVLK.S	3.775	5.41	244	118.174	0	0	7.6142	8.77819	9.42548	22.3369	1291.89
sp|P18583|SON_HUMAN	P18583	SON	K.ILDSFAAAPVPT#TTLVLK.S	1.702	4.61	252	20.016	0	0	8.60451	2.39662	8.35668	7.21958	600.118
sp|P18583|SON_HUMAN	P18583	SON	K.ILDSFAAAPVPTTT#LVLK.S	1.824	10.1	254	17.028	0	0	5.36838	7.52903	9.16346	10.9243	310.608
sp|P18846|ATF1_HUMAN	P18846	ATF1	R.T#TPSATSLPQTVVMTSPVTLTSQTTK.T	2.563	-0.66	183	0	0	0	7.58998	3.85937	8.62772	6.53354	404.165
sp|P22681|CBL_HUMAN	P22681	CBL	K.VPVS#APSSSDPWTGR.E	1.888	-0.41	601	54.711	0	0	12.6736	10.1105	13.7526	20.7337	1372.01
sp|P29590|PML_HUMAN	P29590	PML	R.LQDLS#SCITQGK.D	1.71	7.6	387	44.274	0	0	27.0102	17.1896	24.6515	24.3377	1714.1
sp|P32519|ELF1_HUMAN	P32519	ELF1	R.TST#MQDETLNSSVQSIR.T	2.343	0.37	405	0	0	0	8.97809	6.56444	9.86486	11.2378	1277.11
sp|P32519|ELF1_HUMAN	P32519	ELF1	K.FILQAIPSS#QPMTVLK.E	2.507	7.1	474	20.016	0	0	10.2237	7.16497	10.9358	9.13574	820.963
sp|P35226|BMI1_HUMAN	P35226	BMI1	R.KSSVNGSS#ATSSG.-	1.879	6.88	321	18.266	0	0	0	10.7697	6.85769	10.438	1139.61
sp|P39880|CUX1_HUMAN	P39880	CUX1	K.QAPLS#QSDITILTPK.L	1.927	6.06	734	17.028	0	0	7.82529	2.97494	5.48428	9.2513	538.28
sp|P42224-2|STAT1_HUMAN	P42224	STAT1	K.TELISVS#EV.-	2.145	7.91	710	44.274	0	0	9.53203	11.2394	12.6102	20.8292	2553.84
sp|P43243|MATR3_HUMAN	P43243	MATR3	R.DLS#AAGIGLLAAATQSLSMPASLGR.M	4.221	9.28	22	128.681	0	0	0	9.52568	11.3851	13.2102	1079.86
sp|P43243|MATR3_HUMAN	P43243	MATR3	R.DLSAAGIGLLAAAT#QSLSMPASLGR.M	3.159	6.26	33	40.309	0	0	5.54106	8.87187	15.007	14.2165	286.553
sp|P48382|RFX5_HUMAN	P48382	RFX5	K.VAT#LPLSSR.A	1.245	7.08	364	93.8	0	0	21.7272	17.5223	28.2607	21.4116	81.485
sp|P48382|RFX5_HUMAN	P48382	RFX5	R.TAEVPVSEAS#GQAPPAK.A	2.309	6.68	442	0	0	0	7.80792	5.25115	2.62541	0.730959	392.311
sp|P49336|CDK8_HUMAN	P49336	CDK8	R.VVPPTT#TSGGLIMTSDYQR.S	1.787	3.46	411	0	0	0	5.16264	5.53805	4.17817	8.34265	505.735
sp|P51610|HCFC1_HUMAN	P51610	HCFC1	K.YDIPATAATAT#SPTPNPVPSVPANPPK.S	3.357	4.09	410	0	0	0	14.9862	9.61987	11.9233	12.2795	393.173
sp|P51610|HCFC1_HUMAN	P51610	HCFC1	K.VTGPQATTGTPLVT#MRPASQAGK.A	2.308	-0.01	502	14.336	0	0	5.20288	2.43519	5.79908	6.7473	374.331
sp|P51610|HCFC1_HUMAN	P51610	HCFC1	K.VTGPQATTGTPLVTMRPAS#QAGK.A	1.776	8.25	507	27.791	0	0	5.04858	2.34184	8.015	0	205.769
sp|P51610|HCFC1_HUMAN	P51610	HCFC1	K.APVTVTS#LPAGVR.M	2.404	0.05	518	20.016	0	0	11.358	15.5569	16.3116	14.6821	1284.68
sp|P51610|HCFC1_HUMAN	P51610	HCFC1	K.IPPS#SAPT#VLSVPAGTTIVK.T	4.037	7.92	562	0	566	0	13.7274	11.5173	17.5801	15.9169	1018.77
sp|P51610|HCFC1_HUMAN	P51610	HCFC1	K.IPPS#SAPT#VLSVPAGTTIVK.T	4.037	7.92	562	0	566	0	13.7274	11.5173	17.5801	15.9169	1018.77
sp|P51610|HCFC1_HUMAN	P51610	HCFC1	K.IPPS#SAPT#VLSVPAGTTIVK.T	2.584	0	562	0	566	0	7.71774	0	5.83832	8.48811	481.441
sp|P51610|HCFC1_HUMAN	P51610	HCFC1	K.IPPSSAPTVLS#VPAGTTIVK.T	2.635	6.79	569	15.288	0	0	22.0248	19.185	14.7007	24.1111	667.284
sp|P51610|HCFC1_HUMAN	P51610	HCFC1	K.T#MAVTPGTTTLPATVK.V	3.308	0.15	579	31.351	0	0	9.13791	5.63408	7.37589	13.8102	1440.38
sp|P51610|HCFC1_HUMAN	P51610	HCFC1	K.T#MAVTPGT#TTLPATVK.V	1.909	5.64	579	53.58	586	53.58	5.1416	0	5.39944	6.55893	463.689
sp|P51610|HCFC1_HUMAN	P51610	HCFC1	K.TMAVT#PGTTTLPATVK.V	2.035	-5.01	583	17.028	0	0	9.05073	10.5484	8.72174	14.8196	1063.85
sp|P51610|HCFC1_HUMAN	P51610	HCFC1	K.TMAVT#PGTTTLPATVK.V	2.035	-5.01	583	17.028	0	0	9.05073	10.5484	8.72174	14.8196	1063.85
sp|P51610|HCFC1_HUMAN	P51610	HCFC1	K.TMAVTPGTT#TLPATVK.V	1.707	6.66	587	20.016	0	0	7.26433	4.30776	3.88258	9.08029	411.167
sp|P51610|HCFC1_HUMAN	P51610	HCFC1	K.VAS#SPVMVSNPATR.M	1.967	7.71	597	20.016	0	0	11.3082	8.68149	13.3089	1.41265	988.505
sp|P51610|HCFC1_HUMAN	P51610	HCFC1	K.VASSPVMVS#NPATR.M	1.516	12.29	603	45.171	0	0	2.62491	10.4913	12.787	4.34	2132.61
sp|P51610|HCFC1_HUMAN	P51610	HCFC1	K.SPIS#VPGGSALISNLGK.V	2.141	12.48	669	36.529	0	0	15.9777	9.26599	16.552	12.3994	618.379
sp|P51610|HCFC1_HUMAN	P51610	HCFC1	K.TIPMSAIIT#QAGATGVTSSPGIK.S	2.48	7.57	779	47.631	0	0	5.36755	2.77103	4.14962	7.21791	528.039
sp|P51610|HCFC1_HUMAN	P51610	HCFC1	K.S#PITIITTK.V	1.882	8.28	794	54.711	0	0	5.5454	5.52069	4.68068	0.595522	457.548
sp|P51610|HCFC1_HUMAN	P51610	HCFC1	K.SPIT#IITTK.V	1.251	5.27	797	54.711	0	0	6.65629	5.82412	4.50716	7.25147	283.964
sp|P51610|HCFC1_HUMAN	P51610	HCFC1	K.SPITIIT#TK.V	1.254	12.9	800	23.016	0	0	6.21157	6.43618	4.51685	8.37906	657.824
sp|P51610|HCFC1_HUMAN	P51610	HCFC1	K.SPITIITT#K.V	1.391	6.48	801	23.016	0	0	13.0739	7.52886	13.6436	16.1287	896.911
sp|P51610|HCFC1_HUMAN	P51610	HCFC1	K.VMT#SGTGAPAK.I	1.384	7.79	805	20.016	0	0	10.1286	8.89008	11.6113	4.39678	2263.85
sp|P51610|HCFC1_HUMAN	P51610	HCFC1	R.LVT#PVTVSAVKPAVTTLVVK.G	1.791	12.88	858	16.069	0	0	5.16564	2.6386	6.70655	5.86855	406.343
sp|P51610|HCFC1_HUMAN	P51610	HCFC1	R.QEAAAS#LVTSTVGQQNGSVVR.V	4.029	0.18	1058	15.288	0	0	9.69685	5.86304	8.24429	11.8289	722.564
sp|P51610|HCFC1_HUMAN	P51610	HCFC1	R.QEAAASLVTS#TVGQQNGSVVR.V	3.793	1.44	1062	14.336	0	0	7.75398	6.96206	5.1441	7.92716	528.58
sp|P51610|HCFC1_HUMAN	P51610	HCFC1	R.IS#VATGALEAAQGSK.S	3.157	11.98	1150	33.918	0	0	11.9026	9.37221	13.7919	16.0711	1020.87
sp|P51610|HCFC1_HUMAN	P51610	HCFC1	R.ISVAT#GALEAAQGSK.S	2.286	11.22	1153	37.613	0	0	7.36771	5.42984	4.74714	10.1641	716.651
sp|P51610-4|HCFC1_HUMAN	P51610	HCFC1	R.ALT#TEVPIPAK.I	1.385	5.34	1513	20.016	0	0	40.8597	32.4603	42.0488	44.5533	1307.9
sp|Q00839|HNRPU_HUMAN	Q00839	HNRNPU	K.SSGPTSLFAVT#VAPPGAR.Q	2.512	10.58	197	63.992	0	0	8.62271	10.6496	13.3966	14.5691	883.026
sp|Q01167|FOXK2_HUMAN	Q01167	FOXK2	R.FAQS#APGSPLSSQPVLITVQR.Q	1.307	12.34	424	50.686	0	0	5.85535	0	6.5965	3.08282	433.075
sp|Q12830|BPTF_HUMAN	Q12830	BPTF	K.TVIT#EVTTMTSTVATESK.T	3.694	2.59	1712	15.288	0	0	5.89126	4.83832	3.55192	7.96289	573.537
sp|Q12830|BPTF_HUMAN	Q12830	BPTF	K.VMVAPIS#GSVTTGTK.M	2.388	9.06	2081	37.613	0	0	7.83714	6.02185	11.8238	0.092184	362.127
sp|Q12830|BPTF_HUMAN	Q12830	BPTF	R.GQPVSTAVS#APNTVSSTPGQK.S	2.844	12.43	2233	0	0	0	0	7.848	9.80908	1.167	744.539
sp|Q13952|NFYC_HUMAN	Q13952	NFYC	R.LAQPVS#GTQVVQGQIQTLATNAQQGQR.N	3.282	3.24	258	18.266	0	0	5.68919	4.81812	0	5.54974	304.658
sp|Q14686|NCOA6_HUMAN	Q14686	NCOA6	R.SIVTT#LVPSELISAVPTTK.S	2.27	6.44	1920	15.661	0	0	5.00683	5.66765	5.88591	7.49045	507.321
sp|Q14686|NCOA6_HUMAN	Q14686	NCOA6	R.SIVTTLVPS#ELISAVPTTK.S	2.202	8.48	1924	14.946	0	0	0	7.45121	5.18001	5.20105	236.465
sp|Q15365|PCBP1_HUMAN	Q15365	PCBP1	R.VMTIPYQPMPAS#SPVICAGGQDR.C	1.977	1.05	189	0	0	0	12.8126	10.3258	13.6399	14.8849	508.442
sp|Q15723|ELF2_HUMAN	Q15723	ELF2	R.VAMQVPVVMT#SLGQK.I	1.227	-0.21	399	21.26	0	0	16.9761	13.1967	20.6896	19.3702	418.153
sp|Q15750|TAB1_HUMAN	Q15750	TAB1	R.VYPVS#VPYSSAQSTSK.T	2.552	-5.16	391	71.586	0	0	7.12439	6.10886	6.82278	17.6714	2196.48
sp|Q16594|TAF9_HUMAN	Q16594	TAF9	R.LSVGSVTSRPSTPTLGT#PTPQTMSVSTK.V	3.22	-1.98	164	18.266	0	0	5.37673	4.04791	0	0.473612	197.064
sp|Q16594|TAF9_HUMAN	Q16594	TAF9	R.FT#VQMPTSQSPAVK.A	1.762	1.55	188	67.368	0	0	5.90679	8.7655	7.26099	11.4367	813.801
sp|Q68CP9|ARID2_HUMAN	Q68CP9	ARID2	R.AIPLPIQMYYQQQPVS#TSVVR.V	2.008	5.48	618	0	0	0	7.36236	3.89561	8.13891	8.06025	276.861
sp|Q6MZP7|LIN54_HUMAN	Q6MZP7	LIN54	K.LGAQTPVT#ISANQIILNK.V	3.78	5.58	109	0	0	0	12.8834	8.97174	10.9707	11.8074	741.68
sp|Q6MZP7|LIN54_HUMAN	Q6MZP7	LIN54	R.T#PTSGPVITK.L	1.853	7.36	235	33.918	0	0	10.02	8.70003	12.4946	2.57414	1508.67
sp|Q6MZP7|LIN54_HUMAN	Q6MZP7	LIN54	R.TPTS#GPVITK.L	1.908	7.66	238	47.277	0	0	2.70874	11.2608	12.6075	15.0277	561.938
sp|Q6MZP7|LIN54_HUMAN	Q6MZP7	LIN54	K.ST#VQTITVGGVSTSQFK.T	3.543	2.11	322	0	0	0	5.47242	4.8931	6.38357	6.36136	635.562
sp|Q6P4R8|NFRKB_HUMAN	Q6P4R8	NFRKB	R.LMPALGVS#VADQK.G	1.99	9.3	1067	1000	0	0	16.1927	8.83029	14.3822	18.4807	1488.59
sp|Q6P4R8|NFRKB_HUMAN	Q6P4R8	NFRKB	R.QVPVSTTVVS#TSQAGKLPTR.I	3.611	-1.6	1173	0	0	0	7.36871	5.45055	4.92433	6.23211	432.599
sp|Q6P4R8|NFRKB_HUMAN	Q6P4R8	NFRKB	R.IT#VPLSVISQPMK.G	1.265	9.1	1185	31.351	0	0	6.91013	2.46475	2.2697	9.98426	630.639
sp|Q6P4R8|NFRKB_HUMAN	Q6P4R8	NFRKB	R.IQTVPAS#HLQQGTASGSSK.A	2.725	12.21	1267	15.288	0	0	0	6.38257	9.27067	2.2049	1208.85
sp|Q6PJG2|EMSA1_HUMAN	Q6PJG2	ELMSAN1	R.AREDSGMVPLIIPVS#VPVR.T	3.357	-0.2	530	108.949	0	0	0	6.33581	0	3.24815	303.306
sp|Q6PJT7|ZC3HE_HUMAN	Q6PJT7	ZC3H14	K.AIS#EAQESVTK.T	1.623	8.5	360	88.334	0	0	7.20755	7.42248	8.47659	2.39795	1258.83
sp|Q6VMQ6|MCAF1_HUMAN	Q6VMQ6	ATF7IP	K.NPVSLPS#LPNPTKPNNVPSVPSPSIQR.N	2.024	2.9	837	37.613	0	0	5.23077	0	3.07146	4.11822	112.89
sp|Q6VMQ6|MCAF1_HUMAN	Q6VMQ6	ATF7IP	R.T#SLPTVGPSGLYSPSTNR.G	3.087	1.36	887	20.016	0	0	9.73259	9.27318	7.29038	13.3525	718.967
sp|Q6VMQ6|MCAF1_HUMAN	Q6VMQ6	ATF7IP	R.TS#LPTVGPSGLYSPSTNR.G	4.208	7.51	888	21.26	0	0	50.4323	41.1981	55.8605	59.3874	1427.55
sp|Q6VMQ6|MCAF1_HUMAN	Q6VMQ6	ATF7IP	K.IPIS#AFSTSSAAEQNSNTTPR.I	4.189	0.9	914	54.711	0	0	6.33214	3.21625	2.28322	7.06911	832.663
sp|Q7KZ85|SPT6H_HUMAN	Q7KZ85	SUPT6H	K.DHYQDPVPGITPS#SSSR.T	2.461	6.52	1525	0	0	0	11.2857	12.1088	12.4148	13.2366	361.116
sp|Q7KZ85|SPT6H_HUMAN	Q7KZ85	SUPT6H	R.TPAS#INATPANINLADLTR.A	1.837	14.91	1535	16.522	0	0	12.2344	7.86837	10.0668	13.4642	802.029
sp|Q7Z3K3|POGZ_HUMAN	Q7Z3K3	POGZ	K.LAPSFPS#PPAVSIASFVTVK.R	2.279	8.66	292	47.631	0	0	5.74163	3.81294	4.28472	6.30458	327.01
sp|Q7Z3K3|POGZ_HUMAN	Q7Z3K3	POGZ	K.LAPSFPSPPAVS#IASFVTVK.R	3.294	6.14	297	48.329	0	0	2.59635	15.9335	14.6053	16.536	374.456
sp|Q7Z3K3|POGZ_HUMAN	Q7Z3K3	POGZ	K.VT#SSIPVFDLQDGGR.K	2.289	6.66	361	0	0	0	14.7925	10.0653	9.34449	18.0649	1015.95
sp|Q7Z434|MAVS_HUMAN	Q7Z434	MAVS	K.VPTTLMPVNT#VALK.V	1.865	0.17	307	61.839	0	0	6.41965	6.6132	9.74562	10.9253	859.834
sp|Q7Z434|MAVS_HUMAN	Q7Z434	MAVS	R.AGMVPS#KVPTSMVLTK.V	1.798	7.51	361	14.63	0	0	11.444	14.3526	12.2234	14.841	983.88
sp|Q86UE4|LYRIC_HUMAN	Q86UE4	MTDH	K.TIS#TSDPAEVLVK.N	2.142	3.36	494	17.602	0	0	18.8715	11.8725	17.6441	21.8595	1365.48
sp|Q86YP4|P66A_HUMAN	Q86YP4	GATAD2A	K.EATAQKPT#GSVGSTVTTPPPLVR.G	3.005	-0.3	180	0	0	0	5.88124	2.49498	4.07463	6.40779	537.873
sp|Q86YP4|P66A_HUMAN	Q86YP4	GATAD2A	R.S#IPQSATWK.-	2.275	6.44	625	93.8	0	0	23.5381	16.8939	16.5357	19.5036	767.448
sp|Q8IWI9|MGAP_HUMAN	Q8IWI9	MGA	K.IPGVS#TPQTLAGTQK.F	1.865	7.03	1557	0	0	0	19.945	20.9438	17.8298	19.5071	482.433
sp|Q8IWI9|MGAP_HUMAN	Q8IWI9	MGA	K.T#TGITTPVASVAFPK.S	2.628	2.04	1663	31.351	0	0	10.5624	9.88924	14.1598	12.2571	1000.85
sp|Q8IWI9|MGAP_HUMAN	Q8IWI9	MGA	R.IS#PPEPQSFASK.T	1.499	9.89	1866	126.914	0	0	14.7359	12.5449	17.9054	18.4812	921.214
sp|Q8IWI9|MGAP_HUMAN	Q8IWI9	MGA	R.ISPPEPQS#FASK.T	1.795	0.39	1872	83.991	0	0	8.52134	6.65328	8.56777	12.0679	800.747
sp|Q8N1G0|ZN687_HUMAN	Q8N1G0	ZNF687	K.LS#PATPTSEGPK.V	1.39	8.18	374	47.631	0	0	8.21089	4.28873	8.48878	2.21358	1218.4
sp|Q8N1G0|ZN687_HUMAN	Q8N1G0	ZNF687	R.T#QSSLVEAFNK.I	1.211	2.34	493	17.028	0	0	6.60034	4.81528	1.99598	5.30943	375.629
sp|Q8NFD5|ARI1B_HUMAN	Q8NFD5	ARID1B	K.VMPTVPTS#QVTGPPPQPPPIRR.E	3.814	0.6	1577	0	0	0	0	6.39693	4.31962	8.9001	561.419
sp|Q8WXI9|P66B_HUMAN	Q8WXI9	GATAD2B	R.S#ISQSISGQK.-	1.784	1.17	584	50.686	0	0	0	6.86704	5.23946	6.40913	289.059
sp|Q92615|LAR4B_HUMAN	Q92615	LARP4B	R.EPS#VPASCAVSATYER.S	1.614	10.08	585	14.061	0	0	0	8.27151	14.7384	1.52888	1072.03
sp|Q93052|LPP_HUMAN	Q93052	LPP	K.S#TGEPLGHVPAR.M	3.265	2.02	11	20.016	0	0	0	10.5671	14.4971	18.4675	1477.78
sp|Q96KR1|ZFR_HUMAN	Q96KR1	ZFR	R.ST#APAVAYDSK.Q	2.04	6.87	149	0	0	0	18.7903	13.2418	21.6784	1.46559	1250.12
sp|Q96KR1|ZFR_HUMAN	Q96KR1	ZFR	K.GLTT#TGNSSLNSTSNTK.V	2.799	11.73	471	0	0	0	0	6.78187	6.54172	9.80574	1208.27
sp|Q96KR1|ZFR_HUMAN	Q96KR1	ZFR	K.STPVT#SAVQIPEVK.Q	2.426	8.39	532	15.661	0	0	6.23795	2.49899	4.51518	6.40161	797.163
sp|Q96L91|EP400_HUMAN	Q96L91	EP400	R.T#AAPTTASAAPQGPLR.G	1.415	9.02	1488	71.586	0	0	7.58547	7.27218	10.001	1.33867	849.346
sp|Q96L91|EP400_HUMAN	Q96L91	EP400	K.AAAAPFQT#SQASASAPR.H	2.755	11.89	1526	20.016	0	0	0	5.75098	8.49362	5.04624	2406.12
sp|Q96L91|EP400_HUMAN	Q96L91	EP400	K.AQPAIT#TGGSAAVLAGTIK.T	3.119	1.62	2604	20.016	0	0	7.5838	4.84717	6.55475	8.56593	910.507
sp|Q96L91|EP400_HUMAN	Q96L91	EP400	R.AVGSPATAT#PDLVSMATTQGVR.A	3.663	3.66	2691	16.069	0	0	9.49044	5.9467	9.5716	12.7889	816.753
sp|Q96L91|EP400_HUMAN	Q96L91	EP400	R.AVGSPATATPDLVS#MATTQGVR.A	2.662	7.15	2696	29.384	0	0	5.20205	4.85703	0	6.40345	923.592
sp|Q96L91|EP400_HUMAN	Q96L91	EP400	R.AVGSPATATPDLVSMATT#QGVR.A	3.479	7.46	2700	21.26	0	0	0	5.19186	2.59251	4.36989	630.981
sp|Q96L91|EP400_HUMAN	Q96L91	EP400	R.S#LVPQVSQATGVQLPGK.T	2.09	6.77	2728	45.171	0	0	17.093	15.0599	15.9007	23.0371	1564.27
sp|Q96L91|EP400_HUMAN	Q96L91	EP400	R.SLVPQVS#QATGVQLPGK.T	2.142	10.54	2734	74.165	0	0	9.32561	9.01366	9.67949	10.1651	660.214
sp|Q96L91|EP400_HUMAN	Q96L91	EP400	K.T#QFLTTPISQAQK.L	2.289	0.51	3019	117.111	0	0	11.0552	10.461	7.18935	18.8919	1845.83
sp|Q96L91|EP400_HUMAN	Q96L91	EP400	K.TQFLTT#PISQAQK.L	2.022	6.86	3024	20.016	0	0	5.27152	4.39928	5.28572	5.09434	329.364
sp|Q96RK0|CIC_HUMAN	Q96RK0	CIC	K.VLLPS#STR.I	1.62	8.36	1000	0	0	0	20.7561	15.5941	17.6551	1.39562	1096.69
sp|Q96T58|MINT_HUMAN	Q96T58	SPEN	R.AQSTPSPALPPDT#K.A	2.034	12.3	2522	90.599	0	0	0	15.4094	12.507	1.83149	1119.21
sp|Q96T58|MINT_HUMAN	Q96T58	SPEN	K.S#LVSTPAGPVNVLK.G	2.943	7.34	2681	33.918	0	0	12.3219	9.27151	11.3724	16.3314	1596.74
sp|Q96T58|MINT_HUMAN	Q96T58	SPEN	R.VNTS#EGVVLLSYSGQK.T	4.032	9.45	2811	0	0	0	17.0881	14.3274	15.1142	17.0251	908.062
sp|Q99594|TEAD3_HUMAN	Q99594	TEAD3	K.FSPPSPLPQAVFS#TSSR.F	2.078	2.92	156	0	0	0	2.99164	6.00181	3.83298	3.91097	593.584
sp|Q9H2P0|ADNP_HUMAN	Q9H2P0	ADNP	R.LGLGGNAPVS#IPQQSQSVK.Q	2.84	3.4	358	92.296	0	0	8.85217	5.37874	7.00047	11.7763	714.704
sp|Q9H4I2|ZHX3_HUMAN	Q9H4I2	ZHX3	R.EGDHS#FINGAVPVSQASASSAK.N	4.248	-0.59	231	138.177	0	0	5.19838	4.62406	4.23078	7.95705	621.223
sp|Q9HCD5|NCOA5_HUMAN	Q9HCD5	NCOA5	R.QPLGAT#SGASLK.T	1.287	8.62	394	20.016	0	0	7.26951	9.05975	3.79608	1.79158	895.512
sp|Q9NYJ8|TAB2_HUMAN	Q9NYJ8	TAB2	R.VVVT#QPNTK.Y	1.98	5.02	456	71.586	0	0	5.15813	5.55759	0	6.05258	217.761
sp|Q9P2N5|RBM27_HUMAN	Q9P2N5	RBM27	R.AANIVIQT#EPPVPVSINSNITR.V	2.222	6.16	539	64.776	0	0	7.96807	5.41264	7.57762	7.56443	498.139
sp|Q9UIU6|SIX4_HUMAN	Q9UIU6	SIX4	K.VFLSSLAPSAVVYT#VPNTGQTIGSVK.Q	2.272	5.66	556	0	0	0	2.89995	5.56644	2.49164	8.12839	414.448
sp|Q9UIU6|SIX4_HUMAN	Q9UIU6	SIX4	R.DIADSQPMS#APVASK.S	1.785	-0.1	644	31.351	0	0	5.72109	6.72309	3.44872	6.65378	500.751
sp|Q9UIU6|SIX4_HUMAN	Q9UIU6	SIX4	R.DIADSQPMSAPVAS#K.S	2.368	12.64	649	105.001	0	0	0	5.95255	5.06327	5.97977	1730.76
sp|Q9UKD1|GMEB2_HUMAN	Q9UKD1	GMEB2	K.VVST#LPSTVLGK.G	1.981	5.76	404	0	0	0	8.03053	5.43919	6.98411	6.19353	784.125
sp|Q9ULH7|MKL2_HUMAN	Q9ULH7	MKL2	K.VS#ESPSPVTTNTPAQFASVSPTVPEFLK.T	3.501	-2.95	207	0	0	0	4.52152	6.75749	8.52602	6.78939	356.504
sp|Q9ULJ3|ZBT21_HUMAN	Q9ULJ3	ZBTB21	K.LGLVIPS#SGSGSGNQSIDR.S	2.057	0.59	319	0	0	0	9.23092	5.82463	9.14459	9.42615	889.522
sp|Q9UPN9|TRI33_HUMAN	Q9UPN9	TRIM33	K.VKQEPGT#EDEICSFSGGVK.Q	3.198	-4.83	781	31.351	0	0	5.3101	4.11855	5.8096	9.13173	1133.13
sp|Q9Y618|NCOR2_HUMAN	Q9Y618	NCOR2	R.AIS#SASIEGLMGR.A	2.131	1.63	1331	20.016	0	0	16.8556	11.1855	13.5557	12.9201	1202.22
sp|Q9Y618|NCOR2_HUMAN	Q9Y618	NCOR2	R.LAYLPTAPQPFS#SR.H	2.444	7.38	1777	0	0	0	7.00147	6.40345	6.85418	11.9799	1231.78
sp|Q9Y6Q9|NCOA3_HUMAN	Q9Y6Q9	NCOA3	R.AVS#LDSPVSVGSSPPVK.N	1.965	2.37	857	54.711	0	0	2.68486	5.99814	6.57646	10.9156	715.337
sp|Q9Y6Q9|NCOA3_HUMAN	Q9Y6Q9	NCOA3	R.NVT#VTQTPSSGDWGLPNSK.A	3.069	8.37	910	17.028	0	0	5.69336	6.38458	7.46974	11.4625	1006.83
sp|Q9Y6X8|ZHX2_HUMAN	Q9Y6X8	ZHX2	K.DQLAIAAS#R.H	1.482	8.9	516	1000	0	0	0	11.686	11.7413	9.5519	871.332
