# Supplementary material for: Combining Selective Enrichment and a Boosting Approach to Globally and Site-Specifically Characterize Protein Co-translational O-GlcNAcylation
Source: Anal Chem. 2023 Feb 20;95(9):4371–80. doi: 10.1021/acs.analchem.2c04779 (PMC9996615; doi:10.1021/acs.analchem.2c04779)
Supplement: Supplementary file 5 — ac2c04779_si_005.xlsx [file ac2c04779_si_005.xlsx]

## Sheet: Sheet1
Table S4. Well localized co-translational O-GlcNAcylation sites identified in MCF7 cells
UniProt ID	Gene Symbol	Annotation	ModScore Peptide	XCorr	PPM	Site 1 Position	Site 1 Score	Site 2 Position	Site 2 Score	Treat Exp 1 S/N	Treat Exp 2 S/N	Control Exp 1 S/N	Control Exp 2 S/N	Boosting S/N
A6NKT7	RGPD3	RGPD3_HUMAN RanBP2-like and GRIP domain-containing protein 3	K.EGFS#IPVSADGFK.F	2.77	7.65	915	71.586	0	0	27.7542	18.1798	23.5861	28.8529	1504.3
I3L2J0	CIC	I3L2J0_HUMAN Protein capicua homolog	R.AVSPAVPFS#R.S	2.51	3.94	774	27.791	0	0	31.8793	26.0169	25.4234	38.497	1987.65
J3QQK4	BPTF	J3QQK4_HUMAN Nucleosome-remodeling factor subunit BPTF (Fragment)	K.IVAVNVPAT#QGGVVQVQQK.V	2.555	7.85	214	1000	0	0	8.55524	6.01734	8.76316	12.2429	1186.96
O00268	TAF4	TAF4_HUMAN Transcription initiation factor TFIID subunit 4	K.QVS#QAQTTVQPSATLQR.S	1.4	11.25	528	50.686	0	0	6.05459	4.29157	7.63324	0.912488	655.281
O15550	KDM6A	KDM6A_HUMAN Lysine-specific demethylase 6A	R.T#NLTSSAEEPWK.N	1.455	3.66	622	15.288	0	0	29.4234	25.4162	36.133	34.7667	915.13
O43426	SYNJ1	SYNJ1_HUMAN Synaptojanin-1	R.ES#PLKIDPFEDLSFNLLAVSK.A	2.541	9.05	1318	40.544	0	0	0	11.9933	15.5205	12.8226	641.227
O60313	OPA1	OPA1_HUMAN Dynamin-like 120 kDa protein, mitochondrial	K.EGCT#VSPETISLNVK.G	4.206	1.12	376	18.266	0	0	7.81042	4.758	8.12923	11.5541	1201.28
O60664	PLIN3	PLIN3_HUMAN Perilipin-3	R.T#LTAAAVSGAQPILSK.L	3.046	0.22	69	17.028	0	0	12.9834	8.70671	13.2025	17.7615	1612.01
O60675	MAFK	MAFK_HUMAN Transcription factor MafK	K.VAT#TSVITIVK.S	1.541	0.6	133	20.016	0	0	19.2825	15.1451	21.7564	26.9287	1447.04
O75179	ANKRD17	ANR17_HUMAN Ankyrin repeat domain-containing protein 17	R.QLFVT#VVK.T	1.327	0.5	2001	1000	0	0	12.2807	9.67297	12.1893	18.9184	1226.97
O75886	STAM2	STAM2_HUMAN Signal transducing adapter molecule 2	K.LVNEAPVYS#VYSK.L	1.628	9.3	372	57.327	0	0	12.6371	7.46273	13.2015	17.618	1089.13
O94842	TOX4	TOX4_HUMAN TOX high mobility group box family member 4	R.GLQLGQTST#ATIQPSQQAQIVTR.S	6.548	0.34	407	17.028	0	0	8.86853	6.17733	8.14342	9.96389	533.3
O96011	PEX11B	PX11B_HUMAN Peroxisomal membrane protein 11B	R.LLMEQESS#ACSR.R	1.746	0.81	151	20.016	0	0	5.40362	4.52971	6.23344	6.90896	505.199
P02545	LMNA	LMNA_HUMAN Prelamin-A/C	K.AQNT#WGCGNSLR.T	1.801	6.99	519	15.288	0	0	13.1721	9.58029	13.9958	10.5673	1276.53
P02545	LMNA	LMNA_HUMAN Prelamin-A/C	R.SVGGSGGGSFGDNLVT#R.S	2.472	-2.69	643	43.112	0	0	4.7904	5.1932	5.42216	9.00548	737.674
P04792	HSPB1	HSPB1_HUMAN Heat shock protein beta-1	K.LAT#QSNEITIPVTFESR.A	2.88	6.48	174	37.613	0	0	5.77119	6.83865	7.00899	11.1943	930.205
P04792	HSPB1	HSPB1_HUMAN Heat shock protein beta-1	K.LATQSNEIT#IPVTFESR.A	2.51	1.24	180	93.8	0	0	9.22374	10.0459	9.06242	15.0397	582.302
P04792	HSPB1	HSPB1_HUMAN Heat shock protein beta-1	K.LATQSNEITIPVT#FESR.A	3.501	6.73	184	50.686	0	0	10.7707	13.6908	13.0093	13.3174	843.073
P05787	KRT8	K2C8_HUMAN_contaminant Keratin, type II cytoskeletal 8	K.LVS#ESSDVLPK.-	2.486	9.88	475	37.613	0	0	15.0385	7.17065	12.7027	0.909983	780.589
P05787	KRT8	K2C8_HUMAN_contaminant Keratin, type II cytoskeletal 8	K.LVSES#SDVLPK.-	1.39	5.61	477	17.602	0	0	6.94653	0	0	5.15479	213.523
P08727	KRT19	K1C19_HUMAN_contaminant Keratin, type I cytoskeletal 19	R.QS#SATSSFGGLGGGSVR.F	2.443	8.39	9	20.016	0	0	7.36119	4.47744	6.28304	1.74799	960.948
P14314	PRKCSH	GLU2B_HUMAN Glucosidase 2 subunit beta	R.S#EALPTDLPAPSAPDLTEPK.E	2.157	5.94	282	49.067	0	0	9.84265	4.49113	8.80775	8.22609	703.175
P14314	PRKCSH	GLU2B_HUMAN Glucosidase 2 subunit beta	R.S#EALPT#DLPAPSAPDLTEPK.E	1.623	-0.44	282	25.039	287	30.31	9.22758	6.33331	6.55057	8.10818	258.894
P14314	PRKCSH	GLU2B_HUMAN Glucosidase 2 subunit beta	R.SEALPT#DLPAPSAPDLTEPK.E	2.819	-0.72	287	37.613	0	0	5.20756	2.33032	0	5.78488	345.546
P15924	DSP	DESP_HUMAN_contaminant Desmoplakin	K.LENINGVT#DGYLNSLCTVR.A	3.443	4.89	760	29.384	0	0	5.50449	4.90395	5.60469	6.5818	723.737
P17544	ATF7	ATF7_HUMAN Cyclic AMP-dependent transcription factor ATF-7	R.S#AAEAVATSVLTQMASQR.T	2.047	-0.18	455	80.387	0	0	76.8561	55.8623	88.5374	83.2904	864.668
P18583	SON	SON_HUMAN Protein SON	R.CVS#VQTDPTDEIPTKK.S	2.514	-2.28	94	18.266	0	0	9.53921	6.92432	8.63741	7.77836	702.195
P18583	SON	SON_HUMAN Protein SON	K.ILDS#FAAAPVPTTTLVLK.S	3.775	5.41	244	118.174	0	0	7.6142	8.77819	9.42548	22.3369	1291.89
P18583	SON	SON_HUMAN Protein SON	K.ILDSFAAAPVPT#TTLVLK.S	1.702	4.61	252	20.016	0	0	8.60451	2.39662	8.35668	7.21958	600.118
P18583	SON	SON_HUMAN Protein SON	K.ILDSFAAAPVPTTT#LVLK.S	1.824	10.1	254	17.028	0	0	5.36838	7.52903	9.16346	10.9243	310.608
P21964	COMT	COMT_HUMAN Catechol O-methyltransferase	K.GT#VLLADNVICPGAPDFLAHVR.G	5.267	8.95	214	40.544	0	0	7.62038	4.94504	7.09783	7.55658	468.359
P22681	CBL	CBL_HUMAN E3 ubiquitin-protein ligase CBL	K.VPVS#APSSSDPWTGR.E	1.888	-0.41	601	54.711	0	0	12.6736	10.1105	13.7526	20.7337	1372.01
P27708	CAD	PYR1_HUMAN CAD protein	R.KVAEPELMGT#PDGTCYPPPPVPR.Q	4.907	5.79	1884	13.113	0	0	8.683	5.9801	7.94319	12.448	966.924
P27816	MAP4	MAP4_HUMAN Microtubule-associated protein 4	R.ASPSKPASAPAS#R.S	1.343	6.86	797	14.061	0	0	0	5.75064	5.1932	8.00281	860.674
P27824	CANX	CALX_HUMAN Calnexin	K.APVPT#GEVYFADSFDR.G	1.777	-1.37	66	42.646	0	0	5.25015	2.63509	5.33849	6.64009	1010.97
P27824	CANX	CALX_HUMAN Calnexin	K.VTYKAPVPT#GEVYFADSFDR.G	2.485	0.31	66	68.329	0	0	3.66431	6.22977	0	4.60837	151.709
P29590	PML	PML_HUMAN Protein PML	R.LQDLS#SCITQGK.D	1.71	7.6	387	44.274	0	0	27.0102	17.1896	24.6515	24.3377	1714.1
P30622	CLIP1	CLIP1_HUMAN CAP-Gly domain-containing linker protein 1	R.KVQAEDEANGLQTTPAS#R.A	2.855	12.19	143	15.288	0	0	0	10.1265	12.758	4.4103	2280.89
P32519	ELF1	ELF1_HUMAN ETS-related transcription factor Elf-1	K.FILQAIPSS#QPMTVLK.E	2.507	7.1	474	20.016	0	0	10.2237	7.16497	10.9358	9.13574	820.963
P35226	BMI1	BMI1_HUMAN Polycomb complex protein BMI-1	R.KSSVNGSS#ATSSG.-	1.879	6.88	321	18.266	0	0	0	10.7697	6.85769	10.438	1139.61
P35568	IRS1	IRS1_HUMAN Insulin receptor substrate 1	R.QSYVDTSPAAPVS#YADMR.T	4.319	2.1	1011	128.681	0	0	4.3268	5.53288	4.25132	9.43617	891.886
P35658	NUP214	NU214_HUMAN Nuclear pore complex protein Nup214	K.SSAT#VTGEPPSYSSGSDSSK.A	1.628	7.51	494	17.028	0	0	6.513	0	0	3.72577	342.04
P35658	NUP214	NU214_HUMAN Nuclear pore complex protein Nup214	K.SSATVT#GEPPSYSSGSDSSK.A	2.096	11.26	496	82.112	0	0	0	8.41864	11.196	0.848694	694.433
P35658	NUP214	NU214_HUMAN Nuclear pore complex protein Nup214	K.AAPGPGPSTFSFVPPS#K.A	3.606	7.11	526	77.307	0	0	12.8179	10.9557	13.3954	21.5612	1349.43
P35658	NUP214	NU214_HUMAN Nuclear pore complex protein Nup214	K.LGELLFPS#SLAGETLGSFSGLR.V	4.046	7.22	1324	20.016	0	0	0	9.28036	12.2291	11.6591	418.909
P35658	NUP214	NU214_HUMAN Nuclear pore complex protein Nup214	K.LGELLFPSS#LAGETLGSFSGLR.V	2.216	10.1	1325	20.016	0	0	5.81912	4.94069	4.25967	5.46641	443.563
P35658	NUP214	NU214_HUMAN Nuclear pore complex protein Nup214	K.AS#STSLTSTQPTK.T	2.419	7.6	1353	20.016	0	0	6.40996	2.2373	6.29056	2.41348	1329.05
P35658	NUP214	NU214_HUMAN Nuclear pore complex protein Nup214	K.ASS#TSLTSTQPTK.T	1.657	10.59	1354	20.016	0	0	0	8.09549	11.5116	3.75049	1914.92
P38606	ATP6V1A	VATA_HUMAN V-type proton ATPase catalytic subunit A	K.T#VISQSLSK.Y	1.279	8.47	257	33.918	0	0	7.64609	7.22091	10.9584	1.02505	707.828
P39880	CUX1	CUX1_HUMAN Homeobox protein cut-like 1	K.QAPLS#QSDITILTPK.L	1.927	6.06	734	17.028	0	0	7.82529	2.97494	5.48428	9.2513	538.28
P42167	TMPO	LAP2B_HUMAN Lamina-associated polypeptide 2, isoforms beta/gamma	K.EMFPYEASTPTGIS#ASCR.R	2.812	0.68	360	15.288	0	0	2.80744	6.00649	4.88408	9.0023	627.6
P42224	STAT1	STAT1_HUMAN Isoform Beta of Signal transducer and activator of transcription 1-alpha/beta	K.TELISVS#EV.-	2.145	7.91	710	44.274	0	0	9.53203	11.2394	12.6102	20.8292	2553.84
P43243	MATR3	MATR3_HUMAN Matrin-3	R.DLS#AAGIGLLAAATQSLSMPASLGR.M	4.221	9.28	22	128.681	0	0	0	9.52568	11.3851	13.2102	1079.86
P43243	MATR3	MATR3_HUMAN Matrin-3	R.DLSAAGIGLLAAAT#QSLSMPASLGR.M	3.159	6.26	33	40.309	0	0	5.54106	8.87187	15.007	14.2165	286.553
P45880	VDAC2	VDAC2_HUMAN Voltage-dependent anion-selective channel protein 2	K.SCS#GVEFSTSGSSNTDTGK.V	4.416	3.01	48	13.803	0	0	11.1521	10.4559	11.5845	14.4941	447.26
P46013	MKI67	KI67_HUMAN Antigen KI-67	K.TS#DTETEPSK.T	1.369	7.91	859	20.016	0	0	0	11.2641	14.3391	19.437	1374.71
P48382	RFX5	RFX5_HUMAN DNA-binding protein RFX5	K.VAT#LPLSSR.A	1.245	7.08	364	93.8	0	0	21.7272	17.5223	28.2607	21.4116	81.485
P49327	FASN	FAS_HUMAN Fatty acid synthase	K.ADEAS#ELACPTPK.E	1.904	13.26	2198	14.061	0	0	50.9335	35.2841	38.5319	38.0849	899.015
P49790	NUP153	NU153_HUMAN Nuclear pore complex protein Nup153	K.GFDTS#SSSSNSAASSSFK.F	2.282	9.55	891	20.016	0	0	0	6.68868	7.5813	1.40163	811.856
P49790	NUP153	NU153_HUMAN Nuclear pore complex protein Nup153	K.IGVS#S#DSGSINPMSEGFK.F	3.31	11.44	937	16.069	938	17.602	5.10619	2.14111	2.21475	7.75247	1043.3
P49790	NUP153	NU153_HUMAN Nuclear pore complex protein Nup153	R.T#EEKQQEPVTSTSLVFGK.K	2.031	10.49	1103	25.859	0	0	5.78789	4.55659	4.30075	6.96807	793.58
P49790	NUP153	NU153_HUMAN Nuclear pore complex protein Nup153	K.QQEPVT#STSLVFGK.K	1.594	6.36	1112	20.016	0	0	25.3967	23.9613	32.2601	44.3078	3357.62
P49792	RANBP2	RBP2_HUMAN E3 SUMO-protein ligase RanBP2	K.QS#LPATSIPTPASFK.F	2.372	-0.01	1509	50.686	0	0	5.58849	4.35319	9.5215	7.57863	574.918
P49841	GSK3B	GSK3B_HUMAN Glycogen synthase kinase-3 beta	R.TTS#FAESCKPVQQPSAFGSMK.V	2.464	1.97	9	13.803	0	0	6.59383	5.45706	5.929	8.73059	522.494
P51610	HCFC1	HCFC1_HUMAN Host cell factor 1	K.VTGPQATTGTPLVT#MRPASQAGK.A	2.308	-0.01	502	14.336	0	0	5.20288	2.43519	5.79908	6.7473	374.331
P51610	HCFC1	HCFC1_HUMAN Host cell factor 1	K.VTGPQATTGTPLVTMRPAS#QAGK.A	1.776	8.25	507	27.791	0	0	5.04858	2.34184	8.015	0	205.769
P51610	HCFC1	HCFC1_HUMAN Host cell factor 1	K.APVTVTS#LPAGVR.M	2.404	0.05	518	20.016	0	0	11.358	15.5569	16.3116	14.6821	1284.68
P51610	HCFC1	HCFC1_HUMAN Host cell factor 1	K.IPPSSAPTVLS#VPAGTTIVK.T	2.635	6.79	569	15.288	0	0	22.0248	19.185	14.7007	24.1111	667.284
P51610	HCFC1	HCFC1_HUMAN Host cell factor 1	K.T#MAVTPGTTTLPATVK.V	3.308	0.15	579	31.351	0	0	9.13791	5.63408	7.37589	13.8102	1440.38
P51610	HCFC1	HCFC1_HUMAN Host cell factor 1	K.T#MAVTPGT#TTLPATVK.V	1.909	5.64	579	53.58	586	53.58	5.1416	0	5.39944	6.55893	463.689
P51610	HCFC1	HCFC1_HUMAN Host cell factor 1	K.TMAVT#PGTTTLPATVK.V	2.035	-5.01	583	17.028	0	0	9.05073	10.5484	8.72174	14.8196	1063.85
P51610	HCFC1	HCFC1_HUMAN Host cell factor 1	K.TMAVT#PGTTTLPATVK.V	2.035	-5.01	583	17.028	0	0	9.05073	10.5484	8.72174	14.8196	1063.85
P51610	HCFC1	HCFC1_HUMAN Host cell factor 1	K.TMAVTPGTT#TLPATVK.V	1.707	6.66	587	20.016	0	0	7.26433	4.30776	3.88258	9.08029	411.167
P51610	HCFC1	HCFC1_HUMAN Host cell factor 1	K.VAS#SPVMVSNPATR.M	1.967	7.71	597	20.016	0	0	11.3082	8.68149	13.3089	1.41265	988.505
P51610	HCFC1	HCFC1_HUMAN Host cell factor 1	K.VASSPVMVS#NPATR.M	1.516	12.29	603	45.171	0	0	2.62491	10.4913	12.787	4.34	2132.61
P51610	HCFC1	HCFC1_HUMAN Host cell factor 1	K.SPIS#VPGGSALISNLGK.V	2.141	12.48	669	36.529	0	0	15.9777	9.26599	16.552	12.3994	618.379
P51610	HCFC1	HCFC1_HUMAN Host cell factor 1	K.TIPMSAIIT#QAGATGVTSSPGIK.S	2.48	7.57	779	47.631	0	0	5.36755	2.77103	4.14962	7.21791	528.039
P51610	HCFC1	HCFC1_HUMAN Host cell factor 1	K.S#PITIITTK.V	1.882	8.28	794	54.711	0	0	5.5454	5.52069	4.68068	0.595522	457.548
P51610	HCFC1	HCFC1_HUMAN Host cell factor 1	K.SPIT#IITTK.V	1.251	5.27	797	54.711	0	0	6.65629	5.82412	4.50716	7.25147	283.964
P51610	HCFC1	HCFC1_HUMAN Host cell factor 1	K.SPITIIT#TK.V	1.254	12.9	800	23.016	0	0	6.21157	6.43618	4.51685	8.37906	657.824
P51610	HCFC1	HCFC1_HUMAN Host cell factor 1	K.SPITIITT#K.V	1.391	6.48	801	23.016	0	0	13.0739	7.52886	13.6436	16.1287	896.911
P51610	HCFC1	HCFC1_HUMAN Host cell factor 1	K.VMT#SGTGAPAK.I	1.384	7.79	805	20.016	0	0	10.1286	8.89008	11.6113	4.39678	2263.85
P51610	HCFC1	HCFC1_HUMAN Host cell factor 1	R.LVT#PVTVSAVKPAVTTLVVK.G	1.791	12.88	858	16.069	0	0	5.16564	2.6386	6.70655	5.86855	406.343
P51610	HCFC1	HCFC1_HUMAN Host cell factor 1	R.QEAAAS#LVTSTVGQQNGSVVR.V	4.029	0.18	1058	15.288	0	0	9.69685	5.86304	8.24429	11.8289	722.564
P51610	HCFC1	HCFC1_HUMAN Host cell factor 1	R.QEAAASLVTS#TVGQQNGSVVR.V	3.793	1.44	1062	14.336	0	0	7.75398	6.96206	5.1441	7.92716	528.58
P51610	HCFC1	HCFC1_HUMAN Host cell factor 1	R.IS#VATGALEAAQGSK.S	3.157	11.98	1150	33.918	0	0	11.9026	9.37221	13.7919	16.0711	1020.87
P51610	HCFC1	HCFC1_HUMAN Host cell factor 1	R.ISVAT#GALEAAQGSK.S	2.286	11.22	1153	37.613	0	0	7.36771	5.42984	4.74714	10.1641	716.651
P51610	HCFC1	HCFC1_HUMAN Isoform 4 of Host cell factor 1	R.ALT#TEVPIPAK.I	1.385	5.34	1513	20.016	0	0	40.8597	32.4603	42.0488	44.5533	1307.9
P54253	ATXN1	ATX1_HUMAN Ataxin-1	K.ALS#TGLDYSPPSAPR.S	1.869	-0.66	82	20.016	0	0	17.9861	14.3064	21.9405	26.8179	1112.13
P55786	NPEPPS	PSA_HUMAN Puromycin-sensitive aminopeptidase	R.LPADVS#PINYSLCLKPDLLDFTFEGK.L	2.403	7.41	59	14.63	0	0	5.84016	6.52719	8.85017	8.33363	224.328
P80303	NUCB2	NUCB2_HUMAN Nucleobindin-2	K.VQNIHPVES#AK.I	2.171	4.64	42	1000	0	0	0	6.09132	7.49813	10.5192	750.337
Q00839	HNRNPU	HNRPU_HUMAN Heterogeneous nuclear ribonucleoprotein U	K.SSGPTSLFAVT#VAPPGAR.Q	2.512	10.58	197	63.992	0	0	8.62271	10.6496	13.3966	14.5691	883.026
Q01167	FOXK2	FOXK2_HUMAN Forkhead box protein K2	R.FAQS#APGSPLSSQPVLITVQR.Q	1.307	12.34	424	50.686	0	0	5.85535	0	6.5965	3.08282	433.075
Q04637	EIF4G1	IF4G1_HUMAN Eukaryotic translation initiation factor 4 gamma 1	R.AQPPSS#AASR.V	1.411	6.52	61	23.016	0	0	0	7.08798	1.60621	0.832161	461.889
Q04637	EIF4G1	IF4G1_HUMAN Eukaryotic translation initiation factor 4 gamma 1	R.GGPPGPPIS#R.G	1.404	8.55	1041	1000	0	0	0	24.6115	24.7723	27.4611	1299.03
Q04637	EIF4G1	IF4G1_HUMAN Eukaryotic translation initiation factor 4 gamma 1	R.GLPLVDDGGWNT#VPISK.G	1.505	13.25	1054	78.958	0	0	0	6.23027	7.23962	7.33865	414.036
Q04637	EIF4G1	IF4G1_HUMAN Eukaryotic translation initiation factor 4 gamma 1	R.GLPLVDDGGWNTVPIS#K.G	2.337	14.59	1058	71.586	0	0	6.92883	7.93133	8.45955	12.1434	758.494
Q09666	AHNAK	AHNK_HUMAN Neuroblast differentiation-associated protein AHNAK	K.GPQVS#SALNLDTSK.F	1.934	9.9	5603	20.016	0	0	5.96173	0	0	4.28489	866.243
Q09666	AHNAK	AHNK_HUMAN Neuroblast differentiation-associated protein AHNAK	K.GPQVSS#ALNLDTSK.F	1.491	11.46	5604	20.016	0	0	6.40111	7.81042	4.25065	7.7984	252.432
Q12830	BPTF	BPTF_HUMAN Nucleosome-remodeling factor subunit BPTF	K.TVIT#EVTTMTSTVATESK.T	3.694	2.59	1712	15.288	0	0	5.89126	4.83832	3.55192	7.96289	573.537
Q12830	BPTF	BPTF_HUMAN Nucleosome-remodeling factor subunit BPTF	K.VMVAPIS#GSVTTGTK.M	2.388	9.06	2081	37.613	0	0	7.83714	6.02185	11.8238	0.092184	362.127
Q12872	SFSWAP	SFSWA_HUMAN Splicing factor, suppressor of white-apricot homolog	K.NLQTS#AS.-	1.626	-4.02	949	23.016	0	0	0	7.51567	6.51701	14.0743	1447.15
Q12955	ANK3	ANK3_HUMAN Ankyrin-3	R.LDDS#PDQCRDSITSYLK.G	2.135	-2.36	4229	14.061	0	0	7.33831	6.32346	7.26534	8.87371	604.203
Q12955	ANK3	ANK3_HUMAN Ankyrin-3	K.LIIEET#KPCVPVSMK.K	2.334	8.61	4318	16.069	0	0	18.9952	12.9946	15.7409	17.9109	1136.9
Q13310	PABPC4	PABP4_HUMAN Polyadenylate-binding protein 4	K.VGAVAAAT#S.-	2.488	8.62	643	1000	0	0	14.0637	11.3137	12.0671	4.17333	1162.34
Q13952	NFYC	NFYC_HUMAN Nuclear transcription factor Y subunit gamma	R.LAQPVS#GTQVVQGQIQTLATNAQQGQR.N	3.282	3.24	258	18.266	0	0	5.68919	4.81812	0	5.54974	304.658
Q14137	BOP1	BOP1_HUMAN Ribosome biogenesis protein BOP1	K.TTEEQVQAS#TPCPR.T	1.486	9.83	105	20.016	0	0	0	7.61487	11.7785	15.6056	960.296
Q14247	CTTN	SRC8_HUMAN Src substrate cortactin	K.NASTFEDVTQVS#SAYQK.T	3.111	2.53	331	59.93	0	0	2.8577	5.54807	0	11.5016	980.895
Q14657	LAGE3	LAGE3_HUMAN EKC/KEOPS complex subunit LAGE3	R.FGPPVS#R.-	1.41	2.37	142	1000	0	0	0	6.01467	4.06161	12.7099	2291.21
Q14677	CLINT1	EPN4_HUMAN Clathrin interactor 1	K.QDAFANFANFS#K.-	1.691	0.44	624	1000	0	0	8.30892	6.60201	7.33197	9.31827	1316.9
Q14684	RRP1B	RRP1B_HUMAN Ribosomal RNA processing protein 1 homolog B	K.EVLCPESQS#PNGVR.F	1.482	4.35	160	13.113	0	0	14.6162	9.67848	17.4487	0.474948	647.765
Q14684	RRP1B	RRP1B_HUMAN Ribosomal RNA processing protein 1 homolog B	K.TPTS#SPASSPLVAK.K	2.694	-6.13	731	20.016	0	0	22.2484	13.5607	14.302	26.6054	2793.54
Q14686	NCOA6	NCOA6_HUMAN Nuclear receptor coactivator 6	R.SIVTT#LVPSELISAVPTTK.S	2.27	6.44	1920	15.661	0	0	5.00683	5.66765	5.88591	7.49045	507.321
Q14686	NCOA6	NCOA6_HUMAN Nuclear receptor coactivator 6	R.SIVTTLVPS#ELISAVPTTK.S	2.202	8.48	1924	14.946	0	0	0	7.45121	5.18001	5.20105	236.465
Q15652	JMJD1C	JHD2C_HUMAN Probable JmjC domain-containing histone demethylation protein 2C	K.VS#TTAPVTLASSK.T	1.565	7.76	1451	20.016	0	0	6.29306	5.43101	4.343	0.589176	356.96
Q15723	ELF2	ELF2_HUMAN ETS-related transcription factor Elf-2	R.VAMQVPVVMT#SLGQK.I	1.227	-0.21	399	21.26	0	0	16.9761	13.1967	20.6896	19.3702	418.153
Q15750	TAB1	TAB1_HUMAN TGF-beta-activated kinase 1 and MAP3K7-binding protein 1	R.VYPVS#VPYSSAQSTSK.T	2.552	-5.16	391	71.586	0	0	7.12439	6.10886	6.82278	17.6714	2196.48
Q15942	ZYX	ZYX_HUMAN Zyxin	R.GPPAS#SPAPAPK.F	1.853	8.55	258	20.016	0	0	0	5.40011	6.02018	8.97057	1454.7
Q16186	ADRM1	ADRM1_HUMAN Proteasomal ubiquitin receptor ADRM1	R.S#QSAAVTPSSTTSSTR.A	2.494	5.89	211	37.613	0	0	0	5.0252	4.93919	5.35068	769.899
Q16555	DPYSL2	DPYL2_HUMAN Dihydropyrimidinase-related protein 2	R.FQLT#DCQIYEVLSVIR.D	3.121	8.35	177	37.613	0	0	0	26.7461	30.0759	30.1195	721.082
Q16594	TAF9	TAF9_HUMAN Transcription initiation factor TFIID subunit 9	R.LSVGSVTSRPSTPTLGT#PTPQTMSVSTK.V	3.22	-1.98	164	18.266	0	0	5.37673	4.04791	0	0.473612	197.064
Q16594	TAF9	TAF9_HUMAN Transcription initiation factor TFIID subunit 9	R.FT#VQMPTSQSPAVK.A	1.762	1.55	188	67.368	0	0	5.90679	8.7655	7.26099	11.4367	813.801
Q2KHR3	QSER1	QSER1_HUMAN Glutamine and serine-rich protein 1	K.T#SQGTVPTALAFER.L	2.564	2.7	104	20.016	0	0	7.55508	9.86836	9.187	19.4522	1921.65
Q4KMQ1	TPRN	TPRN_HUMAN Taperin	R.LPEGS#SGLSSYTPK.H	2.096	0.06	654	20.016	0	0	9.76098	8.43717	10.7882	14.6713	769.277
Q58EX2	SDK2	SDK2_HUMAN Protein sidekick-2	R.APRIASFPQPQVT#WFR.D	2.232	7.46	146	26.454	0	0	58.7803	51.8436	41.1779	39.8494	505.712
Q5JSZ5	PRRC2B	PRC2B_HUMAN Protein PRRC2B	R.GGLPVS#QSQEIFSSLQPFR.S	2.236	7.68	1982	37.613	0	0	7.39426	5.40829	6.47776	6.36804	461.143
Q5JSZ5	PRRC2B	PRC2B_HUMAN Protein PRRC2B	R.GGLPVSQS#QEIFSSLQPFR.S	2.429	3.48	1984	38.855	0	0	11.6771	10.3041	8.89993	8.351	624.686
Q5VWN6	FAM208B	F208B_HUMAN Protein FAM208B	R.VASYS#GTVTQATFTR.T	3.263	1.94	969	17.028	0	0	13.3537	10.6309	16.0813	19.9256	1718.53
Q6MZP7	LIN54	LIN54_HUMAN Protein lin-54 homolog	R.T#PTSGPVITK.L	1.853	7.36	235	33.918	0	0	10.02	8.70003	12.4946	2.57414	1508.67
Q6MZP7	LIN54	LIN54_HUMAN Protein lin-54 homolog	R.TPTS#GPVITK.L	1.908	7.66	238	47.277	0	0	2.70874	11.2608	12.6075	15.0277	561.938
Q6P4R8	NFRKB	NFRKB_HUMAN Nuclear factor related to kappa-B-binding protein	R.LMPALGVS#VADQK.G	1.99	9.3	1067	1000	0	0	16.1927	8.83029	14.3822	18.4807	1488.59
Q6P4R8	NFRKB	NFRKB_HUMAN Nuclear factor related to kappa-B-binding protein	R.IT#VPLSVISQPMK.G	1.265	9.1	1185	31.351	0	0	6.91013	2.46475	2.2697	9.98426	630.639
Q6P4R8	NFRKB	NFRKB_HUMAN Nuclear factor related to kappa-B-binding protein	R.IQTVPAS#HLQQGTASGSSK.A	2.725	12.21	1267	15.288	0	0	0	6.38257	9.27067	2.2049	1208.85
Q6PJG2	ELMSAN1	EMSA1_HUMAN ELM2 and SANT domain-containing protein 1	R.AREDSGMVPLIIPVS#VPVR.T	3.357	-0.2	530	108.949	0	0	0	6.33581	0	3.24815	303.306
Q6PJT7	ZC3H14	ZC3HE_HUMAN Zinc finger CCCH domain-containing protein 14	K.AIS#EAQESVTK.T	1.623	8.5	360	88.334	0	0	7.20755	7.42248	8.47659	2.39795	1258.83
Q6UN15	FIP1L1	FIP1_HUMAN Pre-mRNA 3'-end-processing factor FIP1	R.MGLEVIPVTS#TTNK.I	2.854	0.62	206	20.016	0	0	6.89409	6.61704	11.1768	10.4968	1319.44
Q6VMQ6	ATF7IP	MCAF1_HUMAN Activating transcription factor 7-interacting protein 1	K.NPVSLPS#LPNPTKPNNVPSVPSPSIQR.N	2.024	2.9	837	37.613	0	0	5.23077	0	3.07146	4.11822	112.89
Q6VMQ6	ATF7IP	MCAF1_HUMAN Activating transcription factor 7-interacting protein 1	R.T#SLPTVGPSGLYSPSTNR.G	3.087	1.36	887	20.016	0	0	9.73259	9.27318	7.29038	13.3525	718.967
Q6VMQ6	ATF7IP	MCAF1_HUMAN Activating transcription factor 7-interacting protein 1	R.TS#LPTVGPSGLYSPSTNR.G	4.208	7.51	888	21.26	0	0	50.4323	41.1981	55.8605	59.3874	1427.55
Q6VMQ6	ATF7IP	MCAF1_HUMAN Activating transcription factor 7-interacting protein 1	K.IPIS#AFSTSSAAEQNSNTTPR.I	4.189	0.9	914	54.711	0	0	6.33214	3.21625	2.28322	7.06911	832.663
Q6Y7W6	GIGYF2	PERQ2_HUMAN PERQ amino acid-rich with GYF domain-containing protein 2	R.ISDQNIIPSVT#R.S	2.224	5.62	680	17.028	0	0	11.115	7.8014	11.463	13.5858	1146.75
Q6ZMU5	TRIM72	TRI72_HUMAN Isoform 2 of Tripartite motif-containing protein 72	R.LDIQLPIIS#.-	2.152	4.19	269	1000	0	0	199.921	173.41	272.497	237.404	411.285
Q6ZU65	UBN2	UBN2_HUMAN Ubinuclein-2	K.NSLSGIAMNVPAS#R.G	1.697	0.41	1173	53.102	0	0	10.0397	10.339	10.5225	15.3037	787.664
Q7KZ85	SUPT6H	SPT6H_HUMAN Transcription elongation factor SPT6	R.TPAS#INATPANINLADLTR.A	1.837	14.91	1535	16.522	0	0	12.2344	7.86837	10.0668	13.4642	802.029
Q7Z3K3	POGZ	POGZ_HUMAN Pogo transposable element with ZNF domain	K.LAPSFPS#PPAVSIASFVTVK.R	2.279	8.66	292	47.631	0	0	5.74163	3.81294	4.28472	6.30458	327.01
Q7Z3K3	POGZ	POGZ_HUMAN Pogo transposable element with ZNF domain	K.LAPSFPSPPAVS#IASFVTVK.R	3.294	6.14	297	48.329	0	0	2.59635	15.9335	14.6053	16.536	374.456
Q7Z3T8	ZFYVE16	ZFY16_HUMAN Zinc finger FYVE domain-containing protein 16	K.STIPVQQGLPT#SK.S	2.118	-1.06	625	21.26	0	0	7.25515	4.45289	9.10785	10.2725	1203.01
Q7Z434	MAVS	MAVS_HUMAN Mitochondrial antiviral-signaling protein	K.VPTTLMPVNT#VALK.V	1.865	0.17	307	61.839	0	0	6.41965	6.6132	9.74562	10.9253	859.834
Q7Z434	MAVS	MAVS_HUMAN Mitochondrial antiviral-signaling protein	R.AGMVPS#KVPTSMVLTK.V	1.798	7.51	361	14.63	0	0	11.444	14.3526	12.2234	14.841	983.88
Q7Z589	EMSY	EMSY_HUMAN Protein EMSY	K.T#ITVPVSGSPK.M	1.316	7.57	230	17.028	0	0	4.68986	5.90796	3.99731	1.42852	762.93
Q7Z589	EMSY	EMSY_HUMAN Protein EMSY	K.VIIVT#TSPSSTFVPNILSK.S	3.752	7.4	282	20.016	0	0	2.36238	6.47993	8.182	12.8869	1420.1
Q7Z589	EMSY	EMSY_HUMAN Protein EMSY	K.IIS#SNIVSGTTTK.I	2.1	-0.14	556	20.016	0	0	6.12005	5.22075	4.66965	11.6698	959.52
Q7Z589	EMSY	EMSY_HUMAN Protein EMSY	K.IT#GGSSVPK.L	1.488	8.95	1120	15.288	0	0	0	5.80275	4.18519	4.28572	987.538
Q7Z5L9	IRF2BP2	I2BP2_HUMAN Interferon regulatory factor 2-binding protein 2	R.AAASLAAVSGTAAAS#LGSAQPTDLGAHK.R	3.725	5.91	223	15.288	0	0	5.94236	5.85953	4.88508	9.03704	566.118
Q7Z5L9	IRF2BP2	I2BP2_HUMAN Interferon regulatory factor 2-binding protein 2	K.INGEAQPWLS#TSTEGLK.I	2.904	8.36	381	21.26	0	0	6.27235	5.20823	7.32362	11.378	1494.86
Q7Z6J0	SH3RF1	SH3R1_HUMAN E3 ubiquitin-protein ligase SH3RF1	K.IGVFPGNYVAPVT#R.A	3.164	6.97	505	1000	0	0	20.7082	23.7881	24.3062	35.5156	1179.66
Q7Z739	YTHDF3	YTHD3_HUMAN YTH domain family protein 3	K.IGGDLTAAVT#K.T	1.747	-0.66	205	31.351	0	0	18.5893	14.8526	18.3475	28.4657	3228.96
Q86UE4	MTDH	LYRIC_HUMAN Protein LYRIC	K.TIS#TSDPAEVLVK.N	2.142	3.36	494	17.602	0	0	18.8715	11.8725	17.6441	21.8595	1365.48
Q86Y37	CACUL1	CACL1_HUMAN CDK2-associated and cullin domain-containing protein 1	K.AAPAPTASSTININT#STSK.F	4.17	4.52	117	21.26	0	0	5.95956	5.43268	5.39944	12.2703	1716.6
Q86YP4	GATAD2A	P66A_HUMAN Transcriptional repressor p66-alpha	R.S#IPQSATWK.-	2.275	6.44	625	93.8	0	0	23.5381	16.8939	16.5357	19.5036	767.448
Q8IWI9	MGA	MGAP_HUMAN MAX gene-associated protein	K.T#TGITTPVASVAFPK.S	2.628	2.04	1663	31.351	0	0	10.5624	9.88924	14.1598	12.2571	1000.85
Q8IWI9	MGA	MGAP_HUMAN MAX gene-associated protein	R.IS#PPEPQSFASK.T	1.499	9.89	1866	126.914	0	0	14.7359	12.5449	17.9054	18.4812	921.214
Q8IWI9	MGA	MGAP_HUMAN MAX gene-associated protein	R.ISPPEPQS#FASK.T	1.795	0.39	1872	83.991	0	0	8.52134	6.65328	8.56777	12.0679	800.747
Q8IY81	FTSJ3	SPB1_HUMAN pre-rRNA processing protein FTSJ3	K.QQLPQTPPS#CLK.T	2.628	-1.98	576	20.016	0	0	12.9353	8.80107	11.8476	12.7247	955.075
Q8IY95	TMEM192	TM192_HUMAN Transmembrane protein 192	R.LLALTSSDLGCQPS#R.T	1.49	2.69	269	24.293	0	0	21.1903	18.4111	17.8276	21.0475	691.584
Q8N0X7	SPG20	SPG20_HUMAN Spartin	R.IQPEEKPVEVS#PAVTK.G	2.048	0.01	470	33.918	0	0	8.84465	5.52887	9.20203	12.1199	699.562
Q8N1G0	ZNF687	ZN687_HUMAN Zinc finger protein 687	K.LS#PATPTSEGPK.V	1.39	8.18	374	47.631	0	0	8.21089	4.28873	8.48878	2.21358	1218.4
Q8N1G0	ZNF687	ZN687_HUMAN Zinc finger protein 687	R.T#QSSLVEAFNK.I	1.211	2.34	493	17.028	0	0	6.60034	4.81528	1.99598	5.30943	375.629
Q8N3X1	FNBP4	FNBP4_HUMAN Formin-binding protein 4	K.AT#EISTAVVQR.S	1.532	12.01	794	33.918	0	0	0	12.7865	13.263	4.13676	2181.5
Q8N3X1	FNBP4	FNBP4_HUMAN Formin-binding protein 4	K.ATEIS#TAVVQR.S	1.794	7.9	797	15.288	0	0	12.3147	10.1212	13.2105	4.27587	2343.13
Q8NDX5	PHC3	PHC3_HUMAN Polyhomeotic-like protein 3	R.MQQPQIS#VYSGSDR.H	2.019	4.69	37	15.661	0	0	12.4662	9.09699	13.6073	19.0537	1875.11
Q8TEQ6	GEMIN5	GEMI5_HUMAN Gem-associated protein 5	K.T#VIESSPESPVTITEPYR.T	2.449	0.74	616	50.686	0	0	6.80892	4.47393	5.3627	3.84167	559.516
Q8TEQ6	GEMIN5	GEMI5_HUMAN Gem-associated protein 5	K.TVIES#SPESPVTITEPYR.T	3.005	10.28	620	20.016	0	0	15.355	14.1102	17.1056	21.0894	1365.86
Q8WWI1	LMO7	LMO7_HUMAN LIM domain only protein 7	K.TST#TGVATTQSPTPR.S	1.845	7.81	1578	27.791	0	0	0	5.26818	4.90262	11.8538	1635.97
Q8WXI9	GATAD2B	P66B_HUMAN Transcriptional repressor p66-beta	R.S#ISQSISGQK.-	1.784	1.17	584	50.686	0	0	0	6.86704	5.23946	6.40913	289.059
Q8WZ42	TTN	TITIN_HUMAN Titin	R.VPCGQNT#R.F	1.357	12.46	33318	17.028	0	0	2.33149	12.3937	8.14793	2.43469	1268.43
Q92540	SMG7	SMG7_HUMAN Protein SMG7	R.YPNNS#MFNEVYGK.N	1.456	5.68	948	1000	0	0	7.25565	3.8724	6.0631	10.999	983.157
Q92541	RTF1	RTF1_HUMAN RNA polymerase-associated protein RTF1 homolog	K.IDLQVPS#SESK.A	1.373	0.26	674	20.016	0	0	14.7723	9.73376	12.4347	20.4378	2540.45
Q92598	HSPH1	HS105_HUMAN Heat shock protein 105 kDa	R.AGGIETIANEFS#DRCTPSVISFGSK.N	4.447	7.13	31	13.56	0	0	0	5.76785	0	0.971606	420.638
Q92615	LARP4B	LAR4B_HUMAN La-related protein 4B	R.EPS#VPASCAVSATYER.S	1.614	10.08	585	14.061	0	0	0	8.27151	14.7384	1.52888	1072.03
Q93052	LPP	LPP_HUMAN Lipoma-preferred partner	K.S#TGEPLGHVPAR.M	3.265	2.02	11	20.016	0	0	0	10.5671	14.4971	18.4675	1477.78
Q96HC4	PDLIM5	PDLI5_HUMAN PDZ and LIM domain protein 5	K.KANNSQEPS#PQLASSVASTR.S	2.752	-0.14	313	14.336	0	0	6.40645	5.65028	6.27302	7.72742	401.441
Q96KR1	ZFR	ZFR_HUMAN Zinc finger RNA-binding protein	K.STPVT#SAVQIPEVK.Q	2.426	8.39	532	15.661	0	0	6.23795	2.49899	4.51518	6.40161	797.163
Q96L91	EP400	EP400_HUMAN E1A-binding protein p400	R.T#AAPTTASAAPQGPLR.G	1.415	9.02	1488	71.586	0	0	7.58547	7.27218	10.001	1.33867	849.346
Q96L91	EP400	EP400_HUMAN E1A-binding protein p400	K.AAAAPFQT#SQASASAPR.H	2.755	11.89	1526	20.016	0	0	0	5.75098	8.49362	5.04624	2406.12
Q96L91	EP400	EP400_HUMAN E1A-binding protein p400	K.AQPAIT#TGGSAAVLAGTIK.T	3.119	1.62	2604	20.016	0	0	7.5838	4.84717	6.55475	8.56593	910.507
Q96L91	EP400	EP400_HUMAN E1A-binding protein p400	R.AVGSPATAT#PDLVSMATTQGVR.A	3.663	3.66	2691	16.069	0	0	9.49044	5.9467	9.5716	12.7889	816.753
Q96L91	EP400	EP400_HUMAN E1A-binding protein p400	R.AVGSPATATPDLVS#MATTQGVR.A	2.662	7.15	2696	29.384	0	0	5.20205	4.85703	0	6.40345	923.592
Q96L91	EP400	EP400_HUMAN E1A-binding protein p400	R.AVGSPATATPDLVSMATT#QGVR.A	3.479	7.46	2700	21.26	0	0	0	5.19186	2.59251	4.36989	630.981
Q96L91	EP400	EP400_HUMAN E1A-binding protein p400	R.S#LVPQVSQATGVQLPGK.T	2.09	6.77	2728	45.171	0	0	17.093	15.0599	15.9007	23.0371	1564.27
Q96L91	EP400	EP400_HUMAN E1A-binding protein p400	R.SLVPQVS#QATGVQLPGK.T	2.142	10.54	2734	74.165	0	0	9.32561	9.01366	9.67949	10.1651	660.214
Q96L91	EP400	EP400_HUMAN E1A-binding protein p400	K.T#QFLTTPISQAQK.L	2.289	0.51	3019	117.111	0	0	11.0552	10.461	7.18935	18.8919	1845.83
Q96L91	EP400	EP400_HUMAN E1A-binding protein p400	K.TQFLTT#PISQAQK.L	2.022	6.86	3024	20.016	0	0	5.27152	4.39928	5.28572	5.09434	329.364
Q96PK6	RBM14	RBM14_HUMAN RNA-binding protein 14	R.AQPSAS#LGVGYR.T	1.958	7.69	256	17.028	0	0	9.38774	7.48577	9.26466	3.19772	1771.34
Q96PK6	RBM14	RBM14_HUMAN RNA-binding protein 14	R.AQPS#VSLGAPYR.G	1.291	9.86	278	37.613	0	0	0	7.56426	7.98861	5.02904	282.805
Q96PK6	RBM14	RBM14_HUMAN RNA-binding protein 14	R.AQPSVS#LGAPYR.G	1.493	9.76	280	17.028	0	0	35.8115	26.5679	27.8574	0	737.999
Q96PU8	QKI	QKI_HUMAN Protein quaking	K.S#PALAFSLAATAQAAPR.I	1.867	8.34	211	45.171	0	0	10.4114	7.849	12.5161	10.5045	1097.01
Q96T58	SPEN	MINT_HUMAN Msx2-interacting protein	R.AQSTPSPALPPDT#K.A	2.034	12.3	2522	90.599	0	0	0	15.4094	12.507	1.83149	1119.21
Q96T58	SPEN	MINT_HUMAN Msx2-interacting protein	K.S#LVSTPAGPVNVLK.G	2.943	7.34	2681	33.918	0	0	12.3219	9.27151	11.3724	16.3314	1596.74
Q9BYG3	NIFK	MK67I_HUMAN MKI67 FHA domain-interacting nucleolar phosphoprotein	K.TVDSQGPT#PVCTPTFLER.R	3.034	8.15	234	14.336	0	0	10.4976	9.97591	13.459	15.3565	1354.78
Q9BYJ9	YTHDF1	YTHD1_HUMAN YTH domain family protein 1	K.IGDVS#SSAVK.T	1.551	12.7	196	23.016	0	0	5.85285	16.873	16.1905	4.22677	2294.74
Q9H2P0	ADNP	ADNP_HUMAN Activity-dependent neuroprotector homeobox protein	R.LGLGGNAPVS#IPQQSQSVK.Q	2.84	3.4	358	92.296	0	0	8.85217	5.37874	7.00047	11.7763	714.704
Q9H4A3	WNK1	WNK1_HUMAN Serine/threonine-protein kinase WNK1	K.EGPVLAT#SSGAGVFK.M	1.894	8.76	1848	20.016	0	0	5.89694	7.40712	5.34584	8.85	678.757
Q9H4A3	WNK1	WNK1_HUMAN Serine/threonine-protein kinase WNK1	K.S#ISNPPGSNLR.T	1.729	10.58	2370	37.613	0	0	0	6.68969	4.84434	8.58163	936.874
Q9H4I2	ZHX3	ZHX3_HUMAN Zinc fingers and homeoboxes protein 3	R.EGDHS#FINGAVPVSQASASSAK.N	4.248	-0.59	231	138.177	0	0	5.19838	4.62406	4.23078	7.95705	621.223
Q9H7D0	DOCK5	DOCK5_HUMAN Dedicator of cytokinesis protein 5	R.KS#GIPTSEPGSQ.-	1.956	8.77	1860	14.061	0	0	8.84849	8.91429	11.699	1.33767	859.272
Q9H7D0	DOCK5	DOCK5_HUMAN Dedicator of cytokinesis protein 5	R.KSGIPTS#EPGSQ.-	1.854	11.1	1865	29.384	0	0	0	15.2853	13.6162	5.75365	1863.03
Q9H7U1	CCSER2	CCSE2_HUMAN Isoform 3 of Serine-rich coiled-coil domain-containing protein 2	K.SLQLLKPSILSSLVPPPVS#ESSPSR.T	3.736	6.45	937	18.266	0	0	0	6.95004	9.7219	6.46624	369.894
Q9HAU0	PLEKHA5	PKHA5_HUMAN Pleckstrin homology domain-containing family A member 5	K.IVNVS#LADLR.G	1.96	8.14	382	1000	0	0	18.973	12.2975	17.5684	19.9674	1091.35
Q9HCD5	NCOA5	NCOA5_HUMAN Nuclear receptor coactivator 5	R.QPLGAT#SGASLK.T	1.287	8.62	394	20.016	0	0	7.26951	9.05975	3.79608	1.79158	895.512
Q9NTZ6	RBM12	RBM12_HUMAN RNA-binding protein 12	R.FETANLDIPPANAS#R.S	2.608	0.49	103	106.662	0	0	10.0952	6.67399	7.35518	11.8144	857.407
Q9NYJ8	TAB2	TAB2_HUMAN TGF-beta-activated kinase 1 and MAP3K7-binding protein 2	R.VVVT#QPNTK.Y	1.98	5.02	456	71.586	0	0	5.15813	5.55759	0	6.05258	217.761
Q9P2N5	RBM27	RBM27_HUMAN RNA-binding protein 27	R.AANIVIQT#EPPVPVSINSNITR.V	2.222	6.16	539	64.776	0	0	7.96807	5.41264	7.57762	7.56443	498.139
Q9P2T1	GMPR2	GMPR2_HUMAN GMP reductase 2	R.VTQQVNPIFS#EAC.-	3.853	9.16	345	117.182	0	0	8.1987	6.41364	6.72693	10.6464	1015.11
Q9UIU6	SIX4	SIX4_HUMAN Homeobox protein SIX4	R.DIADSQPMS#APVASK.S	1.785	-0.1	644	31.351	0	0	5.72109	6.72309	3.44872	6.65378	500.751
Q9UIU6	SIX4	SIX4_HUMAN Homeobox protein SIX4	R.DIADSQPMSAPVAS#K.S	2.368	12.64	649	105.001	0	0	0	5.95255	5.06327	5.97977	1730.76
Q9UPN9	TRIM33	TRI33_HUMAN E3 ubiquitin-protein ligase TRIM33	K.VKQEPGT#EDEICSFSGGVK.Q	3.198	-4.83	781	31.351	0	0	5.3101	4.11855	5.8096	9.13173	1133.13
Q9UQ35	SRRM2	SRRM2_HUMAN Serine/arginine repetitive matrix protein 2	R.T#PQAPASANLVGPR.S	1.328	6.91	2329	45.171	0	0	12.2879	4.35085	11.1533	12.3012	856.921
Q9UQB3	CTNND2	CTND2_HUMAN Catenin delta-2	K.SYSTSSPINIVVS#SAGLSPIR.V	1.724	4.03	322	21.26	0	0	5.21708	3.87189	0	7.33715	436.519
Q9UQB3	CTNND2	CTND2_HUMAN Catenin delta-2	K.SYSTSSPINIVVS#S#AGLSPIR.V	2.561	8.71	322	14.63	323	15.661	3.12524	5.5297	4.95405	4.92049	621.31
Q9Y4L1	HYOU1	HYOU1_HUMAN Hypoxia up-regulated protein 1	R.VFGSQNLT#TVK.L	2.071	4.35	517	31.351	0	0	15.9811	13.1818	9.56476	20.2162	1536.31
Q9Y4L1	HYOU1	HYOU1_HUMAN Hypoxia up-regulated protein 1	K.LGNT#ISSLFGGGTTPDAK.E	2.49	8.57	580	17.028	0	0	8.61135	14.6542	17.4523	28.6645	1451.88
Q9Y520	PRRC2C	PRC2C_HUMAN Protein PRRC2C	K.RETIQQSSSLTS#VPPTTFSLTFK.M	1.833	11.96	2238	21.26	0	0	5.15312	4.23996	7.40495	8.73594	450.279
Q9Y618	NCOR2	NCOR2_HUMAN Nuclear receptor corepressor 2	R.AIS#SASIEGLMGR.A	2.131	1.63	1331	20.016	0	0	16.8556	11.1855	13.5557	12.9201	1202.22
Q9Y6Q9	NCOA3	NCOA3_HUMAN Nuclear receptor coactivator 3	R.AVS#LDSPVSVGSSPPVK.N	1.965	2.37	857	54.711	0	0	2.68486	5.99814	6.57646	10.9156	715.337
Q9Y6Q9	NCOA3	NCOA3_HUMAN Nuclear receptor coactivator 3	R.NVT#VTQTPSSGDWGLPNSK.A	3.069	8.37	910	17.028	0	0	5.69336	6.38458	7.46974	11.4625	1006.83
Q9Y6X8	ZHX2	ZHX2_HUMAN Zinc fingers and homeoboxes protein 2	K.DQLAIAAS#R.H	1.482	8.9	516	1000	0	0	0	11.686	11.7413	9.5519	871.332
