# Supplementary material for: Combining Selective Enrichment and a Boosting Approach to Globally and Site-Specifically Characterize Protein Co-translational O-GlcNAcylation
Source: Anal Chem. 2023 Feb 20;95(9):4371–80. doi: 10.1021/acs.analchem.2c04779 (PMC9996615; doi:10.1021/acs.analchem.2c04779)
Supplement: Supplementary file 6 — ac2c04779_si_006.xlsx [file ac2c04779_si_006.xlsx]

## Sheet: Sheet1
Table S5. Well localized O-GlcNAcylation sites from MCF7 cells
UniProt ID	Gene Symbol	Annotation	ModScore Peptide	XCorr	PPM	Site 1 Position	Site 1 Score	Site 2 Position	Site 2 Score	Site 3 Position	Site 3 Score
A0MZ66	KIAA1598	SHOT1_HUMAN Shootin-1	T#KPESSKGCESAVDELK	3.663	-0.69	434	93.8	0	0	0	0
A0MZ66	KIAA1598	SHOT1_HUMAN Shootin-1	VTAEADS#SSPTGILATSESK	2.855	-0.64	492	31.923	0	0	0	0
A1L0T0	ILVBL	ILVBL_HUMAN Acetolactate synthase-like protein	EQVPS#LGSNVACGLAYTDYHK	2.731	0.04	561	33.918	0	0	0	0
A1L0T0	ILVBL	ILVBL_HUMAN Acetolactate synthase-like protein	EQVPSLGS#NVACGLAYTDYHK	3.901	-0.59	564	34.703	0	0	0	0
A2RRP1	NBAS	NBAS_HUMAN Neuroblastoma-amplified sequence	CGGAYQIGT#TANEDLEK	2.277	3.55	1461	44.099	0	0	0	0
A3KN83	SBNO1	SBNO1_HUMAN Protein strawberry notch homolog 1	T#PPVTTNR	1.265	-2.84	108	60.621	0	0	0	0
A3KN83	SBNO1	SBNO1_HUMAN Protein strawberry notch homolog 1	FIQT#TASTRPSVSAPTVR	3.201	-0.55	126	20.016	0	0	0	0
A3KN83	SBNO1	SBNO1_HUMAN Protein strawberry notch homolog 1	FIQTTAST#RPSVSAPTVR	2.328	-0.95	130	15.288	0	0	0	0
A5YKK6	CNOT1	CNOT1_HUMAN CCR4-NOT transcription complex subunit 1	MQGSITTPGS#IALAQAQAQAQVPAK	2.089	-0.69	1014	15.661	0	0	0	0
A5YKK6	CNOT1	CNOT1_HUMAN CCR4-NOT transcription complex subunit 1	APLAGQVS#TMVTTSTTTTVAK	3.248	-0.22	1037	20.016	0	0	0	0
A5YKK6	CNOT1	CNOT1_HUMAN CCR4-NOT transcription complex subunit 1	APLAGQVS#T#MVTTSTTTTVAK	3.778	0.06	1037	71.586	1038	77.206	0	0
A5YKK6	CNOT1	CNOT1_HUMAN CCR4-NOT transcription complex subunit 1	APLAGQVS#T#MVT#TSTTTTVAK	2.954	-0.14	1037	45.742	1038	45.742	1041	20.016
A5YKK6	CNOT1	CNOT1_HUMAN CCR4-NOT transcription complex subunit 1	APLAGQVSTMVT#T#STTTTVAK	2.475	0.06	1041	47.631	1042	47.631	0	0
A5YKK6	CNOT1	CNOT1_HUMAN CCR4-NOT transcription complex subunit 1	APLAGQVSTMVT#T#S#TTTTVAK	2.112	0.13	1041	13.803	1042	0	1043	0
A5YKK6	CNOT1	CNOT1_HUMAN CCR4-NOT transcription complex subunit 1	T#VTVTRPTGVSFK	2.429	0.07	1051	60.621	0	0	0	0
A6NF01	POM121B	P121B_HUMAN Putative nuclear envelope pore membrane protein POM 121B	NGPSSSPFSSPAS#SR	1.802	1.32	26	113.204	0	0	0	0
A6NG13		GL54D_HUMAN Glycosyltransferase 54 domain-containing protein	SEDLT#HFVR	1.352	-3.02	302	38.855	0	0	0	0
A6NHR9	SMCHD1	SMHD1_HUMAN Structural maintenance of chromosomes flexible hinge domain-containing protein 1	ET#YPDDPCFPSK	1.284	-0.19	438	54.711	0	0	0	0
A6NKT7	RGPD3	RGPD3_HUMAN RanBP2-like and GRIP domain-containing protein 3	EGFS#IPVSADGFK	2.428	0.11	915	93.8	0	0	0	0
A6NKT7	RGPD3	RGPD3_HUMAN RanBP2-like and GRIP domain-containing protein 3	S#TSGEGFQFGK	1.981	-0.29	978	23.016	0	0	0	0
A6NKT7	RGPD3	RGPD3_HUMAN RanBP2-like and GRIP domain-containing protein 3	T#DVIQGDDVADAASEVEVSSTSETTTK	2.553	0.65	1505	53.507	0	0	0	0
A8CG34	POM121C	P121C_HUMAN Nuclear envelope pore membrane protein POM 121C	APPT#LQAETATKPQATSAPSPAPK	6.227	-0.02	658	110.37	0	0	0	0
A8CG34	POM121C	P121C_HUMAN Nuclear envelope pore membrane protein POM 121C	APPTLQAET#ATKPQATSAPSPAPK	4.987	-0.02	663	93.8	0	0	0	0
A8CG34	POM121C	P121C_HUMAN Nuclear envelope pore membrane protein POM 121C	APPTLQAET#AT#KPQATSAPSPAPK	3.442	0.62	663	32.538	665	28.55	0	0
A8CG34	POM121C	P121C_HUMAN Nuclear envelope pore membrane protein POM 121C	APPTLQAETAT#KPQATSAPSPAPK	3.56	-0.13	665	17.028	0	0	0	0
B1AN89	EIF4G3	B1AN89_HUMAN Eukaryotic translation initiation factor 4 gamma 3	IFT#PAVSAVYSTVTQVAR	3.659	0.26	41	71.586	0	0	0	0
B1AN89	EIF4G3	B1AN89_HUMAN Eukaryotic translation initiation factor 4 gamma 3	IFTPAVS#AVYSTVTQVAR	3.298	0.02	45	141.671	0	0	0	0
B2RPK0	HMGB1P1	HGB1A_HUMAN Putative high mobility group protein B1-like 1	MSS#YAFFVQTCREEHK	1.712	-0.28	15	23.016	0	0	0	0
C9JNI7	HSPBP1	C9JNI7_HUMAN Hsp70-binding protein 1	LPLALPPAS#QGCSSGGGGGGSSAGGSGNSRPPR	4.808	-0.43	19	51.579	0	0	0	0
E5RFU9	SPINK5	E5RFU9_HUMAN Hemofiltrate peptide HF6478	TVLCLS#SGT	1.394	-0.15	198	20.016	0	0	0	0
E7ETM7	HNRNPR	E7ETM7_HUMAN Heterogeneous nuclear ribonucleoprotein R	YGGPPPDSVYSGVQPGIGT#ECDSYEIRPGK	3.209	1.8	64	26.454	0	0	0	0
E9PN60	CTSH	E9PN60_HUMAN Cathepsin H	GVS#PARLSSISCTTR	1.402	1.92	76	16.069	0	0	0	0
H0YIK5	RACGAP1	H0YIK5_HUMAN Rac GTPase-activating protein 1 (Fragment)	QGNES#IVAK	1.615	-0.95	5	1000	0	0	0	0
H7C4P4	U2SURP	H7C4P4_HUMAN U2 snRNP-associated SURP motif-containing protein (Fragment)	ES#LCDSPHQNLSR	2.261	0.81	62	60.621	0	0	0	0
I3L2J0	CIC	I3L2J0_HUMAN Protein capicua homolog	S#DSLDSGVDSVSHTPTPSTPAGFR	3.725	0.73	742	52.54	0	0	0	0
I3L2J0	CIC	I3L2J0_HUMAN Protein capicua homolog	SDSLDSGVDS#VSHTPTPSTPAGFR	3.065	0.73	751	14.63	0	0	0	0
I3L2J0	CIC	I3L2J0_HUMAN Protein capicua homolog	AVSPAVPFS#R	2.384	2.38	774	210.791	0	0	0	0
J3QQK4	BPTF	J3QQK4_HUMAN Nucleosome-remodeling factor subunit BPTF (Fragment)	IVAVNVPAT#QGGVVQVQQK	2.102	-0.41	214	1000	0	0	0	0
K7ELL7	PRKCSH	K7ELL7_HUMAN Glucosidase 2 subunit beta	EAPPPLSPPQPAS#PAEEDKMPPYDEQTQAFIDAAQEAR	2.447	0.25	356	13.56	0	0	0	0
O00151	PDLIM1	PDLI1_HUMAN PDZ and LIM domain protein 1	S#AMPFTASPASSTTAR	3.31	-2.2	123	88.334	0	0	0	0
O00151	PDLIM1	PDLI1_HUMAN PDZ and LIM domain protein 1	SAMPFT#ASPASSTTAR	2.064	-0.16	128	20.016	0	0	0	0
O00180	KCNK1	KCNK1_HUMAN Potassium channel subfamily K member 1	QNEPFVAT#QSSACVDGPANH	1.879	-1.55	324	37.613	0	0	0	0
O00232	PSMD12	PSD12_HUMAN 26S proteasome non-ATPase regulatory subunit 12	AIYDT#PCIQAESEK	2.122	0.41	253	44.274	0	0	0	0
O00264	PGRMC1	PGRC1_HUMAN Membrane-associated progesterone receptor component 1	GLAT#FCLDK	1.674	0.44	127	20.016	0	0	0	0
O00267	SUPT5H	SPT5H_HUMAN Transcription elongation factor SPT5	VELHS#TCQTISVDR	2.866	-0.01	738	20.016	0	0	0	0
O00267	SUPT5H	SPT5H_HUMAN Transcription elongation factor SPT5	VELHST#CQTISVDR	1.919	1.49	739	20.016	0	0	0	0
O00267	SUPT5H	SPT5H_HUMAN Transcription elongation factor SPT5	VELHSTCQT#ISVDR	2.326	-0.44	742	37.613	0	0	0	0
O00268	TAF4	TAF4_HUMAN Transcription initiation factor TFIID subunit 4	GAAGAVT#QSLSR	2.555	-0.3	409	44.274	0	0	0	0
O00268	TAF4	TAF4_HUMAN Transcription initiation factor TFIID subunit 4	GAAGAVTQSLS#R	4.178	0.42	413	44.274	0	0	0	0
O00268	TAF4	TAF4_HUMAN Transcription initiation factor TFIID subunit 4	QVS#QAQTTVQPSATLQR	3.395	-0.28	528	71.586	0	0	0	0
O00268	TAF4	TAF4_HUMAN Transcription initiation factor TFIID subunit 4	QVSQAQT#TVQPSATLQR	3.474	-0.65	532	51.579	0	0	0	0
O00268	TAF4	TAF4_HUMAN Transcription initiation factor TFIID subunit 4	SPGVQPQLVLGGAAQT#ASLGTATAVQTGTPQR	5.682	-1.9	558	37.613	0	0	0	0
O00268	TAF4	TAF4_HUMAN Transcription initiation factor TFIID subunit 4	TAATVTS#ALQPPVLSLTQPTQVGVGK	4.524	-0.05	715	21.26	0	0	0	0
O00268	TAF4	TAF4_HUMAN Transcription initiation factor TFIID subunit 4	KVDCPGPGSGAEGS#GPGSVVPGSSGVGTPR	3.499	0.83	1032	71.586	0	0	0	0
O00391	QSOX1	QSOX1_HUMAN Sulfhydryl oxidase 1	IAPT#VWK	1.272	0.44	289	1000	0	0	0	0
O00429	DNM1L	DNM1L_HUMAN Dynamin-1-like protein	YIET#SELCGGAR	1.472	-0.29	357	20.016	0	0	0	0
O00468	AGRN	AGRIN_HUMAN Agrin	LPS#SAVTPR	1.508	0.28	1281	20.016	0	0	0	0
O00468	AGRN	AGRIN_HUMAN Agrin	LPSSAVT#PR	2.023	-0.44	1285	112.648	0	0	0	0
O00512	BCL9	BCL9_HUMAN B-cell CLL/lymphoma 9 protein	SSTPSHGQTTATEPT#PAQK	2.177	0	167	33.918	0	0	0	0
O00541	PES1	PESC_HUMAN Pescadillo homolog	AGEGT#YALDSESCMEK	2.373	-4.64	264	88.334	0	0	0	0
O00541	PES1	PESC_HUMAN Pescadillo homolog	AGEGTYALDS#ESCMEK	2.158	0.35	269	161.381	0	0	0	0
O00566	MPHOSPH10	MPP10_HUMAN U3 small nucleolar ribonucleoprotein protein MPP10	ATGRPECFLT#IQEGLASK	2.772	-0.88	30	15.288	0	0	0	0
O00567	NOP56	NOP56_HUMAN Nucleolar protein 56	GLT#DLSACK	1.62	1.75	137	65.076	0	0	0	0
O00567	NOP56	NOP56_HUMAN Nucleolar protein 56	LAALALASSENS#SSTPEECEEMSEKPK	2.716	-0.27	465	20.016	0	0	0	0
O00567	NOP56	NOP56_HUMAN Nucleolar protein 56	LAALALASSENSSST#PEECEEMSEKPK	1.731	-0.41	468	16.522	0	0	0	0
O00592	PODXL	PODXL_HUMAN Podocalyxin	ANEILAS#VK	1.515	-0.03	77	1000	0	0	0	0
O00592	PODXL	PODXL_HUMAN Podocalyxin	GGGSGNPT#TTIESPK	2.268	0.03	117	85.666	0	0	0	0
O00712	NFIB	NFIB_HUMAN Isoform 5 of Nuclear factor 1 B-type	NYVPS#YDPSSPQTSQPNGSGQVVGK	2.244	-0.01	405	31.923	0	0	0	0
O14497	ARID1A	ARI1A_HUMAN AT-rich interactive domain-containing protein 1A	NSNGNAGPRPALNNNLTEPPGGGGGGSSDGVGAPPHS#AAAALPPPAYGFGQPYGR	6.322	-0.47	138	13.113	0	0	0	0
O14497	ARID1A	ARI1A_HUMAN AT-rich interactive domain-containing protein 1A	GGT#PGSGAAAAAGSKPPPSSSASASSSSSSFAQQR	3.987	1.31	238	139.417	0	0	0	0
O14497	ARID1A	ARI1A_HUMAN AT-rich interactive domain-containing protein 1A	GGTPGS#GAAAAAGSKPPPSSSASASSSSSSFAQQR	2.798	2.06	241	19.053	0	0	0	0
O14497	ARID1A	ARI1A_HUMAN AT-rich interactive domain-containing protein 1A	GGTPGSGAAAAAGS#KPPPSSSASASSSSSSFAQQR	3.969	-2.4	249	68.329	0	0	0	0
O14497	ARID1A	ARI1A_HUMAN AT-rich interactive domain-containing protein 1A	NPQMPQYS#SPQPGSALSPR	2.673	2.04	763	20.016	0	0	0	0
O14686	KMT2D	KMT2D_HUMAN Histone-lysine N-methyltransferase 2D	S#LPSDPFSR	2.076	0.23	2402	54.711	0	0	0	0
O14879	IFIT3	IFIT3_HUMAN Interferon-induced protein with tetratricopeptide repeats 3	S#PCQTDVLR	1.433	-4.38	237	44.274	0	0	0	0
O14879	IFIT3	IFIT3_HUMAN Interferon-induced protein with tetratricopeptide repeats 3	GLNPLNAYS#DLAEFLETECYQTPFNK	1.518	-1.58	333	25.859	0	0	0	0
O14964	HGS	HGS_HUMAN Hepatocyte growth factor-regulated tyrosine kinase substrate	AEPMPS#ASSAPPASSLYSSPVNS#SAPLAEDIDPELAR	2.784	0.1	297	16.522	314	0	0	0
O14964	HGS	HGS_HUMAN Hepatocyte growth factor-regulated tyrosine kinase substrate	AEPMPSASSAPPASSLYS#SPVNSSAPLAEDIDPELAR	5.149	-2.12	309	15.288	0	0	0	0
O14974	PPP1R12A	MYPT1_HUMAN Protein phosphatase 1 regulatory subunit 12A	S#LLSSTSTTTK	1.496	-1.4	585	40.309	0	0	0	0
O14980	XPO1	XPO1_HUMAN Exportin-1	T#SSDPTCVEK	1.7	-0.75	113	44.274	0	0	0	0
O14980	XPO1	XPO1_HUMAN Exportin-1	TSS#DPTCVEK	1.363	0.77	115	21.26	0	0	0	0
O14980	XPO1	XPO1_HUMAN Exportin-1	TSSDPT#CVEK	1.745	-0.94	118	112.648	0	0	0	0
O15020	SPTBN2	SPTN2_HUMAN Spectrin beta chain, non-erythrocytic 2	S#AELGCTVDEVESLIK	1.435	-0.28	2038	29.384	0	0	0	0
O15027	SEC16A	SC16A_HUMAN Protein transport protein Sec16A	GSVSQPSTPSPPKPT#GIFQTSANSSFEPVK	2.893	2.81	422	14.336	0	0	0	0
O15027	SEC16A	SC16A_HUMAN Protein transport protein Sec16A	T#LENPVNVYNPSHSDSLASQQSVASHPR	5.548	0.37	823	135.826	0	0	0	0
O15027	SEC16A	SC16A_HUMAN Protein transport protein Sec16A	TLENPVNVYNPS#HSDSLASQQSVASHPR	5.089	-0.76	834	37.613	0	0	0	0
O15027	SEC16A	SC16A_HUMAN Protein transport protein Sec16A	TLENPVNVYNPSHS#DSLASQQSVASHPR	4.516	-0.93	836	37.613	0	0	0	0
O15027	SEC16A	SC16A_HUMAN Protein transport protein Sec16A	KAPPPPPT#SMPK	2.428	-0.02	1980	20.016	0	0	0	0
O15042	U2SURP	SR140_HUMAN U2 snRNP-associated SURP motif-containing protein	ES#LCDSPHQNLSRPLLENK	3.705	0.03	63	17.028	0	0	0	0
O15047	SETD1A	SET1A_HUMAN Histone-lysine N-methyltransferase SETD1A	QDTPSS#FGQFTPQSSQGTPYTSR	3.154	0.73	259	21.26	0	0	0	0
O15047	SETD1A	SET1A_HUMAN Histone-lysine N-methyltransferase SETD1A	QDTPSSFGQFT#PQSSQGTPYTSR	1.497	-1.38	264	40.309	0	0	0	0
O15047	SETD1A	SET1A_HUMAN Histone-lysine N-methyltransferase SETD1A	QDTPSSFGQFT#PQSSQGT#PYTSR	2.68	0.14	264	69.347	271	17.028	0	0
O15047	SETD1A	SET1A_HUMAN Histone-lysine N-methyltransferase SETD1A	QDTPSSFGQFT#PQSSQGTPYTS#R	4.13	0.29	264	77.206	275	33.918	0	0
O15047	SETD1A	SET1A_HUMAN Histone-lysine N-methyltransferase SETD1A	QDTPSSFGQFTPQSSQGT#PYTSR	2.281	-0.44	271	157.731	0	0	0	0
O15047	SETD1A	SET1A_HUMAN Histone-lysine N-methyltransferase SETD1A	QDTPSSFGQFTPQSSQGTPYTS#R	3.586	-0.35	275	32.538	0	0	0	0
O15047	SETD1A	SET1A_HUMAN Histone-lysine N-methyltransferase SETD1A	GSTPYSQDS#AYSSSTTSTSFKPR	3.342	0.86	285	13.803	0	0	0	0
O15091	KIAA0391	MRRP3_HUMAN Mitochondrial ribonuclease P protein 3	TIESIQLS#PEEYECLK	2.062	-0.19	361	54.711	0	0	0	0
O15155	BET1	BET1_HUMAN BET1 homolog	AGLGEGVPPGNYGNYGYANS#GYSACEEENER	1.577	0.43	23	16.522	0	0	0	0
O15173	PGRMC2	PGRC2_HUMAN Membrane-associated progesterone receptor component 2	GLAT#FCLDKDALR	2.624	-1.17	157	85.666	0	0	0	0
O15269	SPTLC1	SPTC1_HUMAN Serine palmitoyltransferase 1	YGVGT#CGPR	1.946	-1.13	132	23.016	0	0	0	0
O15297	PPM1D	PPM1D_HUMAN Protein phosphatase 1D	ENVQGVVIPS#KDPEPLEENCAK	2.353	2.1	468	24.783	0	0	0	0
O15327	INPP4B	INP4B_HUMAN Type II inositol 3,4-bisphosphate 4-phosphatase	EEGASEEGQHFLPT#AQANDPGDCQFTSIQK	1.989	-0.81	18	27.096	0	0	0	0
O15327	INPP4B	INP4B_HUMAN Type II inositol 3,4-bisphosphate 4-phosphatase	S#LNCIIAMVDK	1.712	-3	531	18.266	0	0	0	0
O15355	PPM1G	PPM1G_HUMAN Protein phosphatase 1G	GTEAGQVGEPGIPT#GEAGPSCSSASDK	3.819	-1.47	234	45.742	0	0	0	0
O15355	PPM1G	PPM1G_HUMAN Protein phosphatase 1G	GTEAGQVGEPGIPT#GEAGPSCSSASDKLPR	4.717	-0.87	234	45.742	0	0	0	0
O15357	INPPL1	SHIP2_HUMAN Phosphatidylinositol 3,4,5-trisphosphate 5-phosphatase 2	KPAFT#EASCPLSR	3.084	0.92	922	54.711	0	0	0	0
O15357	INPPL1	SHIP2_HUMAN Phosphatidylinositol 3,4,5-trisphosphate 5-phosphatase 2	KPAFTEAS#CPLSR	2.333	-0.57	925	54.711	0	0	0	0
O15357	INPPL1	SHIP2_HUMAN Phosphatidylinositol 3,4,5-trisphosphate 5-phosphatase 2	S#CSVLQMAK	1.886	0.53	1120	23.016	0	0	0	0
O15371	EIF3D	EIF3D_HUMAN Eukaryotic translation initiation factor 3 subunit D	FMTPVIQDNPS#GWGPCAVPEQFR	1.946	1.82	14	44.099	0	0	0	0
O15381	NVL	NVL_HUMAN Nuclear valosin-containing protein-like	DS#FFLDLSCEK	1.304	-1.11	185	83.991	0	0	0	0
O15550	KDM6A	KDM6A_HUMAN Lysine-specific demethylase 6A	S#TGIPNGPTADSSLPTNSVSGQQPQLALTR	3.205	0.7	520	24.534	0	0	0	0
O15550	KDM6A	KDM6A_HUMAN Lysine-specific demethylase 6A	T#NLTSSAEEPWK	1.955	0.64	622	40.309	0	0	0	0
O43151	TET3	TET3_HUMAN Methylcytosine dioxygenase TET3	T#EFPEAWGTDTPPATPR	2.147	3.12	296	118.174	0	0	0	0
O43151	TET3	TET3_HUMAN Methylcytosine dioxygenase TET3	EAPT#PSSEPDTHQK	2.942	1.11	378	60.621	0	0	0	0
O43166	SIPA1L1	SI1L1_HUMAN Signal-induced proliferation-associated 1-like protein 1	S#ISSDGRPLER	1.63	-0.28	1114	20.016	0	0	0	0
O43264	ZW10	ZW10_HUMAN Centromere/kinetochore protein zw10 homolog	QLQEFS#TAIEEYNCALTEK	1.48	2.01	116	20.016	0	0	0	0
O43290	SART1	SNUT1_HUMAN U4/U6.U5 tri-snRNP-associated protein 1	S#LPSAVYCIEDK	2.153	-0.53	667	40.309	0	0	0	0
O43290	SART1	SNUT1_HUMAN U4/U6.U5 tri-snRNP-associated protein 1	SLPS#AVYCIEDK	2.594	0.01	670	44.274	0	0	0	0
O43291	SPINT2	SPIT2_HUMAN Kunitz-type protease inhibitor 2	NAADS#SVPSAPR	2.046	0.36	108	20.016	0	0	0	0
O43291	SPINT2	SPIT2_HUMAN Kunitz-type protease inhibitor 2	NAADSS#VPSAPR	2.066	0.4	109	52.041	0	0	0	0
O43390	HNRNPR	HNRPR_HUMAN Heterogeneous nuclear ribonucleoprotein R	S#AFLCGVMK	1.236	-0.43	95	60.621	0	0	0	0
O43399	TPD52L2	TPD54_HUMAN Isoform 2 of Tumor protein D54	S#WHDVQVSSAYK	2.616	0.17	96	143.433	0	0	0	0
O43399	TPD52L2	TPD54_HUMAN Tumor protein D54	S#WHDVQVSSAYVK	2.844	0.62	96	121.61	0	0	0	0
O43399	TPD52L2	TPD54_HUMAN Isoform 2 of Tumor protein D54	SWHDVQVS#SAYKK	3.502	-1.2	103	82.112	0	0	0	0
O43399	TPD52L2	TPD54_HUMAN Tumor protein D54	SWHDVQVS#SAYVK	2.635	0.63	103	20.016	0	0	0	0
O43399	TPD52L2	TPD54_HUMAN Tumor protein D54	SWHDVQVSS#AYVK	2.177	1.86	104	23.016	0	0	0	0
O43426	SYNJ1	SYNJ1_HUMAN Synaptojanin-1	IDPFEDLS#FNLLAVSK	2.598	-0.91	1329	124.144	0	0	0	0
O43432	EIF4G3	IF4G3_HUMAN Eukaryotic translation initiation factor 4 gamma 3	EQEGQTSETTAIVS#IAELPLPPSPTTVSSVAR	2.122	-0.08	258	45.171	0	0	0	0
O43432	EIF4G3	IF4G3_HUMAN Eukaryotic translation initiation factor 4 gamma 3	STIAAPT#SSALSSQPIFTTAIDDR	4.75	0.06	283	23.016	0	0	0	0
O43432	EIF4G3	IF4G3_HUMAN Eukaryotic translation initiation factor 4 gamma 3	STIAAPTSSALS#SQPIFTTAIDDR	3.289	1.21	288	54.711	0	0	0	0
O43432	EIF4G3	IF4G3_HUMAN Eukaryotic translation initiation factor 4 gamma 3	LDFIES#DSPCSSEALSK	2.3	-0.1	1407	31.351	0	0	0	0
O43491	EPB41L2	E41L2_HUMAN Band 4.1-like protein 2	TITYESPQIDGGAGGDS#GTLLTAQTITSESVSTTTTTHITK	4.976	-0.49	919	19.053	0	0	0	0
O43524	FOXO3	FOXO3_HUMAN Forkhead box protein O3	HQQQSPVSQSMQTLSDSLSGSS#LYSTSANLPVMGHEK	6.661	0.29	591	23.016	0	0	0	0
O43660	PLRG1	PLRG1_HUMAN Pleiotropic regulator 1	MPSESAAQS#LAVALPLQTK	2.484	-0.23	125	50.686	0	0	0	0
O43684	BUB3	BUB3_HUMAN Mitotic checkpoint protein BUB3	T#PCNAGTFSQPEK	2.633	0.24	127	44.274	0	0	0	0
O43719	HTATSF1	HTSF1_HUMAN HIV Tat-specific factor 1	T#LKNDCEENGLAK	2.086	-1.65	507	57.327	0	0	0	0
O43747	AP1G1	AP1G1_HUMAN AP-1 complex subunit gamma-1	FT#CTVNR	1.732	-3.37	538	23.016	0	0	0	0
O43823	AKAP8	AKAP8_HUMAN A-kinase anchor protein 8	ANDGGLAAGAPAMHMAS#YGPEPCTDNSDSLIAK	1.913	-3.81	79	29.834	0	0	0	0
O60232	SSSCA1	SSA27_HUMAN Sjoegren syndrome/scleroderma autoantigen 1	EHQLAS#ASELPLGSRPAPQPPVPRPEHCEGAAAGLK	2.408	0.55	103	18.266	0	0	0	0
O60232	SSSCA1	SSA27_HUMAN Sjoegren syndrome/scleroderma autoantigen 1	AAQGPPAPAVPPNT#DVMACTQTALLQK	2.418	-1.62	147	13.113	0	0	0	0
O60237	PPP1R12B	MYPT2_HUMAN Protein phosphatase 1 regulatory subunit 12B	GNEIPQT#IAPSTYVSTYLK	2.972	2.14	543	85.666	0	0	0	0
O60244	MED14	MED14_HUMAN Mediator of RNA polymerase II transcription subunit 14	LS#DDPCPVESK	1.42	1.79	617	85.666	0	0	0	0
O60318	MCM3AP	GANP_HUMAN Germinal-center associated nuclear protein	SPTSVGAFPSTS#AFGQEAGEIVNSGFGK	4.581	0.67	125	20.016	0	0	0	0
O60502	MGEA5	NCOAT_HUMAN Bifunctional protein NCOAT	ANSS#VVSVNCK	1.851	-1.08	590	23.016	0	0	0	0
O60610	DIAPH1	DIAP1_HUMAN Protein diaphanous homolog 1	AGCAVT#SLLASELTK	2.581	0.59	1230	42.063	0	0	0	0
O60610	DIAPH1	DIAP1_HUMAN Protein diaphanous homolog 1	KAGCAVT#SLLASELTK	1.997	-0.89	1230	33.918	0	0	0	0
O60664	PLIN3	PLIN3_HUMAN Perilipin-3	T#LTAAAVSGAQPILSK	3.238	0.19	69	146.855	0	0	0	0
O60664	PLIN3	PLIN3_HUMAN Perilipin-3	TLT#AAAVSGAQPILSK	2.231	-1.36	71	19.053	0	0	0	0
O60675	MAFK	MAFK_HUMAN Transcription factor MafK	VT#QKEELER	2.162	-0.01	74	1000	0	0	0	0
O60675	MAFK	MAFK_HUMAN Transcription factor MafK	VAT#TSVITIVK	1.767	0.75	133	20.016	0	0	0	0
O60763	USO1	USO1_HUMAN General vesicular transport factor p115	CQNEQLQT#AVTQQVSQIQQHK	4.921	0.33	685	90.892	0	0	0	0
O60906	SMPD2	NSMA_HUMAN Sphingomyelin phosphodiesterase 2	S#PLMCVLK	1.857	0.9	300	112.648	0	0	0	0
O60907	TBL1X	TBL1X_HUMAN F-box-like/WD repeat-containing protein TBL1X	LAQQQASAAAAAAAAT#AAATAATTTSAGVSHQNPSK	9.56	0.74	169	117.182	0	0	0	0
O75030	MITF	MITF_HUMAN Microphthalmia-associated transcription factor	VPVSQTPAINVS#VPTTLPSATQVPMEVLK	3.156	1.73	101	33.918	0	0	0	0
O75030	MITF	MITF_HUMAN Microphthalmia-associated transcription factor	VPVSQTPAINVSVPT#TLPSATQVPMEVLK	4.866	1.06	104	20.016	0	0	0	0
O75030	MITF	MITF_HUMAN Microphthalmia-associated transcription factor	VPVSQTPAINVSVPT#T#LPSATQVPMEVLK	2.377	-1.71	104	15.661	105	14.336	0	0
O75113	N4BP1	N4BP1_HUMAN NEDD4-binding protein 1	VPGT#QAASTSHQPPTR	3.93	0.7	802	141.646	0	0	0	0
O75152	ZC3H11A	ZC11A_HUMAN Zinc finger CCCH domain-containing protein 11A	VEVET#SGIGDSLLNVK	1.269	-0.03	624	20.016	0	0	0	0
O75157	TSC22D2	T22D2_HUMAN TSC22 domain family protein 2	SSSIIQHVGLPLAPGTHSAPTSLPQS#DLSQFQTQTQPLVGQVDDTR	2.657	-1.56	575	13.33	0	0	0	0
O75157	TSC22D2	T22D2_HUMAN TSC22 domain family protein 2	SSSIIQHVGLPLAPGTHSAPTSLPQS#DLSQFQTQTQPLVGQVDDTRR	2.3	1.18	575	18.266	0	0	0	0
O75157	TSC22D2	T22D2_HUMAN TSC22 domain family protein 2	SSSIIQHVGLPLAPGTHSAPTSLPQSDLS#QFQTQTQPLVGQVDDTRR	4.278	-0.27	578	18.266	0	0	0	0
O75157	TSC22D2	T22D2_HUMAN TSC22 domain family protein 2	SSSIIQHVGLPLAPGTHSAPTSLPQSDLSQFQT#QTQPLVGQVDDTR	3.303	-2.18	582	18.266	0	0	0	0
O75179	ANKRD17	ANR17_HUMAN Ankyrin repeat domain-containing protein 17	LTSS#VSCALDEAAAALTR	2.182	1.71	207	17.028	0	0	0	0
O75179	ANKRD17	ANR17_HUMAN Ankyrin repeat domain-containing protein 17	IGS#S#APTTTAANTSLMGIK	3.942	1.17	1820	83.991	1821	83.991	0	0
O75179	ANKRD17	ANR17_HUMAN Ankyrin repeat domain-containing protein 17	QLFVT#VVK	1.438	0.54	2001	1000	0	0	0	0
O75363	BCAS1	BCAS1_HUMAN Breast carcinoma-amplified sequence 1	EDSVPT#GAEENVVCESPVEIIK	1.667	-0.27	389	17.602	0	0	0	0
O75369	FLNB	FLNB_HUMAN Filamin-B	GAGT#GGLGLTVEGPCEAK	2.191	0.78	1070	45.171	0	0	0	0
O75369	FLNB	FLNB_HUMAN Filamin-B	GAGTGGLGLT#VEGPCEAK	3.293	0.43	1076	80.912	0	0	0	0
O75369	FLNB	FLNB_HUMAN Filamin-B	S#STETCYSAIPK	2.538	-0.32	2496	37.613	0	0	0	0
O75369	FLNB	FLNB_HUMAN Filamin-B	SST#ETCYSAIPK	1.363	-1.1	2498	21.26	0	0	0	0
O75369	FLNB	FLNB_HUMAN Filamin-B	SSTET#CYSAIPK	1.774	0.68	2500	17.602	0	0	0	0
O75376	NCOR1	NCOR1_HUMAN Nuclear receptor corepressor 1	SSHLEVSQAS#QLLQQQQQQQLR	4.454	-0.49	54	78.958	0	0	0	0
O75376	NCOR1	NCOR1_HUMAN Nuclear receptor corepressor 1	HTSVVS#SGPSVLR	2.639	0.89	1453	23.016	0	0	0	0
O75376	NCOR1	NCOR1_HUMAN Nuclear receptor corepressor 1	T#PVSYQNTMSR	2.576	1.82	1484	54.711	0	0	0	0
O75376	NCOR1	NCOR1_HUMAN Nuclear receptor corepressor 1	IMPLPAGGPSIS#QGLPASR	1.475	-0.45	1806	37.613	0	0	0	0
O75376	NCOR1	NCOR1_HUMAN Nuclear receptor corepressor 1	IMPLPAGGPSISQGLPAS#R	1.871	-0.19	1812	96.793	0	0	0	0
O75376	NCOR1	NCOR1_HUMAN Nuclear receptor corepressor 1	S#AAVSEQQQLEQK	3.378	0.36	1857	71.586	0	0	0	0
O75376	NCOR1	NCOR1_HUMAN Nuclear receptor corepressor 1	QYEGPLHHYRPQQES#PSPQQQLPPSSQAEGMGQVPR	2.124	0.92	2023	43.596	0	0	0	0
O75376	NCOR1	NCOR1_HUMAN Nuclear receptor corepressor 1	QYEGPLHHYRPQQESPS#PQQQLPPSSQAEGMGQVPR	3.441	1.32	2025	40.309	0	0	0	0
O75376	NCOR1	NCOR1_HUMAN Nuclear receptor corepressor 1	NQVSSQT#PQQPPTSTFQNSPSALVSTPVR	5.709	0.1	2072	66.459	0	0	0	0
O75376	NCOR1	NCOR1_HUMAN Nuclear receptor corepressor 1	KLNSSGGGDSDMAAAQPGT#EIFNLPAVTTSGSVSSR	2.917	0.16	2233	58.767	0	0	0	0
O75376	NCOR1	NCOR1_HUMAN Nuclear receptor corepressor 1	ALMGSFDDKVEDHGVVMS#QPMGVVPGTANTSVVTSGETR	4.479	-0.42	2287	82.112	0	0	0	0
O75376	NCOR1	NCOR1_HUMAN Nuclear receptor corepressor 1	ALMGSFDDKVEDHGVVMSQPMGVVPGT#ANTSVVTSGETR	2.398	-0.42	2296	45.171	0	0	0	0
O75391	SPAG7	SPAG7_HUMAN Sperm-associated antigen 7	T#YGCVPVANKR	2.041	0.77	188	54.711	0	0	0	0
O75391	SPAG7	SPAG7_HUMAN Sperm-associated antigen 7	QSGEELPPT#S	1.201	0.66	226	74.165	0	0	0	0
O75439	PMPCB	MPPB_HUMAN Mitochondrial-processing peptidase subunit beta	VT#CLESGLR	1.961	0.58	61	23.016	0	0	0	0
O75439	PMPCB	MPPB_HUMAN Mitochondrial-processing peptidase subunit beta	S#NMCWLRD	1.458	0.29	482	65.076	0	0	0	0
O75683	SURF6	SURF6_HUMAN Surfeit locus protein 6	KAEEATEAQEVVEATPEGACT#EPR	4.891	1.26	190	21.26	0	0	0	0
O75752	B3GALNT1	B3GL1_HUMAN UDP-GalNAc:beta-1,3-N-acetylgalactosaminyltransferase 1	T#HISYQEYPFK	2.593	0.24	222	54.711	0	0	0	0
O75916	RGS9	RGS9_HUMAN Isoform 3 of Regulator of G-protein signaling 9	EAANTVDITQVMS#K	2.014	-4.54	469	50.686	0	0	0	0
O75940	SMNDC1	SPF30_HUMAN Survival of motor neuron-related-splicing factor 30	VGVGT#CGIADKPMTQYQDTSK	2.997	-0.86	213	20.016	0	0	0	0
O75976	CPD	CBPD_HUMAN Carboxypeptidase D	GAEWHSHLGS#MK	1.287	1.92	1164	17.028	0	0	0	0
O94804	STK10	STK10_HUMAN Serine/threonine-protein kinase 10	LS#EEAECPNPSTPSK	2.138	0.48	942	29.384	0	0	0	0
O94842	TOX4	TOX4_HUMAN TOX high mobility group box family member 4	QMLPSSIT#MSQGGMVTVIPATVVTSR	2.703	-0.43	380	17.028	0	0	0	0
O94842	TOX4	TOX4_HUMAN TOX high mobility group box family member 4	QMLPSSITMS#QGGMVTVIPATVVTSR	3.234	0.85	382	15.661	0	0	0	0
O94842	TOX4	TOX4_HUMAN TOX high mobility group box family member 4	QMLPSSITMSQGGMVT#VIPATVVTSR	1.629	0.32	388	31.351	0	0	0	0
O94842	TOX4	TOX4_HUMAN TOX high mobility group box family member 4	QMLPSSITMSQGGMVTVIPAT#VVTSR	1.605	0.32	393	17.602	0	0	0	0
O94842	TOX4	TOX4_HUMAN TOX high mobility group box family member 4	QMLPSSITMSQGGMVTVIPATVVTS#R	3.003	3.95	397	20.016	0	0	0	0
O94842	TOX4	TOX4_HUMAN TOX high mobility group box family member 4	GLQLGQTS#TATIQPSQQAQIVTR	4.468	-0.38	406	26.021	0	0	0	0
O94842	TOX4	TOX4_HUMAN TOX high mobility group box family member 4	GLQLGQTST#ATIQPSQQAQIVTR	3.768	0.72	407	20.016	0	0	0	0
O94903	PROSC	PROSC_HUMAN Proline synthase co-transcribed bacterial homolog protein	KPT#PDKCAADVK	1.892	-0.45	257	31.351	0	0	0	0
O94905	ERLIN2	ERLN2_HUMAN Erlin-2	LS#FGLEDEPLETATKEN	1.717	0.09	324	171.22	0	0	0	0
O94913	PCF11	PCF11_HUMAN Pre-mRNA cleavage complex 2 protein Pcf11	SPEEPSTPGTVVS#SPSISTPPIVPDIQK	4.329	-0.81	181	20.016	0	0	0	0
O94913	PCF11	PCF11_HUMAN Pre-mRNA cleavage complex 2 protein Pcf11	SPEEPSTPGTVVSS#PSISTPPIVPDIQK	4.968	-0.39	182	20.016	0	0	0	0
O94921	CDK14	CDK14_HUMAN Cyclin-dependent kinase 14	T#LSESFSR	1.398	-0.59	22	37.613	0	0	0	0
O94979	SEC31A	SC31A_HUMAN Protein transport protein Sec31A	LSSSFGNLDPFGT#GQPLPPLQIPQQTAQHSIVLPLK	2.376	0.63	361	44.624	0	0	0	0
O95081	AGFG2	AGFG2_HUMAN Arf-GAP domain and FG repeat-containing protein 2	T#LLGDPAPSLSVAASTSSQPVSQSHAR	2.285	-1.96	177	45.171	0	0	0	0
O95081	AGFG2	AGFG2_HUMAN Arf-GAP domain and FG repeat-containing protein 2	T#LLGDPAPS#LSVAASTSSQPVSQSHAR	4.066	1.43	177	97.686	185	85.666	0	0
O95081	AGFG2	AGFG2_HUMAN Arf-GAP domain and FG repeat-containing protein 2	TLLGDPAPS#LSVAASTSSQPVSQSHAR	4.702	0.71	185	37.613	0	0	0	0
O95081	AGFG2	AGFG2_HUMAN Arf-GAP domain and FG repeat-containing protein 2	TLLGDPAPS#LS#VAASTSSQPVSQSHAR	5.396	0.31	185	67.368	187	81.232	0	0
O95081	AGFG2	AGFG2_HUMAN Arf-GAP domain and FG repeat-containing protein 2	TLLGDPAPSLS#VAASTSSQPVSQSHAR	2.888	-0.71	187	17.602	0	0	0	0
O95081	AGFG2	AGFG2_HUMAN Arf-GAP domain and FG repeat-containing protein 2	TLLGDPAPSLS#VAAS#TSSQPVSQSHAR	2.317	-1.3	187	13.113	191	12.71	0	0
O95084	PRSS23	PRS23_HUMAN Serine protease 23	GANDS#TSAMPEQMK	1.395	-1.82	209	23.016	0	0	0	0
O95159	ZFPL1	ZFPL1_HUMAN Zinc finger protein-like 1	DDDRT#PGLHGDCDDDKYR	3.966	0.03	223	121.61	0	0	0	0
O95163	IKBKAP	ELP1_HUMAN Elongator complex protein 1	QS#LSFSTCGK	2.06	0.11	335	37.613	0	0	0	0
O95297	MPZL1	MPZL1_HUMAN Myelin protein zero-like protein 1	DYT#GCSTSESLSPVK	2.781	1.13	201	44.274	0	0	0	0
O95382	MAP3K6	M3K6_HUMAN Mitogen-activated protein kinase kinase kinase 6	AGS#TPVTSGP	1.609	-0.39	1281	60.621	0	0	0	0
O95425	SVIL	SVIL_HUMAN Supervillin	RLEGIENDT#QPILLQSCTGLVTHR	4.29	-0.08	18	101.606	0	0	0	0
O95425	SVIL	SVIL_HUMAN Supervillin	APAS#SLHT#QEAGR	1.252	0.99	1158	23.016	1162	18.266	0	0
O95486	SEC24A	SC24A_HUMAN Protein transport protein Sec24A	ASSQPT#VSGNTSLTTNHQYVSSGYPSLQNSFIK	3.159	3.15	160	19.053	0	0	0	0
O95486	SEC24A	SC24A_HUMAN Protein transport protein Sec24A	ASSQPTVS#GNTSLTTNHQYVSSGYPSLQNSFIK	1.653	-0.62	162	20.016	0	0	0	0
O95487	SEC24B	SC24B_HUMAN Protein transport protein Sec24B	S#SPVVSTVLSGSSGSSSTR	3.523	-1.5	310	106.134	0	0	0	0
O95487	SEC24B	SC24B_HUMAN Protein transport protein Sec24B	S#S#PVVSTVLSGSSGSSSTR	3.159	-0.41	310	84.996	311	84.996	0	0
O95487	SEC24B	SC24B_HUMAN Protein transport protein Sec24B	SSPVVS#TVLSGSSGSSSTR	3.163	-0.28	315	54.711	0	0	0	0
O95487	SEC24B	SC24B_HUMAN Protein transport protein Sec24B	TPPTANHPVEPVT#SVTQPSELLQQK	4.875	-0.53	341	20.016	0	0	0	0
O95487	SEC24B	SC24B_HUMAN Protein transport protein Sec24B	TPPTANHPVEPVTS#VTQPSELLQQK	4.041	-0.74	342	20.016	0	0	0	0
O95487	SEC24B	SC24B_HUMAN Protein transport protein Sec24B	TPPTANHPVEPVTSVT#QPSELLQQK	4.085	-1.36	344	37.613	0	0	0	0
O95628	CNOT4	CNOT4_HUMAN CCR4-NOT transcription complex subunit 4	S#NPVIPISSSNHSAR	3.726	0.38	309	165.978	0	0	0	0
O95628	CNOT4	CNOT4_HUMAN CCR4-NOT transcription complex subunit 4	SNPVIPIS#SSNHSAR	3.418	-0.4	316	23.016	0	0	0	0
O95628	CNOT4	CNOT4_HUMAN CCR4-NOT transcription complex subunit 4	S#PFEGAVTESQSLFSDNFR	4.62	2.03	324	102.688	0	0	0	0
O95628	CNOT4	CNOT4_HUMAN CCR4-NOT transcription complex subunit 4	SPFEGAVT#ESQSLFSDNFR	3.171	5.18	331	67.368	0	0	0	0
O95671	ASMTL	ASML_HUMAN N-acetylserotonin O-methyltransferase-like protein	VDAS#ACGMER	2.071	0.33	331	37.613	0	0	0	0
O95685	PPP1R3D	PPR3D_HUMAN Protein phosphatase 1 regulatory subunit 3D	S#LSCLSDLDGGVALEPR	2.673	-1.27	23	20.016	0	0	0	0
O95757	HSPA4L	HS74L_HUMAN Heat shock 70 kDa protein 4L	CHAEHT#PEEEIDHTGAK	3.941	-0.27	545	31.351	0	0	0	0
O95793	STAU1	STAU1_HUMAN Double-stranded RNA-binding protein Staufen homolog 1	T#GNGPMSVCGR	2.057	0.96	566	105.001	0	0	0	0
O95793	STAU1	STAU1_HUMAN Double-stranded RNA-binding protein Staufen homolog 1	TGNGPMS#VCGR	1.653	2.69	572	80.912	0	0	0	0
O95817	BAG3	BAG3_HUMAN BAG family molecular chaperone regulator 3	SQSPAAS#DCSSSSSSASLPSSGR	3.626	-0.85	177	17.028	0	0	0	0
O95861	BPNT1	BPNT1_HUMAN 3'(2'),5'-bisphosphate nucleotidase 1	T#CATDLQTK	2.041	0.7	41	20.016	0	0	0	0
O95881	TXNDC12	TXD12_HUMAN Thioredoxin domain-containing protein 12	VHPEIINENGNPS#YK	2.405	1.55	136	1000	0	0	0	0
O96011	PEX11B	PX11B_HUMAN Peroxisomal membrane protein 11B	LLMEQES#SACSR	2.47	0.35	150	54.711	0	0	0	0
O96011	PEX11B	PX11B_HUMAN Peroxisomal membrane protein 11B	LLMEQESS#ACSR	1.82	-0.86	151	20.016	0	0	0	0
P00492	HPRT1	HPRT_HUMAN Hypoxanthine-guanine phosphoribosyltransferase	S#YCNDQSTGDIK	2.656	-0.34	104	44.274	0	0	0	0
P01130	LDLR	LDLR_HUMAN Low-density lipoprotein receptor	T#QHTTTRPVPDTSR	1.685	-1.38	738	33.918	0	0	0	0
P01891	HLA-A	1A68_HUMAN HLA class I histocompatibility antigen, A-68 alpha chain	KGGSYSQAASSDSAQGSDVS#LTACKV	3.852	-0.72	359	15.288	0	0	0	0
P02545	LMNA	LMNA_HUMAN Prelamin-A/C	AQNT#WGCGNSLR	2.064	0.12	519	54.711	0	0	0	0
P02545	LMNA	LMNA_HUMAN Prelamin-A/C	ASASGSGAQVGGPIS#SGSSASSVTVTR	4.378	-0.42	612	117.111	0	0	0	0
P02545	LMNA	LMNA_HUMAN Prelamin-A/C	S#VGGSGGGSFGDNLVTR	3.319	-0.52	628	71.586	0	0	0	0
P02545	LMNA	LMNA_HUMAN Prelamin-A/C	SVGGSGGGSFGDNLVT#R	3.066	0.77	643	318.03	0	0	0	0
P02786	TFRC	TFR1_HUMAN Transferrin receptor protein 1	LAGT#ESPVREEPGEDFPAAR	1.862	-3.46	104	37.613	0	0	0	0
P04075	ALDOA	ALDOA_HUMAN Fructose-bisphosphate aldolase A	YT#PSGQAGAAASESLFVSNHAY	1.567	-0.22	344	17.028	0	0	0	0
P04075	ALDOA	ALDOA_HUMAN Fructose-bisphosphate aldolase A	YTPS#GQAGAAASESLFVSNHAY	3.531	0.18	346	44.274	0	0	0	0
P04150	NR3C1	GCR_HUMAN Glucocorticoid receptor	VS#ASSPSLAVASQSDSK	3.197	-0.62	42	44.274	0	0	0	0
P04150	NR3C1	GCR_HUMAN Glucocorticoid receptor	VSAS#SPSLAVASQSDSK	3.218	1.1	44	20.016	0	0	0	0
P04150	NR3C1	GCR_HUMAN Glucocorticoid receptor	CQGSGDDNLT#SLGTLNFPGR	2.706	-0.35	376	20.016	0	0	0	0
P04183	TK1	KITH_HUMAN Thymidine kinase, cytosolic	YS#SSFCTHDR	2.282	0.36	62	20.016	0	0	0	0
P04183	TK1	KITH_HUMAN Thymidine kinase, cytosolic	AS#GQPAGPDNKENCPVPGKPGEAVAAR	3.458	-0.58	194	22.98	0	0	0	0
P04792	HSPB1	HSPB1_HUMAN Heat shock protein beta-1	LAT#QSNEITIPVTFESR	3.336	-0.74	174	37.613	0	0	0	0
P04792	HSPB1	HSPB1_HUMAN Heat shock protein beta-1	LATQS#NEITIPVTFESR	2.068	-0.86	176	17.602	0	0	0	0
P04792	HSPB1	HSPB1_HUMAN Heat shock protein beta-1	LATQSNEIT#IPVTFESR	2.479	-0.03	180	50.686	0	0	0	0
P04792	HSPB1	HSPB1_HUMAN Heat shock protein beta-1	LATQSNEITIPVT#FESR	3.805	0.64	184	19.053	0	0	0	0
P04843	RPN1	RPN1_HUMAN Dolichyl-diphosphooligosaccharide--protein glycosyltransferase subunit 1	VACIT#EQVLTLVNK	3.341	0.33	479	17.602	0	0	0	0
P04843	RPN1	RPN1_HUMAN Dolichyl-diphosphooligosaccharide--protein glycosyltransferase subunit 1	VACIT#EQVLTLVNKR	3.87	-0.08	479	17.602	0	0	0	0
P05386	RPLP1	RLA1_HUMAN 60S acidic ribosomal protein P1	ALANVNIGS#LICNVGAGGPAPAAGAAPAGGPAPSTAAAPAEEK	3.169	-0.42	58	16.522	0	0	0	0
P05388	RPLP0	RLA0_HUMAN 60S acidic ribosomal protein P0	AGAIAPCEVT#VPAQNTGLGPEK	3.351	-2.29	122	15.288	0	0	0	0
P05388	RPLP0	RLA0_HUMAN 60S acidic ribosomal protein P0	AFLADPS#AFVAAAPVAAATTAAPAAAAAPAK	2.207	2.09	273	68.625	0	0	0	0
P05388	RPLP0	RLA0_HUMAN 60S acidic ribosomal protein P0	AFLADPSAFVAAAPVAAAT#TAAPAAAAAPAK	2.99	-0.37	285	87.99	0	0	0	0
P05783	KRT18	K1C18_HUMAN_contaminant Keratin, type I cytoskeletal 18	SLGS#VQAPSYGARPVSSAASVYAGAGGSGSR	3.329	-0.9	18	20.016	0	0	0	0
P05783	KRT18	K1C18_HUMAN_contaminant Keratin, type I cytoskeletal 18	SLGSVQAPSYGARPVS#SAASVYAGAGGSGSR	3.563	-0.08	30	20.016	0	0	0	0
P05787	KRT8	K2C8_HUMAN_contaminant Keratin, type II cytoskeletal 8	LVS#ESSDVLPK	1.711	0.29	475	37.613	0	0	0	0
P07339	CTSD	CATD_HUMAN_contaminant Cathepsin D	GS#LSYLNVTR	2.139	0.09	258	37.613	0	0	0	0
P07339	CTSD	CATD_HUMAN_contaminant Cathepsin D	GSLSYLNVT#R	2.222	3.44	265	80.912	0	0	0	0
P07492	GRP	GRP_HUMAN Gastrin-releasing peptide	KS#TGESSSVSER	1.685	-2.5	54	20.016	0	0	0	0
P07602	PSAP	SAP_HUMAN Prosaposin	LPALT#VHVTQPK	2.252	0.6	397	71.586	0	0	0	0
P07814	EPRS	SYEP_HUMAN Bifunctional glutamate/proline--tRNA ligase	S#CQFVAVR	1.959	0.43	1376	20.016	0	0	0	0
P07947	YES1	YES_HUMAN Tyrosine-protein kinase Yes	YRPENTPEPVSTSVSHYGAEPTT#VSPCPSSSAK	3.434	0.14	38	21.26	0	0	0	0
P07947	YES1	YES_HUMAN Tyrosine-protein kinase Yes	YRPENTPEPVSTSVSHYGAEPTTVS#PCPSSSAK	4.86	1.88	40	40.309	0	0	0	0
P08123	COL1A2	CO1A2_HUMAN Collagen alpha-2(I) chain	GRVGAPGPAGARGS#DGSVGPVGPAGPIGSAGPPGFPGAPGPK	3.505	-5.54	236	16.522	0	0	0	0
P08727	KRT19	K1C19_HUMAN_contaminant Keratin, type I cytoskeletal 19	S#LLEGQEDHYNNLSASK	3.235	0.06	382	223.141	0	0	0	0
P09012	SNRPA	SNRPA_HUMAN U1 small nuclear ribonucleoprotein A	AVQGGGATPVVGAVQGPVPGMPPMT#QAPR	2.747	-0.25	148	111.133	0	0	0	0
P09012	SNRPA	SNRPA_HUMAN U1 small nuclear ribonucleoprotein A	KAVQGGGATPVVGAVQGPVPGMPPMT#QAPR	2.148	0.31	148	96.78	0	0	0	0
P09651	HNRNPA1	ROA1_HUMAN Heterogeneous nuclear ribonucleoprotein A1	NQGGYGGS#SSSSSYGSGR	2.789	-2.47	360	23.016	0	0	0	0
P0C7T5	ATXN1L	ATX1L_HUMAN Ataxin-1-like	DLPVT#SEDMGR	1.913	0.66	22	23.016	0	0	0	0
P0C7T5	ATXN1L	ATX1L_HUMAN Ataxin-1-like	DLPVTS#EDMGR	1.423	-3.26	23	23.016	0	0	0	0
P0C7T5	ATXN1L	ATX1L_HUMAN Ataxin-1-like	VSLGGDGAEAIT#GLTVDQYGMLYK	2.579	-1.04	72	15.288	0	0	0	0
P0C7T5	ATXN1L	ATX1L_HUMAN Ataxin-1-like	APSAT#SPSGQLPHHSSTQPLDLAPGR	5.048	-0.09	205	21.26	0	0	0	0
P0C7T5	ATXN1L	ATX1L_HUMAN Ataxin-1-like	VVEPS#QPESGAQACWPAPSFQR	1.967	0.59	638	31.351	0	0	0	0
P0C7T5	ATXN1L	ATX1L_HUMAN Ataxin-1-like	VVEPSQPES#GAQACWPAPSFQR	2.075	0.59	642	14.63	0	0	0	0
P0CB43	FAM203B	F203B_HUMAN Protein FAM203B	HVLALT#GCGPGR	2.305	-0.43	49	37.613	0	0	0	0
P10588	NR2F6	NR2F6_HUMAN Nuclear receptor subfamily 2 group F member 6	AIALFT#PDACGLSDPAHVESLQEK	2.287	-2.8	312	31.351	0	0	0	0
P11216	PYGB	PYGB_HUMAN Glycogen phosphorylase, brain form	T#CFETFPDK	1.942	-0.6	325	23.016	0	0	0	0
P11216	PYGB	PYGB_HUMAN Glycogen phosphorylase, brain form	MS#VIEEGDCKR	2.166	0.05	430	143.433	0	0	0	0
P12270	TPR	TPR_HUMAN Nucleoprotein TPR	GIAST#SDPPTANIKPTPVVSTPSK	4.636	0.01	1661	23.016	0	0	0	0
P12814	ACTN1	ACTN1_HUMAN Alpha-actinin-1	MVS#DINNAWGCLEQVEK	2.633	1.12	362	141.646	0	0	0	0
P13639	EEF2	EF2_HUMAN Elongation factor 2	STLTDS#LVCK	1.758	1.64	38	88.668	0	0	0	0
P13639	EEF2	EF2_HUMAN Elongation factor 2	IWCFGPDGT#GPNILTDITK	1.84	0.44	657	15.288	0	0	0	0
P14314	PRKCSH	GLU2B_HUMAN Glucosidase 2 subunit beta	S#EALPT#DLPAPSAPDLTEPK	1.606	-0.12	282	129.614	287	126.914	0	0
P14314	PRKCSH	GLU2B_HUMAN Glucosidase 2 subunit beta	SEALPT#DLPAPSAPDLTEPK	4.183	0.2	287	34.703	0	0	0	0
P14314	PRKCSH	GLU2B_HUMAN Glucosidase 2 subunit beta	SEALPT#DLPAPS#APDLTEPK	2.175	0.29	287	71.14	293	114.134	0	0
P14550	AKR1A1	AK1A1_HUMAN Alcohol dehydrogenase [NADP(+)]	NADGT#ICYDSTHYK	2.054	-0.72	132	37.613	0	0	0	0
P14859	POU2F1	PO2F1_HUMAN POU domain, class 2, transcription factor 1	T#IAATPIQTLPQSQSTPK	3.593	4.11	255	37.613	0	0	0	0
P14859	POU2F1	PO2F1_HUMAN POU domain, class 2, transcription factor 1	TIAAT#PIQTLPQSQSTPK	3.615	-0.22	259	93.8	0	0	0	0
P14866	HNRNPL	HNRPL_HUMAN Heterogeneous nuclear ribonucleoprotein L	QPAIMPGQS#YGLEDGSCSYK	3.042	-0.04	464	61.179	0	0	0	0
P14866	HNRNPL	HNRPL_HUMAN Heterogeneous nuclear ribonucleoprotein L	QPAIMPGQS#YGLEDGSCSYKDFSESR	4.828	-1.73	464	100.568	0	0	0	0
P14866	HNRNPL	HNRPL_HUMAN Heterogeneous nuclear ribonucleoprotein L	QPAIMPGQSYGLEDGS#CSYK	2.029	-1.27	471	26.454	0	0	0	0
P14866	HNRNPL	HNRPL_HUMAN Heterogeneous nuclear ribonucleoprotein L	QPAIMPGQSYGLEDGS#CSYKDFSESR	3.9	-1	471	27.436	0	0	0	0
P14866	HNRNPL	HNRPL_HUMAN Heterogeneous nuclear ribonucleoprotein L	QPAIMPGQSYGLEDGSCS#YKDFSESR	2.398	0.52	473	17.028	0	0	0	0
P14923	JUP	PLAK_HUMAN_contaminant Junction plakoglobin	VTEWQQT#YTYDSGIHSGANTCVPSVSSK	4.73	-0.16	19	18.266	0	0	0	0
P14923	JUP	PLAK_HUMAN_contaminant Junction plakoglobin	VTEWQQTYT#YDSGIHSGANTCVPSVSSK	3.428	-1.99	21	33.918	0	0	0	0
P14923	JUP	PLAK_HUMAN_contaminant Junction plakoglobin	VTEWQQTYTYDS#GIHSGANTCVPSVSSK	3.795	-1.65	24	31.351	0	0	0	0
P15336	ATF2	ATF2_HUMAN Cyclic AMP-dependent transcription factor ATF-2	AALT#QQHPPVTNGDTVK	2.198	0.87	283	53.507	0	0	0	0
P15336	ATF2	ATF2_HUMAN Cyclic AMP-dependent transcription factor ATF-2	TQSEESRPQSLQQPATS#TTETPASPAHTTPQTQSTSGR	3.137	1.18	321	21.26	0	0	0	0
P15408	FOSL2	FOSL2_HUMAN Fos-related antigen 2	QEPLEEDS#PSSSSAGLDK	1.581	0.04	230	37.613	0	0	0	0
P15822	HIVEP1	ZEP1_HUMAN Zinc finger protein 40	AVAIT#QSPSSVR	1.786	-0.89	2325	37.613	0	0	0	0
P15880	RPS2	RS2_HUMAN 40S ribosomal protein S2	TQAPAVAT#T	1.29	-1.71	292	53.58	0	0	0	0
P15924	DSP	DESP_HUMAN_contaminant Desmoplakin	GVIT#DQNSDGYCQTGTMSR	2.469	-0.63	49	31.351	0	0	0	0
P15924	DSP	DESP_HUMAN_contaminant Desmoplakin	GVITDQNS#DGYCQTGTMSR	2.807	1.87	53	60.621	0	0	0	0
P15924	DSP	DESP_HUMAN_contaminant Desmoplakin	GGGGYT#CQSGSGWDEFTK	4.023	-0.15	173	20.016	0	0	0	0
P15924	DSP	DESP_HUMAN_contaminant Desmoplakin	ET#QTECEWTVDTSK	2.52	-0.19	1953	17.028	0	0	0	0
P15941	MUC1	MUC1_HUMAN Mucin-1	VSAGNGGSSLSYT#NPAVAATSANL	1.573	3.75	1244	17.028	0	0	0	0
P16144	ITGB4	ITB4_HUMAN Integrin beta-4	VLS#TSSTLTR	1.721	-0.87	1483	23.016	0	0	0	0
P16220	CREB1	CREB1_HUMAN Cyclic AMP-responsive element-binding protein 1	TAPTSTIAPGVVMAS#SPALPTQPAEEAAR	3.81	-0.32	270	20.016	0	0	0	0
P16333	NCK1	NCK1_HUMAN Cytoplasmic protein NCK1	NYVTVMQNNPLTS#GLEPSPPQCDYIRPSLTGK	2.83	-4.18	257	21.26	0	0	0	0
P17028	ZNF24	ZNF24_HUMAN Zinc finger protein 24	YGET#CFPK	1.447	0.15	232	23.016	0	0	0	0
P17275	JUNB	JUNB_HUMAN Transcription factor jun-B	LIVPNS#NGVITTTPTPPGQYFYPR	1.82	0.06	95	13.33	0	0	0	0
P17275	JUNB	JUNB_HUMAN Transcription factor jun-B	LIVPNSNGVIT#TTPTPPGQYFYPR	2.714	-0.17	100	14.061	0	0	0	0
P17535	JUND	JUND_HUMAN Transcription factor jun-D	LIIQS#NGLVTTTPTSSQFLYPK	4.485	0.21	110	88.334	0	0	0	0
P17535	JUND	JUND_HUMAN Transcription factor jun-D	LIIQSNGLVT#TTPTSSQFLYPK	3.119	2.33	115	20.016	0	0	0	0
P17535	JUND	JUND_HUMAN Transcription factor jun-D	VAAS#EEQEFAEGFVK	2.096	1.39	131	1000	0	0	0	0
P17544	ATF7	ATF7_HUMAN Cyclic AMP-dependent transcription factor ATF-7	S#AAEAVATSVLTQMASQR	3.442	-0.42	455	121.423	0	0	0	0
P17544	ATF7	ATF7_HUMAN Cyclic AMP-dependent transcription factor ATF-7	SAAEAVAT#SVLTQMASQR	3.74	-0.24	462	19.053	0	0	0	0
P17676	CEBPB	CEBPB_HUMAN CCAAT/enhancer-binding protein beta	APPT#ACYAGAAPAPSQVK	3.061	-0.19	246	44.274	0	0	0	0
P17813	ENG	EGLN_HUMAN Endoglin	QNGT#WPR	1.505	2.63	90	1000	0	0	0	0
P18031	PTPN1	PTN1_HUMAN Tyrosine-protein phosphatase non-receptor type 1	EET#QEDKDCPIKEEK	2.417	-0.8	338	63.992	0	0	0	0
P18085	ARF4	ARF4_HUMAN ADP-ribosylation factor 4	NICFT#VWDVGGQDR	2.336	-0.11	64	17.602	0	0	0	0
P18146	EGR1	EGR1_HUMAN Early growth response protein 1	VLVETS#YPSQTTR	1.409	0.71	120	23.016	0	0	0	0
P18583	SON	SON_HUMAN Protein SON	CVS#VQTDPTDEIPTKK	2.167	-0.36	94	33.918	0	0	0	0
P18583	SON	SON_HUMAN Protein SON	CVSVQT#DPTDEIPTKK	2.417	-0.23	97	15.661	0	0	0	0
P18583	SON	SON_HUMAN Protein SON	ILDS#FAAAPVPTTTLVLK	2.788	-0.53	244	117.182	0	0	0	0
P18583	SON	SON_HUMAN Protein SON	ILDSFAAAPVPT#TTLVLK	3.452	-0.66	252	23.016	0	0	0	0
P18583	SON	SON_HUMAN Protein SON	SMMSS#YSAADR	1.635	1.49	1095	23.016	0	0	0	0
P18583	SON	SON_HUMAN Isoform A of Protein SON	DLMANAT#CFR	2.01	-1.1	2132	23.016	0	0	0	0
P18846	ATF1	ATF1_HUMAN Cyclic AMP-dependent transcription factor ATF-1	T#TPSATSLPQTVVMTSPVTLTSQTTK	3.501	-0.83	183	41.762	0	0	0	0
P18846	ATF1	ATF1_HUMAN Cyclic AMP-dependent transcription factor ATF-1	TTPSATSLPQT#VVMTSPVTLTSQTTK	4.643	-0.02	193	31.351	0	0	0	0
P18887	XRCC1	XRCC1_HUMAN DNA repair protein XRCC1	TSPVTASDPAGPS#YAAATLQASSAASSASPVSR	4.37	-3.04	210	69.347	0	0	0	0
P19367	HK1	HXK1_HUMAN Hexokinase-1	AILQQLGLNS#TCDDSILVK	2.227	-0.85	811	23.016	0	0	0	0
P19532	TFE3	TFE3_HUMAN Transcription factor E3	SSLPIS#LQATPATPATLSASSSAGGSR	2.627	-1.36	81	17.602	0	0	0	0
P19532	TFE3	TFE3_HUMAN Transcription factor E3	AAS#DPLLSSVSPAVSK	3.097	0.85	548	67.368	0	0	0	0
P19532	TFE3	TFE3_HUMAN Transcription factor E3	AASDPLLSS#VSPAVSK	2.933	0.63	554	23.016	0	0	0	0
P19838	NFKB1	NFKB1_HUMAN Nuclear factor NF-kappa-B p105 subunit	YVCEGPS#HGGLPGASSEK	1.397	-1.89	65	17.028	0	0	0	0
P20073	ANXA7	ANXA7_HUMAN Annexin A7	LGT#DESCFNMILATR	1.789	-2.03	359	33.918	0	0	0	0
P20719	HOXA5	HXA5_HUMAN Homeobox protein Hox-A5	S#YAASASAAPAEPR	1.382	-0.25	72	60.621	0	0	0	0
P20719	HOXA5	HXA5_HUMAN Homeobox protein Hox-A5	SYAAS#ASAAPAEPR	1.865	-0.62	76	14.946	0	0	0	0
P20810	CAST	ICAL_HUMAN Calpastatin	TSMCS#IQSAPPEPATLK	2.833	0.48	414	20.016	0	0	0	0
P20810	CAST	ICAL_HUMAN Calpastatin	KPADDQDPIDALS#GDLDSCPSTTETSQNTAK	3.553	0.03	655	13.33	0	0	0	0
P20810	CAST	ICAL_HUMAN Calpastatin	KPADDQDPIDALSGDLDS#CPSTTETSQNTAK	5.166	1.64	660	13.56	0	0	0	0
P21266	GSTM3	GSTM3_HUMAN Glutathione S-transferase Mu 3	IAAYLQS#DQFCK	1.925	-0.15	204	31.923	0	0	0	0
P21291	CSRP1	CSRP1_HUMAN Cysteine and glycine-rich protein 1	T#VYFAEEVQCEGNSFHK	1.555	-0.23	16	40.163	0	0	0	0
P21333	FLNA	FLNA_HUMAN Filamin-A	THEAEIVEGENHT#YCIR	2.729	-0.21	2197	17.602	0	0	0	0
P21964	COMT	COMT_HUMAN Catechol O-methyltransferase	GT#VLLADNVICPGAPDFLAHVR	4.144	0.73	214	58.215	0	0	0	0
P22102	GART	PUR2_HUMAN Trifunctional purine biosynthetic protein adenosine-3	QVLVAPGNAGT#ACSEK	2.887	0.18	39	60.621	0	0	0	0
P22626	HNRNPA2B1	ROA2_HUMAN Heterogeneous nuclear ribonucleoproteins A2/B1	QEMQEVQS#SR	1.646	-3.4	198	21.26	0	0	0	0
P22670	RFX1	RFX1_HUMAN MHC class II regulatory factor RFX1	QYVTELPAVPAPSQPTGAPTPSPAPQQYIVVTVS#EGAMR	1.471	-2.6	106	33.397	0	0	0	0
P22670	RFX1	RFX1_HUMAN MHC class II regulatory factor RFX1	T#AGAPTGTVPQQLQVHGVQQSVPVTQER	2.063	-0.69	220	52.54	0	0	0	0
P22670	RFX1	RFX1_HUMAN MHC class II regulatory factor RFX1	TAGAPTGTVPQQLQVHGVQQSVPVT#QER	3.439	-0.89	244	77.206	0	0	0	0
P22681	CBL	CBL_HUMAN E3 ubiquitin-protein ligase CBL	VPVS#APSSSDPWTGR	3.381	1.06	601	77.206	0	0	0	0
P23246	SFPQ	SFPQ_HUMAN Splicing factor, proline- and glutamine-rich	FPPLGGGGGIGYEANPGVPPAT#MSGSMMGSDMR	2.924	1.05	652	18.266	0	0	0	0
P23443	RPS6KB1	KS6B1_HUMAN Ribosomal protein S6 kinase beta-1	LT#DFGLCK	1.25	0.48	235	80.912	0	0	0	0
P23526	AHCY	SAHH_HUMAN Adenosylhomocysteinase	QAQYLGMS#CDGPFKPDHYR	3.636	0.16	420	17.602	0	0	0	0
P23528	CFL1	COF1_HUMAN Cofilin-1	KLT#GIKHELQANCYEEVKDR	1.883	-0.54	129	55.235	0	0	0	0
P23528	CFL1	COF1_HUMAN Cofilin-1	LT#GIKHELQANCYEEVK	3.56	-1.71	129	109.753	0	0	0	0
P23528	CFL1	COF1_HUMAN Cofilin-1	LT#GIKHELQANCYEEVKDR	4.9	-0.41	129	91.295	0	0	0	0
P23769	GATA2	GATA2_HUMAN Endothelial transcription factor GATA-2	EVS#PDPSTTGAASPASSSAGGSAAR	3.933	3.28	182	50.686	0	0	0	0
P23771	GATA3	GATA3_HUMAN Trans-acting T-cell-specific transcription factor GATA-3	NS#SFNPAALSR	1.24	1.18	389	23.016	0	0	0	0
P26358	DNMT1	DNMT1_HUMAN DNA (cytosine-5)-methyltransferase 1	DSLT#EKECVK	1.258	-2.89	37	21.26	0	0	0	0
P26358	DNMT1	DNMT1_HUMAN DNA (cytosine-5)-methyltransferase 1	S#QACEPSEPEIEIK	2.057	-0.38	1122	40.309	0	0	0	0
P26599	PTBP1	PTBP1_HUMAN Polypyrimidine tract-binding protein 1	RGSDELFST#CVTNGPFIMSSNSASAANGNDSK	4.252	0.67	22	21.26	0	0	0	0
P26599	PTBP1	PTBP1_HUMAN Polypyrimidine tract-binding protein 1	GSDELFSTCVT#NGPFIMSSNSASAANGNDSK	3.726	-0.9	25	26.769	0	0	0	0
P26599	PTBP1	PTBP1_HUMAN Polypyrimidine tract-binding protein 1	RGSDELFSTCVT#NGPFIMSSNSASAANGNDSK	4.347	-1.2	25	36.529	0	0	0	0
P26599	PTBP1	PTBP1_HUMAN Polypyrimidine tract-binding protein 1	RGSDELFSTCVT#NGPFIMSSNSASAANGNDSKK	6.792	1.12	25	18.266	0	0	0	0
P26599	PTBP1	PTBP1_HUMAN Polypyrimidine tract-binding protein 1	RGSDELFSTCVTNGPFIMS#SNSASAANGNDSK	6.21	-0.25	32	21.26	0	0	0	0
P26599	PTBP1	PTBP1_HUMAN Polypyrimidine tract-binding protein 1	RGSDELFSTCVTNGPFIMS#SNSASAANGNDSKK	5.721	-1.48	32	63.992	0	0	0	0
P26641	EEF1G	EF1G_HUMAN Elongation factor 1-gamma	FPEELTQT#FMSCNLITGMFQR	2.743	0.86	335	15.288	0	0	0	0
P26641	EEF1G	EF1G_HUMAN Elongation factor 1-gamma	FPEELTQTFMS#CNLITGMFQR	2.673	-0.86	338	15.288	0	0	0	0
P27448	MARK3	MARK3_HUMAN MAP/microtubule affinity-regulating kinase 3	NS#IASCADEQPHIGNYR	1.249	-0.29	42	15.288	0	0	0	0
P27540	ARNT	ARNT_HUMAN Aryl hydrocarbon receptor nuclear translocator	HSNPTQGATPTWT#PTTR	4.096	-0.45	640	17.602	0	0	0	0
P27540	ARNT	ARNT_HUMAN Aryl hydrocarbon receptor nuclear translocator	HSNPTQGATPTWTPTT#R	5.526	-0.64	643	40.309	0	0	0	0
P27635	RPL10	RL10_HUMAN 60S ribosomal protein L10	MLS#CAGADR	1.276	-1.54	104	23.016	0	0	0	0
P27707	DCK	DCK_HUMAN Deoxycytidine kinase	S#CPSFSASSEGTR	2.095	1.92	8	23.016	0	0	0	0
P27708	CAD	PYR1_HUMAN CAD protein	VT#AVDWHFEEAVDGECPPQR	3.592	0.26	1360	118.437	0	0	0	0
P27708	CAD	PYR1_HUMAN CAD protein	KVAEPELMGT#PDGTCYPPPPVPR	5.271	-1.39	1884	47.631	0	0	0	0
P27708	CAD	PYR1_HUMAN CAD protein	VAEPELMGT#PDGTCYPPPPVPR	2.776	-0.61	1884	14.061	0	0	0	0
P27708	CAD	PYR1_HUMAN CAD protein	KVAEPELMGTPDGT#CYPPPPVPR	4.296	-0.82	1888	29.384	0	0	0	0
P27816	MAP4	MAP4_HUMAN Microtubule-associated protein 4	KPCNS#QPSELSSETSGIARPEEGRPVVSGTGNDITTPPNK	3.654	0	656	16.522	0	0	0	0
P27816	MAP4	MAP4_HUMAN Microtubule-associated protein 4	KPCNSQPSELSSETSGIARPEEGRPVVSGT#GNDITTPPNK	2.137	-0.24	681	18.266	0	0	0	0
P27816	MAP4	MAP4_HUMAN Microtubule-associated protein 4	ASPSKPAS#APASR	2.4	-1.46	793	14.336	0	0	0	0
P27816	MAP4	MAP4_HUMAN Microtubule-associated protein 4	ASPSKPASAPAS#R	3.002	-0.17	797	50.686	0	0	0	0
P27824	CANX	CALX_HUMAN Calnexin	VT#YKAPVPTGEVYFADSFDR	2.823	-0.81	59	101.606	0	0	0	0
P27824	CANX	CALX_HUMAN Calnexin	APVPT#GEVYFADSFDR	3.071	-0.51	66	138.177	0	0	0	0
P27824	CANX	CALX_HUMAN Calnexin	VTYKAPVPT#GEVYFADSFDR	2.964	-1.36	66	65.597	0	0	0	0
P29590	PML	PML_HUMAN Protein PML	LQDLS#SCITQGK	1.896	-0.33	387	52.041	0	0	0	0
P30048	PRDX3	PRDX3_HUMAN Thioredoxin-dependent peroxide reductase, mitochondrial	AFQYVETHGEVCPANWTPDSPT#IKPSPAASK	1.505	-0.31	239	31.351	0	0	0	0
P30153	PPP2R1A	2AAA_HUMAN Serine/threonine-protein phosphatase 2A 65 kDa regulatory subunit A alpha isoform	T#DLVPAFQNLMKDCEAEVR	4.441	-0.7	281	179.847	0	0	0	0
P30153	PPP2R1A	2AAA_HUMAN Serine/threonine-protein phosphatase 2A 65 kDa regulatory subunit A alpha isoform	LNIIS#NLDCVNEVIGIR	2.965	1.26	386	85.666	0	0	0	0
P30519	HMOX2	HMOX2_HUMAN Heme oxygenase 2	GALEGS#SCPFR	2.168	-1.66	280	23.016	0	0	0	0
P30519	HMOX2	HMOX2_HUMAN Heme oxygenase 2	GALEGSS#CPFR	2.493	1.93	281	23.016	0	0	0	0
P30533	LRPAP1	AMRP_HUMAN Alpha-2-macroglobulin receptor-associated protein	QVTS#NSLSGTQEDGLDDPR	3.922	-0.84	135	21.26	0	0	0	0
P30622	CLIP1	CLIP1_HUMAN CAP-Gly domain-containing linker protein 1	VQAEDEANGLQT#TPASR	2.256	-0.05	139	52.54	0	0	0	0
P30622	CLIP1	CLIP1_HUMAN CAP-Gly domain-containing linker protein 1	KVQAEDEANGLQTT#PASR	2.788	0.57	140	20.016	0	0	0	0
P30622	CLIP1	CLIP1_HUMAN CAP-Gly domain-containing linker protein 1	KVQAEDEANGLQTTPAS#R	5.761	-0.31	143	117.182	0	0	0	0
P30622	CLIP1	CLIP1_HUMAN CAP-Gly domain-containing linker protein 1	VQAEDEANGLQTTPAS#R	3.593	-1.61	143	60.621	0	0	0	0
P30825	SLC7A1	CTR1_HUMAN High affinity cationic amino acid transporter 1	T#PDGNLDQCK	1.902	0.83	620	93.8	0	0	0	0
P31431	SDC4	SDC4_HUMAN Syndecan-4	AGS#GSQVPTEPK	1.513	-4.37	95	20.016	0	0	0	0
P31629	HIVEP2	ZEP2_HUMAN Transcription factor HIVEP2	AGLVPFT#ESAVSK	2.186	-0.84	251	44.274	0	0	0	0
P31629	HIVEP2	ZEP2_HUMAN Transcription factor HIVEP2	STETPSEQVLQEDFAS#ANAGSLQSLPGTVVPVR	3.704	3.52	1320	60.543	0	0	0	0
P31751	AKT2	AKT2_HUMAN RAC-beta serine/threonine-protein kinase	CGSPSDS#STTEEMEVAVSK	2.811	0.12	130	20.016	0	0	0	0
P31947	SFN	1433S_HUMAN 14-3-3 protein sigma	GAVEKGEELS#CEER	2.903	-0.75	37	20.016	0	0	0	0
P31947	SFN	1433S_HUMAN 14-3-3 protein sigma	GEELS#CEER	2.114	-1.22	37	23.016	0	0	0	0
P31948	STIP1	STIP1_HUMAN Stress-induced-phosphoprotein 1	ALS#VGNIDDALQCYSEAIK	1.682	-0.24	16	38.415	0	0	0	0
P31948	STIP1	STIP1_HUMAN Stress-induced-phosphoprotein 1	ALDLDS#SCKEAADGYQR	2.841	0.88	459	20.016	0	0	0	0
P32519	ELF1	ELF1_HUMAN ETS-related transcription factor Elf-1	TSTMQDET#LNSSVQSIR	3.913	-1	410	111.91	0	0	0	0
P32519	ELF1	ELF1_HUMAN ETS-related transcription factor Elf-1	FILQAIPS#SQPMTVLK	2.856	-0.28	473	20.016	0	0	0	0
P33681	CD80	CD80_HUMAN T-lymphocyte activation antigen CD80	EHLAEVTLS#VK	2.069	0.65	137	37.613	0	0	0	0
P34932	HSPA4	HSP74_HUMAN Heat shock 70 kDa protein 4	LMSANASDLPLS#IECFMNDVDVSGTMNR	1.395	-0.44	287	14.63	0	0	0	0
P34932	HSPA4	HSP74_HUMAN Heat shock 70 kDa protein 4	WNS#PAEEGSSDCEVFSK	3.018	-0.85	408	121.61	0	0	0	0
P35568	IRS1	IRS1_HUMAN Insulin receptor substrate 1	QS#YVDTSPAAPVSYADMR	2.491	0.53	1000	31.351	0	0	0	0
P35568	IRS1	IRS1_HUMAN Insulin receptor substrate 1	QSYVDT#SPAAPVSYADMR	3.156	-1.69	1004	53.58	0	0	0	0
P35568	IRS1	IRS1_HUMAN Insulin receptor substrate 1	QSYVDTS#PAAPVSYADMR	2.69	-0.82	1005	20.016	0	0	0	0
P35579	MYH9	MYH9_HUMAN Myosin-9	KMEDS#VGCLETAEEVKR	2.718	0.75	1376	15.288	0	0	0	0
P35658	NUP214	NU214_HUMAN Nuclear pore complex protein Nup214	S#PGSTPTTPTSSQAPQK	3.827	0.22	430	54.711	0	0	0	0
P35658	NUP214	NU214_HUMAN Nuclear pore complex protein Nup214	SPGS#TPTTPTSSQAPQK	3.225	0.18	433	37.613	0	0	0	0
P35658	NUP214	NU214_HUMAN Nuclear pore complex protein Nup214	SPGSTPTTPT#SSQAPQK	2.467	0.1	439	20.016	0	0	0	0
P35658	NUP214	NU214_HUMAN Nuclear pore complex protein Nup214	SPGSTPTTPTS#SQAPQK	3.303	-0.42	440	146.855	0	0	0	0
P35658	NUP214	NU214_HUMAN Nuclear pore complex protein Nup214	SPGSTPTTPTSS#QAPQK	4.157	-0.08	441	239.433	0	0	0	0
P35658	NUP214	NU214_HUMAN Nuclear pore complex protein Nup214	SSAT#VTGEPPSYSSGSDSSK	2.879	0.01	494	44.274	0	0	0	0
P35658	NUP214	NU214_HUMAN Nuclear pore complex protein Nup214	SSATVT#GEPPSYSSGSDSSK	3.337	0.07	496	17.602	0	0	0	0
P35658	NUP214	NU214_HUMAN Nuclear pore complex protein Nup214	AAPGPGPS#TFSFVPPSK	1.203	1.43	518	42.196	0	0	0	0
P35658	NUP214	NU214_HUMAN Nuclear pore complex protein Nup214	SHLVHGS#SPGVMGTSVATSASK	3.044	0.7	1044	23.016	0	0	0	0
P35658	NUP214	NU214_HUMAN Nuclear pore complex protein Nup214	SHLVHGSSPGVMGT#SVATSASK	5.343	-0.13	1051	20.016	0	0	0	0
P35658	NUP214	NU214_HUMAN Nuclear pore complex protein Nup214	SHLVHGSSPGVMGTS#VATSASK	5.67	0.48	1052	54.711	0	0	0	0
P35658	NUP214	NU214_HUMAN Nuclear pore complex protein Nup214	SHLVHGSSPGVMGTSVATSAS#K	2.386	1.01	1058	26.151	0	0	0	0
P35658	NUP214	NU214_HUMAN Nuclear pore complex protein Nup214	HGAPSPSHPIS#APQAAAAAALR	4.827	0.38	1087	71.586	0	0	0	0
P35658	NUP214	NU214_HUMAN Nuclear pore complex protein Nup214	QMAS#QAPAVNTLTESTLK	3.367	1.29	1103	100.568	0	0	0	0
P35658	NUP214	NU214_HUMAN Nuclear pore complex protein Nup214	NNPAT#PSTAMGSSVPYSTAK	4.657	-0.57	1134	60.621	0	0	0	0
P35658	NUP214	NU214_HUMAN Nuclear pore complex protein Nup214	NNPATPS#TAMGSSVPYSTAK	3.837	-1.06	1136	44.274	0	0	0	0
P35658	NUP214	NU214_HUMAN Nuclear pore complex protein Nup214	NNPATPS#T#AMGSSVPYSTAK	2.047	-1.44	1136	17.602	1137	15.661	0	0
P35658	NUP214	NU214_HUMAN Nuclear pore complex protein Nup214	QGS#LINSLKPSGPTPASGQLSSGDK	1.618	-2.1	1167	32.538	0	0	0	0
P35658	NUP214	NU214_HUMAN Nuclear pore complex protein Nup214	IETAVTSTPSASGQFSKPFSFSPSGTGFNFGIIT#PTPSSNFTAAQGATPSTK	1.49	2.19	1229	13.113	0	0	0	0
P35658	NUP214	NU214_HUMAN Nuclear pore complex protein Nup214	ESSQPDAFSSGGGSKPSYEAIPESSPPSGIT#SASNTTPGEPAASSSRPVAPSGTALSTTSSK	1.441	2.4	1278	15.288	0	0	0	0
P35658	NUP214	NU214_HUMAN Nuclear pore complex protein Nup214	ESSQPDAFSSGGGSKPSYEAIPESSPPSGITS#ASNTTPGEPAASSSRPVAPSGTALSTTSSK	2.315	0.1	1279	14.63	0	0	0	0
P35658	NUP214	NU214_HUMAN Nuclear pore complex protein Nup214	LGELLFPS#SLAGETLGSFSGLR	3.928	-0.24	1324	20.016	0	0	0	0
P35658	NUP214	NU214_HUMAN Nuclear pore complex protein Nup214	AS#STSLTSTQPTK	2.895	0.47	1353	23.016	0	0	0	0
P35658	NUP214	NU214_HUMAN Nuclear pore complex protein Nup214	ASS#TSLTSTQPTK	2.726	0.01	1354	21.26	0	0	0	0
P35658	NUP214	NU214_HUMAN Nuclear pore complex protein Nup214	TSGVPS#GFNFTAPPVLGK	2.176	-0.38	1370	15.288	0	0	0	0
P35658	NUP214	NU214_HUMAN Nuclear pore complex protein Nup214	EPVLAQPAVS#NSGTAASSTSLVALSAEATPATTGVPDAR	3.37	3.13	1549	18.266	0	0	0	0
P35658	NUP214	NU214_HUMAN Nuclear pore complex protein Nup214	EPVLAQPAVS#NS#GTAASSTSLVALSAEATPATTGVPDAR	2.985	2.79	1549	65.959	1551	0	0	0
P35658	NUP214	NU214_HUMAN Nuclear pore complex protein Nup214	EPVLAQPAVS#NSGTAAS#STSLVALSAEATPATTGVPDAR	2.787	-0.33	1549	18.266	1556	0	0	0
P35658	NUP214	NU214_HUMAN Nuclear pore complex protein Nup214	KEPVLAQPAVS#NSGTAASSTSLVALS#AEATPATTGVPDAR	4.656	-2.65	1549	18.266	1564	54.711	0	0
P35658	NUP214	NU214_HUMAN Nuclear pore complex protein Nup214	EPVLAQPAVS#NSGTAASSTSLVALSAEATPAT#TGVPDAR	4.321	-0.19	1549	15.288	1571	21.26	0	0
P35658	NUP214	NU214_HUMAN Nuclear pore complex protein Nup214	KEPVLAQPAVSNSGTAAS#STSLVALSAEATPAT#TGVPDAR	3.927	-2.65	1556	16.522	1571	58.868	0	0
P35658	NUP214	NU214_HUMAN Nuclear pore complex protein Nup214	KEPVLAQPAVSNSGTAASS#TSLVALSAEATPAT#TGVPDAR	5.473	-2.98	1557	55.952	1571	58.868	0	0
P35658	NUP214	NU214_HUMAN Nuclear pore complex protein Nup214	NPFSSASGGFGS#TATSNTSNLFGNSGAK	3.812	-1.07	1912	20.016	0	0	0	0
P35658	NUP214	NU214_HUMAN Nuclear pore complex protein Nup214	NPFSSASGGFGS#T#ATSNTSNLFGNSGAK	4.381	0.26	1912	33.918	1913	37.613	0	0
P38432	COIL	COIL_HUMAN Coilin	AFQLEEGEET#EPDCK	2.046	4.02	122	17.602	0	0	0	0
P38606	ATP6V1A	VATA_HUMAN V-type proton ATPase catalytic subunit A	T#VISQSLSK	1.311	-1.12	257	92.339	0	0	0	0
P39880	CUX1	CUX1_HUMAN Homeobox protein cut-like 1	T#AEPAQPSSASGSGNSDDAIR	3.05	0.78	687	43.596	0	0	0	0
P39880	CUX1	CUX1_HUMAN Homeobox protein cut-like 1	QAPLS#QSDITILTPK	3.108	-0.27	734	37.613	0	0	0	0
P40763	STAT3	STAT3_HUMAN Signal transducer and activator of transcription 3	ANCDAS#LIVTEELHLITFETEVYHQGLK	4.698	-0.93	429	18.266	0	0	0	0
P40939	HADHA	ECHA_HUMAN Trifunctional enzyme subunit alpha, mitochondrial	T#GIEQGSDAGYLCESQK	2.712	-1.21	310	77.206	0	0	0	0
P40939	HADHA	ECHA_HUMAN Trifunctional enzyme subunit alpha, mitochondrial	TGIEQGS#DAGYLCESQK	2.825	-0.17	316	63.992	0	0	0	0
P41227	NAA10	NAA10_HUMAN N-alpha-acetyltransferase 10	GNSPPS#SGEACREEK	1.759	-0.45	189	20.016	0	0	0	0
P41235	HNF4A	HNF4A_HUMAN Hepatocyte nuclear factor 4-alpha	QIT#SPVSGINGDIR	1.618	0.41	166	44.274	0	0	0	0
P41440	SLC19A1	S19A1_HUMAN Folate transporter 1	LGLQCLPS#DGVQNVNQ	1.402	0.84	583	40.309	0	0	0	0
P42166	TMPO	LAP2A_HUMAN Lamina-associated polypeptide 2, isoform alpha	S#GIQPLCPER	1.781	-0.37	335	83.991	0	0	0	0
P42167	TMPO	LAP2B_HUMAN Lamina-associated polypeptide 2, isoforms beta/gamma	IDGPVIS#ESTPIAETIMASSNESLVVNR	1.856	2.4	276	26.151	0	0	0	0
P42167	TMPO	LAP2B_HUMAN Lamina-associated polypeptide 2, isoforms beta/gamma	IDGPVISEST#PIAETIMASSNESLVVNR	3.884	-0.09	279	47.631	0	0	0	0
P42224	STAT1	STAT1_HUMAN Signal transducer and activator of transcription 1-alpha/beta	NLSFFLT#PPCAR	1.678	0.14	489	18.266	0	0	0	0
P42566	EPS15	EPS15_HUMAN Epidermal growth factor receptor substrate 15	GS#DPFASDCFFR	1.815	-1.79	650	88.334	0	0	0	0
P42566	EPS15	EPS15_HUMAN Epidermal growth factor receptor substrate 15	GSDPFAS#DCFFR	2.79	-0.67	655	44.274	0	0	0	0
P42694	HELZ	HELZ_HUMAN Probable helicase with zinc finger domain	LLNTAIT#R	1.492	-10.99	1039	18.266	0	0	0	0
P42858	HTT	HD_HUMAN Huntingtin	S#DGCGGSFYTLDSLNLR	3.4	-2.69	1805	18.266	0	0	0	0
P43243	MATR3	MATR3_HUMAN Matrin-3	DLSAAGIGLLAAAT#QSLSMPASLGR	2.95	0.38	33	44.274	0	0	0	0
P43243	MATR3	MATR3_HUMAN Matrin-3	CRDDS#FFGETSHNYHK	3.35	0.38	234	15.288	0	0	0	0
P43304	GPD2	GPDM_HUMAN Glycerol-3-phosphate dehydrogenase, mitochondrial	NYLS#CDVEVR	2.169	0.64	384	20.016	0	0	0	0
P43487	RANBP1	RANG_HUMAN Ran-specific GTPase-activating protein	AWVWNT#HADFADECPKPELLAIR	4.724	-1.4	124	96.793	0	0	0	0
P43694	GATA4	GATA4_HUMAN Transcription factor GATA-4	TPAAPSGSES#LPPASGASSNSSNATTSSSEEMRPIK	2.184	-0.61	339	31.923	0	0	0	0
P43694	GATA4	GATA4_HUMAN Transcription factor GATA-4	TPAAPSGSESLPPAS#GASSNSSNATTSSSEEMRPIK	3.482	0.55	344	51.579	0	0	0	0
P45880	VDAC2	VDAC2_HUMAN Voltage-dependent anion-selective channel protein 2	TKSCS#GVEFSTSGSSNTDTGK	3.184	0.95	48	23.016	0	0	0	0
P45880	VDAC2	VDAC2_HUMAN Voltage-dependent anion-selective channel protein 2	SCSGVEFS#TSGSSNTDTGK	3.638	-1.16	53	20.016	0	0	0	0
P45880	VDAC2	VDAC2_HUMAN Voltage-dependent anion-selective channel protein 2	SCSGVEFS#TSGSSNTDTGKVTGTLETK	3.187	1.43	53	20.016	0	0	0	0
P45880	VDAC2	VDAC2_HUMAN Voltage-dependent anion-selective channel protein 2	TKSCSGVEFS#TSGSSNTDTGK	4.044	0.53	53	47.631	0	0	0	0
P45973	CBX5	CBX5_HUMAN Chromobox protein homolog 5	IIGAT#DSCGDLMFLMK	3.541	-0.16	130	44.274	0	0	0	0
P45973	CBX5	CBX5_HUMAN Chromobox protein homolog 5	IIGATDS#CGDLMFLMK	1.849	-0.75	132	20.016	0	0	0	0
P46013	MKI67	KI67_HUMAN Antigen KI-67	S#VPTTQCLDNSK	1.473	0.08	220	40.309	0	0	0	0
P46013	MKI67	KI67_HUMAN Antigen KI-67	SEETNT#EIVECILK	1.783	-0.1	898	20.016	0	0	0	0
P46013	MKI67	KI67_HUMAN Antigen KI-67	ELFQT#PCTDNPTTDEK	1.862	2.47	1841	20.016	0	0	0	0
P46013	MKI67	KI67_HUMAN Antigen KI-67	ELFQT#PICTDKPTTHEK	1.445	-0.37	2203	54.711	0	0	0	0
P46013	MKI67	KI67_HUMAN Antigen KI-67	IPCES#PPLEVVDTTASTK	3.008	-0.54	2708	17.602	0	0	0	0
P46379	BAG6	BAG6_HUMAN Large proline-rich protein BAG6	APPQTHLPSGASSGTGSASATHGGGSPPGT#R	3.295	0.67	117	33.918	0	0	0	0
P46379	BAG6	BAG6_HUMAN Large proline-rich protein BAG6	ISHQSVEPVVMMHMNIQDSGTQPGGVPS#APTGPLGPPGHGQTLGQQVPGFPTAPTR	3.674	-4.21	473	18.266	0	0	0	0
P46379	BAG6	BAG6_HUMAN Large proline-rich protein BAG6	ISHQSVEPVVMMHMNIQDSGTQPGGVPSAPT#GPLGPPGHGQTLGQQVPGFPTAPTR	3.521	-1.86	476	18.266	0	0	0	0
P46821	MAP1B	MAP1B_HUMAN Microtubule-associated protein 1B	T#PDTSTYCYETAEK	3.759	-0.86	2034	77.206	0	0	0	0
P46821	MAP1B	MAP1B_HUMAN Microtubule-associated protein 1B	TPQASTYS#YETSDLCYTAEK	2.79	0.48	2058	17.028	0	0	0	0
P46821	MAP1B	MAP1B_HUMAN Microtubule-associated protein 1B	TPQASTYS#YETSDLCYTAEKK	1.775	0.03	2058	15.288	0	0	0	0
P46821	MAP1B	MAP1B_HUMAN Microtubule-associated protein 1B	TPQASTYSYET#SDLCYTAEK	3.204	0.1	2061	54.711	0	0	0	0
P46937	YAP1	YAP1_HUMAN Yorkie homolog	SQLPT#LEQDGGTQNPVSSPGMSQELR	4.492	-0.86	354	62.527	0	0	0	0
P46937	YAP1	YAP1_HUMAN Yorkie homolog	SQLPTLEQDGGT#QNPVSSPGMSQELR	2.492	-1.7	361	28.55	0	0	0	0
P46939	UTRN	UTRO_HUMAN Utrophin	VVLVS#SASDIPVQSHR	3.295	-0.65	2210	20.016	0	0	0	0
P47755	CAPZA2	CAZA2_HUMAN F-actin-capping protein subunit alpha-2	EAT#DPRPCEVENAVESWR	1.722	-7.38	106	13.113	0	0	0	0
P47756	CAPZB	CAPZB_HUMAN F-actin-capping protein subunit beta	NLSDLIDLVPS#LCEDLLSSVDQPLK	1.623	-1.34	34	17.028	0	0	0	0
P47756	CAPZB	CAPZB_HUMAN F-actin-capping protein subunit beta	DET#VSDCSPHIANIGR	4.774	-0.08	202	85.666	0	0	0	0
P47756	CAPZB	CAPZB_HUMAN F-actin-capping protein subunit beta	QMEKDET#VSDCSPHIANIGR	5.412	0.44	202	17.028	0	0	0	0
P47756	CAPZB	CAPZB_HUMAN F-actin-capping protein subunit beta	DETVS#DCSPHIANIGR	2.557	2.61	204	72.049	0	0	0	0
P47756	CAPZB	CAPZB_HUMAN F-actin-capping protein subunit beta	QMEKDETVS#DCSPHIANIGR	2.466	0.15	204	17.028	0	0	0	0
P48382	RFX5	RFX5_HUMAN DNA-binding protein RFX5	T#AEVPVSEASGQAPPAK	3.471	-1.42	433	105.001	0	0	0	0
P48382	RFX5	RFX5_HUMAN DNA-binding protein RFX5	TAEVPVS#EASGQAPPAK	2.527	-1.28	439	106.134	0	0	0	0
P48431	SOX2	SOX2_HUMAN Transcription factor SOX-2	S#EASSSPPVVTSSSHSR	3.029	0.5	246	40.309	0	0	0	0
P48431	SOX2	SOX2_HUMAN Transcription factor SOX-2	S#EAS#SSPPVVTSSSHSR	2.93	-1.28	246	31.351	249	47.631	0	0
P48431	SOX2	SOX2_HUMAN Transcription factor SOX-2	SEAS#SSPPVVTSSSHSR	3.367	0.61	249	20.016	0	0	0	0
P48431	SOX2	SOX2_HUMAN Transcription factor SOX-2	SEAS#S#SPPVVTSSSHSR	3.37	0.25	249	17.028	250	36.529	0	0
P48431	SOX2	SOX2_HUMAN Transcription factor SOX-2	SEASS#SPPVVTSSSHSR	3.847	-3.79	250	20.016	0	0	0	0
P49023	PXN	PAXI_HUMAN Paxillin	TSSVSNPQDSVGS#PCSR	3.646	1.62	106	17.602	0	0	0	0
P49069	CAMLG	CAMLG_HUMAN Calcium signal-modulating cyclophilin ligand	GTQLGDKLDS#FIKPPECSSDVNLELR	3.871	-3.9	116	81.232	0	0	0	0
P49321	NASP	NASP_HUMAN Nuclear autoantigenic sperm protein	ATLVES#STSGFTPGGGGSSVSMIASR	2.038	0.66	677	23.016	0	0	0	0
P49321	NASP	NASP_HUMAN Nuclear autoantigenic sperm protein	ATLVESS#TSGFTPGGGGSSVSMIASR	4.236	0.66	678	26.021	0	0	0	0
P49321	NASP	NASP_HUMAN Nuclear autoantigenic sperm protein	KPTDGASSS#NCVTDISHLVR	5.114	-0.12	706	20.016	0	0	0	0
P49327	FASN	FAS_HUMAN Fatty acid synthase	ADEAS#ELACPTPK	3.157	-0.26	2198	71.586	0	0	0	0
P49336	CDK8	CDK8_HUMAN Cyclin-dependent kinase 8	VVPPT#TTSGGLIMTSDYQR	2.038	2	410	44.274	0	0	0	0
P49407	ARRB1	ARRB1_HUMAN Beta-arrestin-1	QYADICLFNT#AQYKCPVAMEEADDTVAPSSTFCK	3.33	-0.32	246	15.288	0	0	0	0
P49407	ARRB1	ARRB1_HUMAN Beta-arrestin-1	QYADICLFNTAQYKCPVAMEEADDT#VAPSSTFCK	2.738	-0.48	261	54.711	0	0	0	0
P49407	ARRB1	ARRB1_HUMAN Beta-arrestin-1	QYADICLFNTAQYKCPVAMEEADDTVAPS#STFCK	2.028	-0.9	265	21.26	0	0	0	0
P49458	SRP9	SRP09_HUMAN Signal recognition particle 9 kDa protein	VT#DDLVCLVYK	1.926	-0.33	43	88.334	0	0	0	0
P49585	PCYT1A	PCY1A_HUMAN Choline-phosphate cytidylyltransferase A	T#SPPCSPANLSR	1.346	0.27	342	85.666	0	0	0	0
P49711	CTCF	CTCF_HUMAN Transcriptional repressor CTCF	EGLAES#EPMICHTLPLPEGFQVVK	2.763	0.57	150	13.33	0	0	0	0
P49750	YLPM1	YLPM1_HUMAN YLP motif-containing protein 1	YGGSSHYPPPPVPPPPPVALPEAS#PGPGYSSSTTPAAPSSSGFMSFR	2.168	1.16	31	13.803	0	0	0	0
P49750	YLPM1	YLPM1_HUMAN YLP motif-containing protein 1	S#ALPYSSFSSDQGLGESSAAPSQPITAVK	1.728	1.89	512	15.288	0	0	0	0
P49750	YLPM1	YLPM1_HUMAN YLP motif-containing protein 1	SALPYSSFSS#DQGLGESSAAPSQPITAVK	2.035	-0.08	521	13.33	0	0	0	0
P49750	YLPM1	YLPM1_HUMAN YLP motif-containing protein 1	S#SYLESPR	1.934	0.01	556	20.016	0	0	0	0
P49790	NUP153	NU153_HUMAN Nuclear pore complex protein Nup153	VQMT#SPSSTGSPMFK	3.289	-0.2	515	20.016	0	0	0	0
P49790	NUP153	NU153_HUMAN Nuclear pore complex protein Nup153	VQMTS#PSSTGSPMFK	2.845	1.01	516	23.016	0	0	0	0
P49790	NUP153	NU153_HUMAN Nuclear pore complex protein Nup153	VQMTSPS#STGSPMFK	2.284	-1.06	518	65.076	0	0	0	0
P49790	NUP153	NU153_HUMAN Nuclear pore complex protein Nup153	S#T#EANVLPPSSIGFTFSVPVAK	2.719	1.45	534	92.748	535	92.748	0	0
P49790	NUP153	NU153_HUMAN Nuclear pore complex protein Nup153	STEANVLPPS#S#IGFTFSVPVAK	2.56	-0.64	543	82.112	544	82.112	0	0
P49790	NUP153	NU153_HUMAN Nuclear pore complex protein Nup153	IDSVAAQPT#ATSPVVYTRPAISSFSSSGIGFGESLK	2.512	0.24	630	18.266	0	0	0	0
P49790	NUP153	NU153_HUMAN Nuclear pore complex protein Nup153	IDSVAAQPTAT#SPVVYTRPAISSFSSSGIGFGESLK	2.556	-1.06	632	18.266	0	0	0	0
P49790	NUP153	NU153_HUMAN Nuclear pore complex protein Nup153	GFDT#SSSSSNSAASSSFK	4.213	1.13	890	20.016	0	0	0	0
P49790	NUP153	NU153_HUMAN Nuclear pore complex protein Nup153	GFDTS#SSSSNSAASSSFK	4.232	0.55	891	20.016	0	0	0	0
P49790	NUP153	NU153_HUMAN Nuclear pore complex protein Nup153	FGVS#SSSSGPSQTLTSTGNFK	3.762	0.91	908	23.016	0	0	0	0
P49790	NUP153	NU153_HUMAN Nuclear pore complex protein Nup153	FGVS#S#SSSGPSQTLTSTGNFK	5.198	-0.89	908	17.028	909	20.016	0	0
P49790	NUP153	NU153_HUMAN Nuclear pore complex protein Nup153	FGVSS#SSSGPSQTLTSTGNFK	4.805	0.31	909	20.016	0	0	0	0
P49790	NUP153	NU153_HUMAN Nuclear pore complex protein Nup153	FGVSS#S#SSGPSQTLTSTGNFK	3.765	2.53	909	17.028	910	18.266	0	0
P49790	NUP153	NU153_HUMAN Nuclear pore complex protein Nup153	FGVSSS#SSGPSQTLTSTGNFK	4.314	-0.01	910	20.016	0	0	0	0
P49790	NUP153	NU153_HUMAN Nuclear pore complex protein Nup153	IGVS#SDSGSINPMSEGFK	3.602	0.69	937	23.016	0	0	0	0
P49790	NUP153	NU153_HUMAN Nuclear pore complex protein Nup153	IGVS#S#DSGSINPMSEGFK	3.047	-1.18	937	33.918	938	37.613	0	0
P49790	NUP153	NU153_HUMAN Nuclear pore complex protein Nup153	IGVSS#DSGSINPMSEGFK	2.898	-0.25	938	17.028	0	0	0	0
P49790	NUP153	NU153_HUMAN Nuclear pore complex protein Nup153	IGVSSDS#GSINPMSEGFK	2.896	0.51	940	15.661	0	0	0	0
P49790	NUP153	NU153_HUMAN Nuclear pore complex protein Nup153	FGVS#SESKPEEVKK	1.945	-0.04	964	44.274	0	0	0	0
P49790	NUP153	NU153_HUMAN Nuclear pore complex protein Nup153	SSSAGFSFGTGVINS#TPAPANTIVTSENK	3.867	-1.05	1031	20.016	0	0	0	0
P49790	NUP153	NU153_HUMAN Nuclear pore complex protein Nup153	SSSAGFSFGTGVINS#T#PAPANTIVTSENK	3.96	0.84	1031	14.336	1032	13.33	0	0
P49790	NUP153	NU153_HUMAN Nuclear pore complex protein Nup153	QQEPVT#STSLVFGK	2.771	-0.42	1112	23.016	0	0	0	0
P49790	NUP153	NU153_HUMAN Nuclear pore complex protein Nup153	TEEKQQEPVT#STSLVFGK	3.386	0.38	1112	20.016	0	0	0	0
P49790	NUP153	NU153_HUMAN Nuclear pore complex protein Nup153	TEEKQQEPVTS#TSLVFGK	2.683	-0.63	1113	20.016	0	0	0	0
P49792	RANBP2	RBP2_HUMAN E3 SUMO-protein ligase RanBP2	GDDYFNYNVQQTST#NPPLPEPGYFTKPPIAAHASR	5.702	-1.46	971	18.266	0	0	0	0
P49792	RANBP2	RBP2_HUMAN E3 SUMO-protein ligase RanBP2	QNQT#TSAVSTPASSETSK	2.314	1.8	1638	20.016	0	0	0	0
P49848	TAF6	TAF6_HUMAN Transcription initiation factor TFIID subunit 6	VPGS#IALPVQTLVSAR	2.424	-0.71	512	165.978	0	0	0	0
P49848	TAF6	TAF6_HUMAN Transcription initiation factor TFIID subunit 6	LVSTATT#APPSTAPSGPGSVQK	2.787	-0.61	590	20.016	0	0	0	0
P49902	NT5C2	5NTC_HUMAN Cytosolic purine 5'-nucleotidase	YT#SCETGFK	2.127	0.67	179	23.016	0	0	0	0
P49902	NT5C2	5NTC_HUMAN Cytosolic purine 5'-nucleotidase	YTS#CETGFK	2.127	0.04	180	20.016	0	0	0	0
P49915	GMPS	GUAA_HUMAN GMP synthase [glutamine-hydrolyzing]	T#VGVQGDCR	1.931	-1.55	516	80.387	0	0	0	0
P50402	EMD	EMD_HUMAN Emerin	LS#PPSSSAASSYSFSDLNSTR	3.528	-0.39	49	33.918	0	0	0	0
P50851	LRBA	LRBA_HUMAN Lipopolysaccharide-responsive and beige-like anchor protein	DS#PVCPHFTTNGNENSSIEK	2.468	-2.13	979	33.918	0	0	0	0
P50851	LRBA	LRBA_HUMAN Lipopolysaccharide-responsive and beige-like anchor protein	LINDCHGSVS#EASSEQK	2.447	0.67	1233	40.309	0	0	0	0
P51003	PAPOLA	PAPOA_HUMAN Poly(A) polymerase alpha	ET#DCVLTQK	1.404	1.23	34	57.327	0	0	0	0
P51148	RAB5C	RAB5C_HUMAN Ras-related protein Rab-5C	GQFHEYQESTIGAAFLT#QTVCLDDTTVK	6.793	0.18	60	18.266	0	0	0	0
P51608	MECP2	MECP2_HUMAN Methyl-CpG-binding protein 2	GGS#LESDGCPKEPAK	1.6	-2.29	423	40.309	0	0	0	0
P51608	MECP2	MECP2_HUMAN Methyl-CpG-binding protein 2	GGSLES#DGCPKEPAK	1.533	-1	426	35.567	0	0	0	0
P51610	HCFC1	HCFC1_HUMAN Host cell factor 1	LVIYGGMS#GCR	2.122	1.21	225	17.028	0	0	0	0
P51610	HCFC1	HCFC1_HUMAN Host cell factor 1	VT#GPQATTGTPLVTMRPASQAGK	5.042	-0.24	490	113.549	0	0	0	0
P51610	HCFC1	HCFC1_HUMAN Host cell factor 1	VTGPQAT#TGTPLVTMRPASQAGK	3.053	-0.21	495	23.016	0	0	0	0
P51610	HCFC1	HCFC1_HUMAN Host cell factor 1	VTGPQAT#T#GTPLVTMRPASQAGK	1.845	0.63	495	13.56	496	17.028	0	0
P51610	HCFC1	HCFC1_HUMAN Host cell factor 1	APVT#VTSLPAGVR	2.431	0.04	515	60.621	0	0	0	0
P51610	HCFC1	HCFC1_HUMAN Host cell factor 1	APVTVT#SLPAGVR	2.49	0.75	517	23.016	0	0	0	0
P51610	HCFC1	HCFC1_HUMAN Host cell factor 1	APVTVTS#LPAGVR	2.262	0.01	518	23.016	0	0	0	0
P51610	HCFC1	HCFC1_HUMAN Host cell factor 1	IPPS#SAPTVLSVPAGTTIVK	2	0.26	562	23.016	0	0	0	0
P51610	HCFC1	HCFC1_HUMAN Host cell factor 1	IPPS#S#APTVLSVPAGTTIVK	2.573	-0.78	562	31.351	563	33.918	0	0
P51610	HCFC1	HCFC1_HUMAN Host cell factor 1	IPPSS#APTVLSVPAGTTIVK	4.18	-0.01	563	15.288	0	0	0	0
P51610	HCFC1	HCFC1_HUMAN Host cell factor 1	IPPSSAPT#VLSVPAGTTIVK	3.362	-0.43	566	33.918	0	0	0	0
P51610	HCFC1	HCFC1_HUMAN Host cell factor 1	IPPSSAPT#VLS#VPAGTTIVK	2.775	-0.3	566	15.661	569	45.742	0	0
P51610	HCFC1	HCFC1_HUMAN Host cell factor 1	IPPSSAPTVLS#VPAGTTIVK	2.905	-0.66	569	54.711	0	0	0	0
P51610	HCFC1	HCFC1_HUMAN Host cell factor 1	T#MAVTPGTTTLPATVK	2.94	0.41	579	93.8	0	0	0	0
P51610	HCFC1	HCFC1_HUMAN Host cell factor 1	T#MAVT#PGTTTLPATVK	3.046	-0.96	579	61.179	583	77.307	0	0
P51610	HCFC1	HCFC1_HUMAN Host cell factor 1	T#MAVTPGT#TTLPATVK	2.566	-0.08	579	60.621	586	23.016	0	0
P51610	HCFC1	HCFC1_HUMAN Host cell factor 1	TMAVT#PGTTTLPATVK	3.704	-0.6	583	54.711	0	0	0	0
P51610	HCFC1	HCFC1_HUMAN Host cell factor 1	TMAVT#PGT#TTLPATVK	2.985	-1.19	583	31.351	586	20.016	0	0
P51610	HCFC1	HCFC1_HUMAN Host cell factor 1	TMAVTPGT#T#TLPATVK	3.037	0.06	586	80.387	587	80.387	0	0
P51610	HCFC1	HCFC1_HUMAN Host cell factor 1	VAS#SPVMVSNPATR	3.397	0.67	597	20.016	0	0	0	0
P51610	HCFC1	HCFC1_HUMAN Host cell factor 1	VASSPVMVS#NPATR	2.472	1.06	603	153.204	0	0	0	0
P51610	HCFC1	HCFC1_HUMAN Host cell factor 1	S#GT#VTVAQQAQVVTTVVGGVTK	5.063	0.11	638	14.63	640	17.028	0	0
P51610	HCFC1	HCFC1_HUMAN Host cell factor 1	S#GT#VT#VAQQAQVVTTVVGGVTK	3.886	0.49	638	122.019	640	122.019	642	115.093
P51610	HCFC1	HCFC1_HUMAN Host cell factor 1	SGTVT#VAQQAQVVTTVVGGVTK	3.706	0.12	642	113.549	0	0	0	0
P51610	HCFC1	HCFC1_HUMAN Host cell factor 1	SGTVTVAQQAQVVT#TVVGGVTK	3.836	0.12	651	187.405	0	0	0	0
P51610	HCFC1	HCFC1_HUMAN Host cell factor 1	S#PISVPGGSALISNLGK	2.243	-0.73	666	40.309	0	0	0	0
P51610	HCFC1	HCFC1_HUMAN Host cell factor 1	SPIS#VPGGSALISNLGK	3.587	-0.22	669	37.613	0	0	0	0
P51610	HCFC1	HCFC1_HUMAN Host cell factor 1	VMSVVQTKPVQT#SAVTGQASTGPVTQIIQTK	2.767	-1.01	694	14.061	0	0	0	0
P51610	HCFC1	HCFC1_HUMAN Host cell factor 1	VMSVVQTKPVQTS#AVTGQASTGPVTQIIQTK	3.009	-1.48	695	15.288	0	0	0	0
P51610	HCFC1	HCFC1_HUMAN Host cell factor 1	VMSVVQTKPVQTSAVT#GQASTGPVTQIIQTK	5.099	-1.01	698	35.567	0	0	0	0
P51610	HCFC1	HCFC1_HUMAN Host cell factor 1	T#IPMSAIITQAGATGVTSSPGIK	4.186	-1.62	771	38.855	0	0	0	0
P51610	HCFC1	HCFC1_HUMAN Host cell factor 1	T#IPMS#AIITQAGATGVTSSPGIK	3.424	-0.12	771	124.366	775	124.366	0	0
P51610	HCFC1	HCFC1_HUMAN Host cell factor 1	TIPMS#AIITQAGATGVTSSPGIK	2.634	1.09	775	37.613	0	0	0	0
P51610	HCFC1	HCFC1_HUMAN Host cell factor 1	S#PITIITTK	2.282	1.31	794	77.206	0	0	0	0
P51610	HCFC1	HCFC1_HUMAN Host cell factor 1	SPITIIT#TK	1.875	1.19	800	23.016	0	0	0	0
P51610	HCFC1	HCFC1_HUMAN Host cell factor 1	SPITIITT#K	1.9	-0.16	801	123.844	0	0	0	0
P51610	HCFC1	HCFC1_HUMAN Host cell factor 1	VMT#SGTGAPAK	1.941	-0.98	805	20.016	0	0	0	0
P51610	HCFC1	HCFC1_HUMAN Host cell factor 1	VMTS#GTGAPAK	1.992	0.46	806	20.016	0	0	0	0
P51610	HCFC1	HCFC1_HUMAN Host cell factor 1	IAT#GHGQQGVTQVVLK	2.315	-0.09	823	96.793	0	0	0	0
P51610	HCFC1	HCFC1_HUMAN Host cell factor 1	LVT#PVTVSAVKPAVTTLVVK	4.64	-0.36	858	101.179	0	0	0	0
P51610	HCFC1	HCFC1_HUMAN Host cell factor 1	LVTPVTVS#AVKPAVTTLVVK	2.84	-0.99	863	44.274	0	0	0	0
P51610	HCFC1	HCFC1_HUMAN Host cell factor 1	QEAAAS#LVTSTVGQQNGSVVR	3.831	-0.19	1058	54.711	0	0	0	0
P51610	HCFC1	HCFC1_HUMAN Host cell factor 1	QEAAASLVT#STVGQQNGSVVR	3.709	-1.94	1061	54.711	0	0	0	0
P51610	HCFC1	HCFC1_HUMAN Host cell factor 1	QEAAASLVT#S#TVGQQNGSVVR	2.714	-1.26	1061	17.028	1062	14.63	0	0
P51610	HCFC1	HCFC1_HUMAN Host cell factor 1	QEAAASLVTS#TVGQQNGSVVR	4.917	1.19	1062	23.016	0	0	0	0
P51610	HCFC1	HCFC1_HUMAN Host cell factor 1	RACAAGT#PAVIR	2.659	0.98	1143	50.686	0	0	0	0
P51610	HCFC1	HCFC1_HUMAN Host cell factor 1	IS#VATGALEAAQGSK	3.747	-0.27	1150	33.918	0	0	0	0
P51610	HCFC1	HCFC1_HUMAN Host cell factor 1	ISVAT#GALEAAQGSK	3.214	-1.36	1153	35.567	0	0	0	0
P51610	HCFC1	HCFC1_HUMAN Host cell factor 1	HS#HAVSTAAMTR	2.428	1.21	1234	71.586	0	0	0	0
P51610	HCFC1	HCFC1_HUMAN Host cell factor 1	HSHAVS#TAAMTR	2.306	9.08	1238	23.016	0	0	0	0
P51610	HCFC1	HCFC1_HUMAN Host cell factor 1	S#SVGAGEPR	1.348	-1.55	1245	23.016	0	0	0	0
P51610	HCFC1	HCFC1_HUMAN Isoform 4 of Host cell factor 1	AVT#TVTQSTPVPGPSVPK	3.598	0.15	1485	20.016	0	0	0	0
P51610	HCFC1	HCFC1_HUMAN Isoform 4 of Host cell factor 1	AVTT#VTQSTPVPGPSVPK	2.779	1	1486	17.028	0	0	0	0
P51610	HCFC1	HCFC1_HUMAN Host cell factor 1	AVTTVTQST#PVPGPSVPPPEELQVSPGPR	4.658	0.63	1491	21.26	0	0	0	0
P51610	HCFC1	HCFC1_HUMAN Host cell factor 1	AVTTVTQSTPVPGPS#VPPPEELQVSPGPR	3.665	1.29	1497	45.742	0	0	0	0
P51610	HCFC1	HCFC1_HUMAN Isoform 4 of Host cell factor 1	ALT#TEVPIPAK	2.301	1.21	1513	20.016	0	0	0	0
P51692	STAT5B	STA5B_HUMAN Signal transducer and activator of transcription 5B	YYT#PVPCESATAK	1.567	-0.04	684	71.586	0	0	0	0
P52594	AGFG1	AGFG1_HUMAN Arf-GAP domain and FG repeat-containing protein 1	VVASVHASISGSSAS#STSSTPEVKPLK	3.687	0.59	149	17.028	0	0	0	0
P52594	AGFG1	AGFG1_HUMAN Arf-GAP domain and FG repeat-containing protein 1	S#S#SADFGTFNTSQSHQTASAVSK	2.737	-0.35	291	19.053	292	21.26	0	0
P52594	AGFG1	AGFG1_HUMAN Arf-GAP domain and FG repeat-containing protein 1	SSSADFGT#FNTSQSHQTASAVSK	4.525	-0.76	298	52.54	0	0	0	0
P52594	AGFG1	AGFG1_HUMAN Arf-GAP domain and FG repeat-containing protein 1	APVGS#VVSVPSQSSASSDK	4.08	0.45	359	54.711	0	0	0	0
P52594	AGFG1	AGFG1_HUMAN Arf-GAP domain and FG repeat-containing protein 1	APVGSVVS#VPSQSSASSDK	3.562	0.09	362	54.711	0	0	0	0
P52594	AGFG1	AGFG1_HUMAN Arf-GAP domain and FG repeat-containing protein 1	APVGSVVSVPS#QSSASSDK	3.039	0.24	365	92.339	0	0	0	0
P52597	HNRNPF	HNRPF_HUMAN Heterogeneous nuclear ribonucleoprotein F	DLS#YCLSGMYDHR	3.103	-1.11	265	60.621	0	0	0	0
P53004	BLVRA	BIEA_HUMAN Biliverdin reductase A	MT#VCLETEK	1.728	-1.14	202	44.274	0	0	0	0
P53004	BLVRA	BIEA_HUMAN Biliverdin reductase A	MT#VCLETEKK	2.052	0.1	202	37.613	0	0	0	0
P53041	PPP5C	PPP5_HUMAN Serine/threonine-protein phosphatase 5	T#ECAEPPRDEPPADGALK	2.522	-0.62	9	38.855	0	0	0	0
P53041	PPP5C	PPP5_HUMAN Serine/threonine-protein phosphatase 5	T#ECAEPPRDEPPADGALKR	3.636	0.24	9	37.613	0	0	0	0
P53396	ACLY	ACLY_HUMAN ATP-citrate synthase	KPAS#FMTSICDER	2.566	-0.2	839	54.711	0	0	0	0
P53602	MVD	MVD1_HUMAN Diphosphomevalonate decarboxylase	YIIVT#QVGPGPQILDDPCAHLLGPDGLPKPAA	2.105	-0.51	373	22.98	0	0	0	0
P53618	COPB1	COPB_HUMAN Coatomer subunit beta	NEMNCKEDQFQLS#LLAAMGNTQR	3.325	0.72	692	26.151	0	0	0	0
P54253	ATXN1	ATX1_HUMAN Ataxin-1	ALS#TGLDYSPPSAPR	2.879	1.93	82	52.041	0	0	0	0
P55197	MLLT10	AF10_HUMAN Protein AF-10	NPGTTVSAAS#PFPQGSFSGTPGSVK	3.472	-1.66	346	55.952	0	0	0	0
P55212	CASP6	CASP6_HUMAN Caspase-6	RVDFCKDPS#AIGK	2.895	-0.94	268	93.8	0	0	0	0
P55263	ADK	ADK_HUMAN Adenosine kinase	TGCT#FPEKPDFH	2.515	-0.49	354	17.028	0	0	0	0
P55265	ADAR	DSRAD_HUMAN Double-stranded RNA-specific adenosine deaminase	NAEFLT#CNIPTSNASNNMVTTEK	2.422	-0.09	391	20.016	0	0	0	0
P55265	ADAR	DSRAD_HUMAN Double-stranded RNA-specific adenosine deaminase	S#PVTTLLECMHK	1.911	-0.57	614	54.711	0	0	0	0
P55265	ADAR	DSRAD_HUMAN Double-stranded RNA-specific adenosine deaminase	SPVT#TLLECMHK	2.352	-0.28	617	37.613	0	0	0	0
P55265	ADAR	DSRAD_HUMAN Double-stranded RNA-specific adenosine deaminase	SPVTT#LLECMHK	1.623	-5.01	618	23.016	0	0	0	0
P55265	ADAR	DSRAD_HUMAN Double-stranded RNA-specific adenosine deaminase	LGNS#CEFR	2.068	0.47	629	20.016	0	0	0	0
P55317	FOXA1	FOXA1_HUMAN Hepatocyte nuclear factor 3-alpha	TPASSTAPPISSGPGALAS#VPASHPAHGLAPHESQLHLK	4.216	-0.86	369	37.779	0	0	0	0
P55317	FOXA1	FOXA1_HUMAN Hepatocyte nuclear factor 3-alpha	AYEQALQYS#PYGSTLPASLPLGSASVTTR	3.636	-0.36	427	50.686	0	0	0	0
P55317	FOXA1	FOXA1_HUMAN Hepatocyte nuclear factor 3-alpha	SPIEPS#ALEPAYYQGVYSRPVLNTS	2.933	-0.65	453	60.621	0	0	0	0
P55735	SEC13	SEC13_HUMAN Protein SEC13 homolog	GQGSVSAS#VTEGQQNEQ	1.804	0.74	313	17.028	0	0	0	0
P55769	NHP2L1	NH2L1_HUMAN NHP2-like protein 1	LLDLVQQS#CNYK	2.043	-0.46	29	23.016	0	0	0	0
P56159	GFRA1	GFRA1_HUMAN GDNF family receptor alpha-1	EGLGAS#SHITTK	1.559	0.03	428	20.016	0	0	0	0
P56159	GFRA1	GFRA1_HUMAN GDNF family receptor alpha-1	EGLGASSHITT#K	1.458	0.03	433	57.327	0	0	0	0
P56182	RRP1	RRP1_HUMAN Ribosomal RNA processing protein 1 homolog A	S#EKPPAGSICR	1.405	0.07	265	93.507	0	0	0	0
P56962	STX17	STX17_HUMAN Syntaxin-17	LTS#SCPDLPSQTDKK	3.324	0.76	288	20.016	0	0	0	0
P57081	WDR4	WDR4_HUMAN tRNA (guanine-N(7)-)-methyltransferase non-catalytic subunit WDR4	MRPGEATLS#C	1.44	-0.6	411	44.274	0	0	0	0
P57679	EVC	EVC_HUMAN Ellis-van Creveld syndrome protein	QELS#NPS#SGSR	1.341	-0.54	832	31.351	835	0	0	0
P57721	PCBP3	PCBP3_HUMAN Poly(rC)-binding protein 3	INIS#EGNCPER	2.238	-0.34	82	31.351	0	0	0	0
P57721	PCBP3	PCBP3_HUMAN Poly(rC)-binding protein 3	LTSEVT#GMGTL	2.127	0.96	366	17.028	0	0	0	0
P57740	NUP107	NU107_HUMAN Nuclear pore complex protein Nup107	QPFT#PTSR	2.182	0.99	64	20.016	0	0	0	0
P57740	NUP107	NU107_HUMAN Nuclear pore complex protein Nup107	QPDIS#CILGTGGK	1.851	-0.28	77	20.016	0	0	0	0
P58107	EPPK1	EPIPL_HUMAN Epiplakin	DGTS#LWDLLSSCHFTEEQR	1.973	0.95	1143	23.016	0	0	0	0
P61244	MAX	MAX_HUMAN Protein max	SSAQLQT#NYPSSDNSLYTNAK	3.554	-0.21	113	93.8	0	0	0	0
P61289	PSME3	PSME3_HUMAN Proteasome activator complex subunit 3	RLDECEEAFQGT#K	2.502	-0.52	99	121.61	0	0	0	0
P62879	GNB2	GBB2_HUMAN Guanine nucleotide-binding protein G(I)/G(S)/G(T) subunit beta-2	KACGDSTLT#QITAGLDPVGR	2.315	-0.39	31	37.613	0	0	0	0
P62879	GNB2	GBB2_HUMAN Guanine nucleotide-binding protein G(I)/G(S)/G(T) subunit beta-2	T#FVSGACDASIK	1.962	-0.92	198	33.918	0	0	0	0
P62879	GNB2	GBB2_HUMAN Guanine nucleotide-binding protein G(I)/G(S)/G(T) subunit beta-2	TFVS#GACDASIK	2.156	-0.54	201	40.309	0	0	0	0
P63241	EIF5A	IF5A1_HUMAN Eukaryotic translation initiation factor 5A-1	YDCGEEILIT#VLSAMTEEAAVAIK	3.488	-1.08	136	33.918	0	0	0	0
P68363	TUBA1B	TBA1B_HUMAN Tubulin alpha-1B chain	S#IQFVDWCPTGFK	1.802	2.2	340	97.17	0	0	0	0
P78312	FAM193A	F193A_HUMAN Protein FAM193A	T#ATTTPGFVDTR	2.238	-3.06	705	44.274	0	0	0	0
P78312	FAM193A	F193A_HUMAN Protein FAM193A	TAT#TTPGFVDTR	2.595	-0.56	707	19.053	0	0	0	0
P78346	RPP30	RPP30_HUMAN Ribonuclease P protein subunit p30	KPRPSEGDEDCLPAS#K	2.593	0.13	261	71.586	0	0	0	0
P78347	GTF2I	GTF2I_HUMAN General transcription factor II-I	SILS#PGGSCGPIK	2.059	0.3	210	88.334	0	0	0	0
P78406	RAE1	RAE1L_HUMAN mRNA export factor	VFT#ASCDK	2.001	2.18	103	20.016	0	0	0	0
P78527	PRKDC	PRKDC_HUMAN DNA-dependent protein kinase catalytic subunit	INQVFHGS#CITEGNELTK	3.24	-0.7	1903	20.016	0	0	0	0
P78527	PRKDC	PRKDC_HUMAN DNA-dependent protein kinase catalytic subunit	INQVFHGSCIT#EGNELTK	2.608	1.41	1906	65.076	0	0	0	0
P78527	PRKDC	PRKDC_HUMAN DNA-dependent protein kinase catalytic subunit	NILEES#LCELVAK	2.265	0.1	2340	44.274	0	0	0	0
P80188	LCN2	NGAL_HUMAN Neutrophil gelatinase-associated lipocalin	T#FVPGCQPGEFTLGNIK	3.296	-0.08	102	88.334	0	0	0	0
P80303	NUCB2	NUCB2_HUMAN Nucleobindin-2	VQNIHPVES#AK	1.737	-1.42	42	1000	0	0	0	0
P82979	SARNP	SARNP_HUMAN SAP domain-containing ribonucleoprotein	FGIVT#SSAGTGTTEDTEAK	2.821	-1.35	185	20.016	0	0	0	0
P83436	COG7	COG7_HUMAN Conserved oligomeric Golgi complex subunit 7	YLS#DSCSPR	1.454	0.06	502	37.613	0	0	0	0
P85037	FOXK1	FOXK1_HUMAN Forkhead box protein K1	SGGLQT#PECLSR	2.416	-0.83	436	54.711	0	0	0	0
P85037	FOXK1	FOXK1_HUMAN Forkhead box protein K1	SGGLQTPECLS#R	2.069	-2.57	441	20.016	0	0	0	0
P85037	FOXK1	FOXK1_HUMAN Forkhead box protein K1	VVTTSANS#ANGYILTSQGAAGGSHDAAGAAVLDLGSEAR	6.969	-0.83	534	37.613	0	0	0	0
P85037	FOXK1	FOXK1_HUMAN Forkhead box protein K1	VVTTSANSANGYILT#SQGAAGGSHDAAGAAVLDLGSEAR	3.867	-1.24	541	21.26	0	0	0	0
P85037	FOXK1	FOXK1_HUMAN Forkhead box protein K1	EPAAAVAAT#ATTTPATATTASASASSTGEPEVKR	3.513	-1.58	679	18.266	0	0	0	0
P85037	FOXK1	FOXK1_HUMAN Forkhead box protein K1	EPAAAVAATAT#T#TPATATTASASASSTGEPEVK	2.437	-0.07	681	13.33	682	13.33	0	0
P85037	FOXK1	FOXK1_HUMAN Forkhead box protein K1	EPAAAVAATATT#T#PATATTASASASSTGEPEVK	4.194	0.97	682	21.26	683	18.266	0	0
P98175	RBM10	RBM10_HUMAN RNA-binding protein 10	GDPTGAGPEASLEPGADSVSMQAFS#R	3.336	2.71	497	131.631	0	0	0	0
P98194	ATP2C1	AT2C1_HUMAN Calcium-transporting ATPase type 2C member 1	ASELPVSEVASILQADLQNGLNKCEVS#HR	5.03	-0.3	52	36.529	0	0	0	0
Q00653	NFKB2	NFKB2_HUMAN Nuclear factor NF-kappa-B p100 subunit	T#PQCEPQAPEMLQR	1.843	0.88	429	15.288	0	0	0	0
Q00653	NFKB2	NFKB2_HUMAN Nuclear factor NF-kappa-B p100 subunit	GHT#PLDLTCSTK	1.694	-0.56	732	47.631	0	0	0	0
Q01082	SPTBN1	SPTB2_HUMAN Spectrin beta chain, non-erythrocytic 1	HEVSAST#QSTPASSR	1.585	-0.15	2317	17.028	0	0	0	0
Q01082	SPTBN1	SPTB2_HUMAN Spectrin beta chain, non-erythrocytic 1	DDEEMNTWIQAISSAISSDKHEVSASTQST#PASSR	2.154	-0.47	2320	18.266	0	0	0	0
Q01082	SPTBN1	SPTB2_HUMAN Spectrin beta chain, non-erythrocytic 1	DDEEMNTWIQAISSAISSDKHEVSASTQSTPASS#R	3.96	-0.54	2324	23.016	0	0	0	0
Q01167	FOXK2	FOXK2_HUMAN Forkhead box protein K2	FAQS#APGSPLSSQPVLITVQR	2.812	-0.36	424	31.351	0	0	0	0
Q01433	AMPD2	AMPD2_HUMAN AMP deaminase 2	S#LPGPAPCLK	1.416	-0.59	100	121.423	0	0	0	0
Q01780	EXOSC10	EXOSX_HUMAN Exosome component 10	LENVLFGPHDCS#HAPPDGYPIIPTSGSVPVQK	2.499	3.4	613	21.26	0	0	0	0
Q01804	OTUD4	OTUD4_HUMAN OTU domain-containing protein 4	DEQAFPALS#SSSVNQSASQSSNPCVQR	1.769	-1.26	473	17.028	0	0	0	0
Q01804	OTUD4	OTUD4_HUMAN OTU domain-containing protein 4	DEQAFPALSSSSVNQSASQSS#NPCVQR	2.446	0.89	485	17.028	0	0	0	0
Q01844	EWSR1	EWS_HUMAN RNA-binding protein EWS	QDHPSSMGVYGQES#GGFSGPGENR	4.725	-1.08	282	72.827	0	0	0	0
Q02078	MEF2A	MEF2A_HUMAN Myocyte-specific enhancer factor 2A	VVIPPS#SK	1.392	-0.64	280	23.016	0	0	0	0
Q02086	SP2	SP2_HUMAN Transcription factor Sp2	SSTT#TTPVQSGANVVK	1.7	-0.45	190	20.016	0	0	0	0
Q02543	RPL18A	RL18A_HUMAN 60S ribosomal protein L18a	CHT#PPLYR	2.254	0.4	24	18.266	0	0	0	0
Q02818	NUCB1	NUCB1_HUMAN Nucleobindin-1	GAPNKEET#PATESPDTGLYYHR	6.681	-0.31	39	77.206	0	0	0	0
Q02818	NUCB1	NUCB1_HUMAN Nucleobindin-1	EET#PAT#ESPDTGLYYHR	3.124	-0.86	39	47.631	42	60.621	0	0
Q02818	NUCB1	NUCB1_HUMAN Nucleobindin-1	GAPNKEET#PAT#ESPDTGLYYHR	5.367	0.19	39	67.368	42	162.835	0	0
Q02818	NUCB1	NUCB1_HUMAN Nucleobindin-1	GAPNKEETPAT#ESPDTGLYYHR	4.421	-0.12	42	54.711	0	0	0	0
Q02818	NUCB1	NUCB1_HUMAN Nucleobindin-1	GAPNKEETPAT#ES#PDTGLYYHR	3.63	0.56	42	36.529	44	30.814	0	0
Q02818	NUCB1	NUCB1_HUMAN Nucleobindin-1	LS#QETEALGR	2.429	-0.21	369	54.711	0	0	0	0
Q02818	NUCB1	NUCB1_HUMAN Nucleobindin-1	FHPDT#DDVPVPAPAGDQK	2.776	-1.03	426	1000	0	0	0	0
Q03013	GSTM4	GSTM4_HUMAN Glutathione S-transferase Mu 4	MS#MT#LGYWDIR	2.022	-5.07	2	1000	4	1000	0	0
Q03164	KMT2A	KMT2A_HUMAN Histone-lysine N-methyltransferase 2A	LAPSSTPSNIAPSDVVS#NMTLINFTPSQLPNHPSLLDLGSLNTSSHR	3.275	0.34	3250	15.661	0	0	0	0
Q03519	TAP2	TAP2_HUMAN Antigen peptide transporter 2	S#FGAEEHEVCR	2.86	-0.26	344	200.262	0	0	0	0
Q04637	EIF4G1	IF4G1_HUMAN Eukaryotic translation initiation factor 4 gamma 1	AQPPS#SAASR	1.32	1.47	60	20.016	0	0	0	0
Q04637	EIF4G1	IF4G1_HUMAN Eukaryotic translation initiation factor 4 gamma 1	GGPPGPPIS#R	3	-0.64	1041	1000	0	0	0	0
Q04637	EIF4G1	IF4G1_HUMAN Eukaryotic translation initiation factor 4 gamma 1	GLPLVDDGGWNT#VPISK	1.379	4.62	1054	38.855	0	0	0	0
Q04637	EIF4G1	IF4G1_HUMAN Eukaryotic translation initiation factor 4 gamma 1	GSSGGSGAKPSDAAS#EAARPATSTLNR	2.879	-0.46	1110	50.686	0	0	0	0
Q04724	TLE1	TLE1_HUMAN Transducin-like enhancer protein 1	DASS#SPASTASSASSTSLK	3.346	0.21	285	21.26	0	0	0	0
Q04726	TLE3	TLE3_HUMAN Transducin-like enhancer protein 3	NDAPT#PGTSTTPGLR	3.379	-0.16	328	77.206	0	0	0	0
Q04726	TLE3	TLE3_HUMAN Isoform 3 of Transducin-like enhancer protein 3	S#MPGKPPGMDPIASALR	2.92	0.43	339	199.502	0	0	0	0
Q04726	TLE3	TLE3_HUMAN Isoform 3 of Transducin-like enhancer protein 3	SMPGKPPGMDPIAS#ALR	2.1	0.27	352	123.566	0	0	0	0
Q04727	TLE4	TLE4_HUMAN Transducin-like enhancer protein 4	TDAPT#PGSNSTPGLRPVPGKPPGVDPLASSLR	3.286	-1.21	334	36.529	0	0	0	0
Q05084	ICA1	ICA69_HUMAN Islet cell autoantigen 1	GSTHTACS#GPIDELLDMK	1.837	3.2	339	20.016	0	0	0	0
Q05086	UBE3A	UBE3A_HUMAN Ubiquitin-protein ligase E3A	IETAFLNALVYLS#PNVECDLTYHNVYSR	3.372	0.01	264	13.56	0	0	0	0
Q05209	PTPN12	PTN12_HUMAN Tyrosine-protein phosphatase non-receptor type 12	T#NISTASATVSAATSTESISTR	4.117	-1.72	622	38.855	0	0	0	0
Q05209	PTPN12	PTN12_HUMAN Tyrosine-protein phosphatase non-receptor type 12	TNIST#ASATVSAATSTESISTR	4.292	-0.21	626	23.016	0	0	0	0
Q05209	PTPN12	PTN12_HUMAN Tyrosine-protein phosphatase non-receptor type 12	TNISTASAT#VSAATSTESISTR	3.965	-1.03	630	37.613	0	0	0	0
Q05655	PRKCD	KPCD_HUMAN Protein kinase C delta type	VLMS#VQYFLEDVDCK	2.425	-1.16	117	92.011	0	0	0	0
Q06210	GFPT1	GFPT1_HUMAN Glutamine--fructose-6-phosphate aminotransferase [isomerizing] 1	GYDS#AGVGFDGGNDKDWEANACK	2.012	1.61	37	61.814	0	0	0	0
Q06210	GFPT1	GFPT1_HUMAN Glutamine--fructose-6-phosphate aminotransferase [isomerizing] 1	VDST#TCLFPVEEK	2.207	-1.58	262	23.016	0	0	0	0
Q06323	PSME1	PSME1_HUMAN Proteasome activator complex subunit 1	VDVFREDLCT#K	2.165	-0.51	23	23.016	0	0	0	0
Q06546	GABPA	GABPA_HUMAN GA-binding protein alpha chain	KYVLASQEQQMNEIVT#IDQPVQIIPASVQSATPTTIK	3.686	0.08	264	53.923	0	0	0	0
Q06546	GABPA	GABPA_HUMAN GA-binding protein alpha chain	YVLASQEQQMNEIVT#IDQPVQIIPASVQSATPTTIK	2.362	2.51	264	36.883	0	0	0	0
Q06546	GABPA	GABPA_HUMAN GA-binding protein alpha chain	KYVLASQEQQMNEIVTIDQPVQIIPAS#VQSATPTTIK	3.405	-0.15	275	25.859	0	0	0	0
Q06830	PRDX1	PRDX1_HUMAN Peroxiredoxin-1	HGEVCPAGWKPGS#DTIKPDVQK	4.248	-0.43	181	17.028	0	0	0	0
Q06830	PRDX1	PRDX1_HUMAN Peroxiredoxin-1	HGEVCPAGWKPGSDT#IKPDVQK	4.615	0.02	183	17.028	0	0	0	0
Q07912	TNK2	ACK1_HUMAN Activated CDC42 kinase 1	T#MPTTQSFASDPK	1.851	-2.33	814	54.711	0	0	0	0
Q08378	GOLGA3	GOGA3_HUMAN Golgin subfamily A member 3	EDT#ICLLQNEK	2.172	1.19	767	44.274	0	0	0	0
Q08379	GOLGA2	GOGA2_HUMAN Golgin subfamily A member 2	QQNQEIT#DQLEEEKKECHQK	3.853	0.93	195	56.171	0	0	0	0
Q08379	GOLGA2	GOGA2_HUMAN Golgin subfamily A member 2	LAHLLASAQKEPEAAAPAPGT#GGDSVCGETHR	3.267	-1.14	788	15.288	0	0	0	0
Q08AD1	CAMSAP2	CAMP2_HUMAN Calmodulin-regulated spectrin-associated protein 2	EALS#PCPSTVSTK	2.454	1.63	673	60.621	0	0	0	0
Q08J23	NSUN2	NSUN2_HUMAN tRNA (cytosine(34)-C(5))-methyltransferase	AGEPNSPDAEEANS#PDVTAGCDPAGVHPPR	4.632	-0.83	751	31.351	0	0	0	0
Q08J23	NSUN2	NSUN2_HUMAN tRNA (cytosine(34)-C(5))-methyltransferase	AGEPNSPDAEEANSPDVT#AGCDPAGVHPPR	3.773	0.63	755	14.061	0	0	0	0
Q09161	NCBP1	NCBP1_HUMAN Nuclear cap-binding protein subunit 1	SACSLES#NLEGLAGVLEADLPNYK	2.686	-1	48	23.016	0	0	0	0
Q09472	EP300	EP300_HUMAN Histone acetyltransferase p300	SGSSPNLNMGVGGPGQVMAS#QAQQSSPGLGLINSMVK	4.547	1.18	106	72.827	0	0	0	0
Q09666	AHNAK	AHNK_HUMAN Neuroblast differentiation-associated protein AHNAK	LEGDLTGPS#VGVEVPDVELECPDAK	2.639	0.99	1888	16.522	0	0	0	0
Q09666	AHNAK	AHNK_HUMAN Neuroblast differentiation-associated protein AHNAK	GPQVS#SALNLDTSK	3.081	0.02	5603	20.016	0	0	0	0
Q09666	AHNAK	AHNK_HUMAN Neuroblast differentiation-associated protein AHNAK	GPQVSS#ALNLDTSK	2.768	1.43	5604	23.016	0	0	0	0
Q10469	MGAT2	MGAT2_HUMAN Alpha-1,6-mannosyl-glycoprotein 2-beta-N-acetylglucosaminyltransferase	GGDHPS#VAVGIR	1.424	0.16	59	1000	0	0	0	0
Q10471	GALNT2	GALT2_HUMAN Polypeptide N-acetylgalactosaminyltransferase 2	AQS#METLPPGK	1.975	0.18	67	15.288	0	0	0	0
Q12765	SCRN1	SCRN1_HUMAN Secernin-1	T#QSPCFGDDDPAK	2.074	-0.49	320	20.016	0	0	0	0
Q12765	SCRN1	SCRN1_HUMAN Secernin-1	TQS#PCFGDDDPAK	3.092	-0.33	322	19.053	0	0	0	0
Q12765	SCRN1	SCRN1_HUMAN Secernin-1	TQS#PCFGDDDPAKKEPR	5.659	0.29	322	20.016	0	0	0	0
Q12774	ARHGEF5	ARHG5_HUMAN Rho guanine nucleotide exchange factor 5	S#TESFTSTSR	1.383	0.15	905	23.016	0	0	0	0
Q12788	TBL3	TBL3_HUMAN Transducin beta-like protein 3	FLGPEDSHVVVAS#NSPCLK	2.123	-0.19	354	45.171	0	0	0	0
Q12789	GTF3C1	TF3C1_HUMAN General transcription factor 3C polypeptide 1	AGVRPSSSGSAWEACS#EAPSK	3.681	-0.79	854	20.016	0	0	0	0
Q12802	AKAP13	AKP13_HUMAN A-kinase anchor protein 13	STPS#LPCMVSAQDAPLPK	2.434	-2.01	1229	18.266	0	0	0	0
Q12815	TROAP	TROAP_HUMAN Tastin	TSVSQASGLLLET#PVQPAFSLPK	3.045	0.49	252	45.742	0	0	0	0
Q12830	BPTF	BPTF_HUMAN Nucleosome-remodeling factor subunit BPTF	LASADDIGT#LICK	1.685	-0.26	1354	18.266	0	0	0	0
Q12830	BPTF	BPTF_HUMAN Nucleosome-remodeling factor subunit BPTF	T#VITEVTTMTSTVATESK	4.611	0.56	1709	34.703	0	0	0	0
Q12830	BPTF	BPTF_HUMAN Nucleosome-remodeling factor subunit BPTF	KTVIT#EVTTMTSTVATESK	2.514	-1.68	1712	33.918	0	0	0	0
Q12830	BPTF	BPTF_HUMAN Nucleosome-remodeling factor subunit BPTF	TVIT#EVTTMTSTVATESK	1.667	1.13	1712	33.918	0	0	0	0
Q12830	BPTF	BPTF_HUMAN Nucleosome-remodeling factor subunit BPTF	KTVITEVT#TMTSTVATESK	3.283	1.09	1715	54.711	0	0	0	0
Q12830	BPTF	BPTF_HUMAN Nucleosome-remodeling factor subunit BPTF	TVITEVT#TMTSTVATESK	3.657	1.33	1715	65.076	0	0	0	0
Q12830	BPTF	BPTF_HUMAN Nucleosome-remodeling factor subunit BPTF	KTVITEVTTMT#STVATESK	3.349	0.48	1718	77.206	0	0	0	0
Q12830	BPTF	BPTF_HUMAN Nucleosome-remodeling factor subunit BPTF	VMVAPIS#GSVTTGTK	2.78	-0.68	2081	37.613	0	0	0	0
Q12830	BPTF	BPTF_HUMAN Nucleosome-remodeling factor subunit BPTF	VGS#PATVTFQQNK	2.47	-0.11	2098	77.206	0	0	0	0
Q12830	BPTF	BPTF_HUMAN Nucleosome-remodeling factor subunit BPTF	GQPVS#TAVSAPNTVSSTPGQK	3.961	0.5	2229	23.016	0	0	0	0
Q12830	BPTF	BPTF_HUMAN Nucleosome-remodeling factor subunit BPTF	GQPVS#T#AVSAPNTVSSTPGQK	3.459	-0.72	2229	50.686	2230	54.711	0	0
Q12830	BPTF	BPTF_HUMAN Nucleosome-remodeling factor subunit BPTF	S#LTSATSTSNIQSSASQPPRPQQGQVK	3.965	0.82	2246	44.274	0	0	0	0
Q12849	GRSF1	GRSF1_HUMAN G-rich sequence factor 1	YIELFLNS#CPK	1.617	-1.64	475	20.016	0	0	0	0
Q12857	NFIA	NFIA_HUMAN Nuclear factor 1 A-type	S#LPSTSSTSSTK	2.01	1.36	265	40.309	0	0	0	0
Q12874	SF3A3	SF3A3_HUMAN Splicing factor 3A subunit 3	KHPNEICVPMS#VEFEELLK	2.99	0.5	107	30.31	0	0	0	0
Q12888	TP53BP1	TP53B_HUMAN Tumor suppressor p53-binding protein 1	S#NVSSPATPTASSSSSTTPTR	1.953	-0.48	1631	31.923	0	0	0	0
Q12888	TP53BP1	TP53B_HUMAN Tumor suppressor p53-binding protein 1	SNVS#SPATPTASSSSSTTPTR	3.466	-1.49	1634	44.274	0	0	0	0
Q12899	TRIM26	TRI26_HUMAN Tripartite motif-containing protein 26	S#AYLHPQQFDCEPGVLGSK	1.853	-0.05	343	23.394	0	0	0	0
Q12933	TRAF2	TRAF2_HUMAN TNF receptor-associated factor 2	T#ATFENIVCVLNR	1.597	-1.15	279	37.613	0	0	0	0
Q12933	TRAF2	TRAF2_HUMAN TNF receptor-associated factor 2	TAT#FENIVCVLNR	1.207	-0.95	281	19.053	0	0	0	0
Q12948	FOXC1	FOXC1_HUMAN Forkhead box protein C1	GSPQSAAAELSSGLLAS#AAASSR	4.381	-1.65	335	88.334	0	0	0	0
Q12955	ANK3	ANK3_HUMAN Isoform 2 of Ankyrin-3	YSYLTEPGMSPQS#PCER	4.265	-0.43	1473	17.602	0	0	0	0
Q12955	ANK3	ANK3_HUMAN Ankyrin-3	LIIEET#KPCVPVSMK	1.839	0.37	4318	33.918	0	0	0	0
Q13155	AIMP2	AIMP2_HUMAN Aminoacyl tRNA synthase complex-interacting multifunctional protein 2	FSIQT#MCPIEGEGNIAR	2.894	-1.82	203	44.274	0	0	0	0
Q13185	CBX3	CBX3_HUMAN Chromobox protein homolog 3	LT#WHSCPEDEAQ	1.714	-0.04	173	65.076	0	0	0	0
Q13200	PSMD2	PSMD2_HUMAN 26S proteasome non-ATPase regulatory subunit 2	GT#LTLCPYHSDR	3.119	-0.06	775	37.613	0	0	0	0
Q13207	TBX2	TBX2_HUMAN T-box transcription factor TBX2	FSPYQIPVT#IPPSTSLLTTGLASEGSK	4.141	0.85	629	71.586	0	0	0	0
Q13286	CLN3	CLN3_HUMAN Battenin	TSGNQS#HVDPGPTPIPHNSSSR	2.549	-0.2	73	16.069	0	0	0	0
Q13404	UBE2V1	UB2V1_HUMAN Ubiquitin-conjugating enzyme E2 variant 1	LPQPPEGQCYS#N	1.429	-1.18	146	20.016	0	0	0	0
Q13425	SNTB2	SNTB2_HUMAN Beta-2-syntrophin	DAWAS#PCHSYPLVATR	3.844	-3.22	372	60.621	0	0	0	0
Q13439	GOLGA4	GOGA4_HUMAN Golgin subfamily A member 4	T#CTVSELEAQLR	2.443	-3.15	1268	23.016	0	0	0	0
Q13469	NFATC2	NFAC2_HUMAN Nuclear factor of activated T-cells, cytoplasmic 2	T#SPDPSPVSAAPSK	2.877	-1.27	325	20.016	0	0	0	0
Q13492	PICALM	PICAL_HUMAN Phosphatidylinositol-binding clathrin assembly protein	SSGDVHLS#ISSDVSTFTTR	1.491	-6.98	450	37.613	0	0	0	0
Q13492	PICALM	PICAL_HUMAN Phosphatidylinositol-binding clathrin assembly protein	NDVNWS#QPGEK	1.579	0.66	565	1000	0	0	0	0
Q13547	HDAC1	HDAC1_HUMAN Histone deacetylase 1	IS#ICSSDKR	2.205	0.5	406	60.621	0	0	0	0
Q13613	MTMR1	MTMR1_HUMAN Myotubularin-related protein 1	GS#SPSHSATSVHTSV	1.663	-0.2	652	20.016	0	0	0	0
Q13620	CUL4B	CUL4B_HUMAN Cullin-4B	MAEESS#SSSSSSSPTAATSQQQQLK	6.676	-1.76	139	21.26	0	0	0	0
Q13620	CUL4B	CUL4B_HUMAN Cullin-4B	MAEESSS#SSSSSSPTAATSQQQQLK	4.338	1.45	140	20.016	0	0	0	0
Q13620	CUL4B	CUL4B_HUMAN Cullin-4B	MAEESSSSS#SSSSPTAATSQQQQLK	4.326	-1.2	142	16.522	0	0	0	0
Q13748	TUBA3C	TBA3C_HUMAN Tubulin alpha-3C/D chain	T#IQFVDWCPTGFK	1.295	-1.56	340	52.54	0	0	0	0
Q14004	CDK13	CDK13_HUMAN Cyclin-dependent kinase 13	TENQHVPT#TSSSLTDPHAGVK	6.773	-0.19	1286	20.016	0	0	0	0
Q14004	CDK13	CDK13_HUMAN Cyclin-dependent kinase 13	TENQHVPT#T#SSSLTDPHAGVK	3.582	-1.68	1286	17.028	1287	0	0	0
Q14004	CDK13	CDK13_HUMAN Cyclin-dependent kinase 13	TENQHVPTT#S#SSLTDPHAGVK	3.153	-1.12	1287	20.016	1288	20.016	0	0
Q14004	CDK13	CDK13_HUMAN Cyclin-dependent kinase 13	TENQHVPTTS#SSLTDPHAGVK	4.874	0.62	1288	20.016	0	0	0	0
Q14004	CDK13	CDK13_HUMAN Cyclin-dependent kinase 13	EGGIDYQAGDT#YVSTSDYK	2.145	-0.18	1328	54.711	0	0	0	0
Q14008	CKAP5	CKAP5_HUMAN Cytoskeleton-associated protein 5	FQPAS#APAEDCISSSTEPKPDPK	2.265	-0.47	1107	27.791	0	0	0	0
Q14106	TOB2	TOB2_HUMAN Protein Tob2	S#AQPITFTTASFAATK	2.406	-0.34	170	29.384	0	0	0	0
Q14119	VEZF1	VEZF1_HUMAN Vascular endothelial zinc finger 1	KT#PTTVVPLISTIAGDSSR	3.638	-0.22	108	154.712	0	0	0	0
Q14119	VEZF1	VEZF1_HUMAN Vascular endothelial zinc finger 1	T#PTTVVPLISTIAGDSSR	3.151	0.59	108	37.613	0	0	0	0
Q14119	VEZF1	VEZF1_HUMAN Vascular endothelial zinc finger 1	T#PTT#VVPLISTIAGDSSR	2.689	-0.06	108	18.266	111	44.274	0	0
Q14119	VEZF1	VEZF1_HUMAN Vascular endothelial zinc finger 1	TPT#TVVPLISTIAGDSSR	2.91	0.59	110	20.016	0	0	0	0
Q14119	VEZF1	VEZF1_HUMAN Vascular endothelial zinc finger 1	TPT#T#VVPLISTIAGDSSR	3.392	1.3	110	21.26	111	38.855	0	0
Q14119	VEZF1	VEZF1_HUMAN Vascular endothelial zinc finger 1	KTPTTVVPLIST#IAGDSSR	1.513	-0.67	118	58.767	0	0	0	0
Q14137	BOP1	BOP1_HUMAN Ribosome biogenesis protein BOP1	DLQPFPT#CQALVYR	1.63	-1.33	403	23.016	0	0	0	0
Q14139	UBE4A	UBE4A_HUMAN Ubiquitin conjugation factor E4 A	S#QQEICEQLNINHMIQR	3.659	-0.77	74	68.329	0	0	0	0
Q14155	ARHGEF7	ARHG7_HUMAN Rho guanine nucleotide exchange factor 7	TLGNVTYMS#QVLIQCAGSEEKNER	3.233	0.8	484	16.522	0	0	0	0
Q14157	UBAP2L	UBP2L_HUMAN Ubiquitin-associated protein 2-like	IFTASNVS#SVPLPAENVTITAGQR	3.346	-0.26	265	20.016	0	0	0	0
Q14157	UBAP2L	UBP2L_HUMAN Ubiquitin-associated protein 2-like	QTAIS#QPASGNTFSHHSMVSMLGK	5.362	1.34	325	51.579	0	0	0	0
Q14157	UBAP2L	UBP2L_HUMAN Ubiquitin-associated protein 2-like	QTAISQPAS#GNTFSHHSMVSMLGK	4.435	-0.26	329	54.711	0	0	0	0
Q14157	UBAP2L	UBP2L_HUMAN Ubiquitin-associated protein 2-like	QAFT#PSSTMMEVFLQEK	3.337	0.58	425	60.621	0	0	0	0
Q14157	UBAP2L	UBP2L_HUMAN Ubiquitin-associated protein 2-like	S#PAVATSTAAPPPPSSPLPSK	3.369	-0.1	439	57.327	0	0	0	0
Q14157	UBAP2L	UBP2L_HUMAN Ubiquitin-associated protein 2-like	SPAVAT#STAAPPPPSSPLPSK	4.062	-0.31	444	20.016	0	0	0	0
Q14157	UBAP2L	UBP2L_HUMAN Ubiquitin-associated protein 2-like	SPAVATS#TAAPPPPSSPLPSK	3.951	-0.45	445	23.016	0	0	0	0
Q14157	UBAP2L	UBP2L_HUMAN Ubiquitin-associated protein 2-like	SPAVATS#T#AAPPPPSSPLPSK	3.833	0.02	445	21.26	446	17.602	0	0
Q14157	UBAP2L	UBP2L_HUMAN Ubiquitin-associated protein 2-like	SPAVATST#AAPPPPSSPLPSK	3.371	0.31	446	20.016	0	0	0	0
Q14157	UBAP2L	UBP2L_HUMAN Isoform 2 of Ubiquitin-associated protein 2-like	QHGVNVSVNASAT#PFQQPSGYGSHGYNTGR	6.763	0.79	952	40.309	0	0	0	0
Q14157	UBAP2L	UBP2L_HUMAN Isoform 2 of Ubiquitin-associated protein 2-like	HFWT#AES	1.58	0.28	980	1000	0	0	0	0
Q14161	GIT2	GIT2_HUMAN ARF GTPase-activating protein GIT2	S#ALVTSSSSLPSFPSTLSWSR	2.375	3.4	551	37.613	0	0	0	0
Q14204	DYNC1H1	DYHC1_HUMAN Cytoplasmic dynein 1 heavy chain 1	LHS#LQPHACFR	2.113	-0.74	4115	83.991	0	0	0	0
Q14247	CTTN	SRC8_HUMAN Src substrate cortactin	HCS#QVDSVR	2.12	-0.76	113	21.26	0	0	0	0
Q14247	CTTN	SRC8_HUMAN Src substrate cortactin	NAS#TFEDVTQVSSAYQK	3.465	-0.29	322	23.016	0	0	0	0
Q14247	CTTN	SRC8_HUMAN Src substrate cortactin	NASTFEDVTQVS#SAYQK	3.853	1.09	331	23.016	0	0	0	0
Q14247	CTTN	SRC8_HUMAN Src substrate cortactin	T#VPVEAVTSK	1.869	0.07	337	146.855	0	0	0	0
Q14258	TRIM25	TRI25_HUMAN E3 ubiquitin/ISG15 ligase TRIM25	NT#VLCNVVEQFLQADLAR	3.028	-0.63	67	40.309	0	0	0	0
Q14258	TRIM25	TRI25_HUMAN E3 ubiquitin/ISG15 ligase TRIM25	VALS#ECYTVASVAEMPQNYRPHPQR	4.088	2.3	473	40.309	0	0	0	0
Q14444	CAPRIN1	CAPR1_HUMAN Caprin-1	LAQPNQVPVQPEAT#QVPLVSSTSEGYTASQPLYQPSHATEQRPQK	5.6	-1.25	430	32.538	0	0	0	0
Q14644	RASA3	RASA3_HUMAN Ras GTPase-activating protein 3	TVQTLGS#LS#K	2.149	3.59	524	15.288	526	13.113	0	0
Q14657	LAGE3	LAGE3_HUMAN EKC/KEOPS complex subunit LAGE3	FGPPVS#R	1.8	-0.1	142	1000	0	0	0	0
Q14671	PUM1	PUM1_HUMAN Pumilio homolog 1	SASSAS#SLFSPSSTLFSSSR	3.804	-0.53	802	20.016	0	0	0	0
Q14671	PUM1	PUM1_HUMAN Pumilio homolog 1	SASSASS#LFSPSSTLFSSSR	3.495	-0.41	803	20.016	0	0	0	0
Q14677	CLINT1	EPN4_HUMAN Clathrin interactor 1	QDAFANFANFS#K	1.846	-0.43	624	1000	0	0	0	0
Q14684	RRP1B	RRP1B_HUMAN Ribosomal RNA processing protein 1 homolog B	GRDDCGTFEDT#GPLLQFDYK	2.711	-0.82	292	71.586	0	0	0	0
Q14684	RRP1B	RRP1B_HUMAN Ribosomal RNA processing protein 1 homolog B	AGPGS#LELCGLPSQK	3.101	0.24	579	85.666	0	0	0	0
Q14684	RRP1B	RRP1B_HUMAN Ribosomal RNA processing protein 1 homolog B	T#PTSSPASSPLVAK	3.127	-0.59	728	101.179	0	0	0	0
Q14686	NCOA6	NCOA6_HUMAN Nuclear receptor coactivator 6	S#IVTTLVPSELISAVPTTK	3.205	0.73	1916	18.266	0	0	0	0
Q14686	NCOA6	NCOA6_HUMAN Nuclear receptor coactivator 6	SIVTT#LVPSELISAVPTTK	2.031	-0.78	1920	21.26	0	0	0	0
Q14687	GSE1	GSE1_HUMAN Isoform 2 of Genetic suppressor element 1	MGPIIVPPGGHS#VPSTPPVVTIAPTK	2.266	-0.24	12	15.288	0	0	0	0
Q14692	BMS1	BMS1_HUMAN Ribosome biogenesis protein BMS1 homolog	AGLS#PANCQSDR	1.688	-1.3	552	71.586	0	0	0	0
Q14694	USP10	UBP10_HUMAN Ubiquitin carboxyl-terminal hydrolase 10	TPSYSISSTLNPQAPEFILGCTAS#K	1.726	-3.94	97	17.028	0	0	0	0
Q14694	USP10	UBP10_HUMAN Ubiquitin carboxyl-terminal hydrolase 10	T#AGQPEGGPGADFGQSCFPAEAGR	3.494	-1.84	238	117.764	0	0	0	0
Q14694	USP10	UBP10_HUMAN Ubiquitin carboxyl-terminal hydrolase 10	TAGQPEGGPGADFGQS#CFPAEAGR	2.074	9.75	253	22.209	0	0	0	0
Q14766	LTBP1	LTBP1_HUMAN Latent-transforming growth factor beta-binding protein 1	EHGPGVAEPEVAT#APPEK	2.425	-1.83	801	1000	0	0	0	0
Q14789	GOLGB1	GOGB1_HUMAN Golgin subfamily B member 1	ETVVIS#PPCTGSSEHWKPELEEK	2.84	0.54	1148	16.069	0	0	0	0
Q14789	GOLGB1	GOGB1_HUMAN Golgin subfamily B member 1	LPSTDQQES#CSSTPGLEEPLFK	2.958	-0.18	1256	20.016	0	0	0	0
Q14814	MEF2D	MEF2D_HUMAN Myocyte-specific enhancer factor 2D	S#PPPPTHSTQLGAPSR	3.829	-0.26	251	133.374	0	0	0	0
Q14839	CHD4	CHD4_HUMAN Chromodomain-helicase-DNA-binding protein 4	STAPET#AIECTQAPAPASEDEK	1.974	0.02	1590	14.061	0	0	0	0
Q14847	LASP1	LASP1_HUMAN LIM and SH3 domain protein 1	RPLEQQQPHHIPTSAPVYQQPQQQPVAQS#YGGYKEPAAPVSIQR	5.526	1.72	182	73.999	0	0	0	0
Q14966	ZNF638	ZN638_HUMAN Zinc finger protein 638	NLEDDT#LSECK	1.659	0.07	648	44.274	0	0	0	0
Q14966	ZNF638	ZN638_HUMAN Zinc finger protein 638	AVEIVT#STSAAK	1.574	-1.08	788	23.016	0	0	0	0
Q14980	NUMA1	NUMA1_HUMAN Nuclear mitotic apparatus protein 1	KHPSSPECLVS#AQK	2.108	-1.04	83	80.387	0	0	0	0
Q14980	NUMA1	NUMA1_HUMAN Nuclear mitotic apparatus protein 1	SREPQAKPQLDLSIDSLDLS#CEEGTPLSITSK	5.402	-1.92	1728	47.277	0	0	0	0
Q14980	NUMA1	NUMA1_HUMAN Nuclear mitotic apparatus protein 1	S#APASQASLR	1.235	0.98	1840	50.686	0	0	0	0
Q14980	NUMA1	NUMA1_HUMAN Nuclear mitotic apparatus protein 1	SAPAS#QASLR	1.237	0.58	1844	92.339	0	0	0	0
Q14C86	GAPVD1	GAPD1_HUMAN GTPase-activating protein and VPS9 domain-containing protein 1	FS#LCSDNLEGISEGPSNR	2.408	-7.93	566	44.274	0	0	0	0
Q14C86	GAPVD1	GAPD1_HUMAN GTPase-activating protein and VPS9 domain-containing protein 1	LQELES#CSGLGSTSDDTDVR	3.772	-0.32	740	44.274	0	0	0	0
Q15021	NCAPD2	CND1_HUMAN Condensin complex subunit 1	ESTGNMVT#GQTVCK	1.693	1.69	591	18.266	0	0	0	0
Q15021	NCAPD2	CND1_HUMAN Condensin complex subunit 1	ESTGNMVTGQT#VCK	1.893	-2.05	594	15.288	0	0	0	0
Q15050	RRS1	RRS1_HUMAN Ribosome biogenesis regulatory protein homolog	CAGPT#PEAELQALAR	2.291	-1.23	56	15.661	0	0	0	0
Q15262	PTPRK	PTPRK_HUMAN Receptor-type tyrosine-protein phosphatase kappa	YLCEGTES#PYQTGQLHPAIR	2.083	-1.05	856	17.028	0	0	0	0
Q15365	PCBP1	PCBP1_HUMAN Poly(rC)-binding protein 1	LVVPAT#QCGSLIGK	1.716	0.23	107	37.613	0	0	0	0
Q15365	PCBP1	PCBP1_HUMAN Poly(rC)-binding protein 1	VMTIPYQPMPASS#PVICAGGQDR	3.664	-0.11	190	20.016	0	0	0	0
Q15365	PCBP1	PCBP1_HUMAN Poly(rC)-binding protein 1	CSDAAGYPHAT#HDLEGPPLDAYSIQGQHTISPLDLAK	5.41	-0.22	211	28.55	0	0	0	0
Q15477	SKIV2L	SKIV2_HUMAN Helicase SKI2W	GDTVS#ASPCSAPLAR	2.209	-0.79	243	17.602	0	0	0	0
Q15477	SKIV2L	SKIV2_HUMAN Helicase SKI2W	GDTVSAS#PCSAPLAR	2.335	0.34	245	44.274	0	0	0	0
Q15631	TSN	TSN_HUMAN Translin	ET#AAACVEK	1.622	-1.31	221	85.666	0	0	0	0
Q15643	TRIP11	TRIPB_HUMAN Thyroid receptor-interacting protein 11	NFGQELAQVQHS#IGQLCNTK	2.48	-3.39	1294	69.347	0	0	0	0
Q15643	TRIP11	TRIPB_HUMAN Thyroid receptor-interacting protein 11	LDIISPQLSSASLLT#PQSAECLR	1.94	-1.31	1323	34.703	0	0	0	0
Q15652	JMJD1C	JHD2C_HUMAN Probable JmjC domain-containing histone demethylation protein 2C	VS#TTAPVTLASSK	2.395	-1.27	1451	23.016	0	0	0	0
Q15654	TRIP6	TRIP6_HUMAN Thyroid receptor-interacting protein 6	TGSLKPNPASPLPAS#PYGGPTPASYTTASTPAGPAFPVQVK	2.732	0.02	147	25.859	0	0	0	0
Q15714	TSC22D1	T22D1_HUMAN TSC22 domain family protein 1	LSTTGSSDSIT#PVAPTSAVSSSGSPASVMTNMR	2.606	2.91	272	18.266	0	0	0	0
Q15723	ELF2	ELF2_HUMAN ETS-related transcription factor Elf-2	S#PTTTASVSATAAPR	2.353	0.02	372	65.076	0	0	0	0
Q15723	ELF2	ELF2_HUMAN ETS-related transcription factor Elf-2	S#PT#TTASVSATAAPR	2.008	-5.23	372	15.288	374	20.016	0	0
Q15723	ELF2	ELF2_HUMAN ETS-related transcription factor Elf-2	SPTT#TASVSATAAPR	3.423	-1.22	375	21.26	0	0	0	0
Q15723	ELF2	ELF2_HUMAN ETS-related transcription factor Elf-2	SPTTTAS#VSATAAPR	2.407	3.4	378	106.134	0	0	0	0
Q15723	ELF2	ELF2_HUMAN ETS-related transcription factor Elf-2	VAMQVPVVMT#SLGQK	2.227	0.7	399	20.016	0	0	0	0
Q15723	ELF2	ELF2_HUMAN ETS-related transcription factor Elf-2	ISTVAVQS#VNAGAPLITSTSPTTATSPK	1.728	1.66	412	33.2	0	0	0	0
Q15723	ELF2	ELF2_HUMAN ETS-related transcription factor Elf-2	ISTVAVQSVNAGAPLIT#S#T#SPTTATSPK	1.479	-0.42	421	35.567	422	40.309	423	21.26
Q15723	ELF2	ELF2_HUMAN ETS-related transcription factor Elf-2	ALT#PVSIAHGTPVMR	3.407	3.09	497	126.523	0	0	0	0
Q15723	ELF2	ELF2_HUMAN ETS-related transcription factor Elf-2	TVTHVVVVS#APSAIALPVTMK	3.379	-0.62	572	54.711	0	0	0	0
Q15723	ELF2	ELF2_HUMAN ETS-related transcription factor Elf-2	TVTHVVVVSAPS#AIALPVTMK	3.394	0.21	575	33.918	0	0	0	0
Q15750	TAB1	TAB1_HUMAN TGF-beta-activated kinase 1 and MAP3K7-binding protein 1	VYPVS#VPYSSAQSTSK	2.824	0.37	391	93.8	0	0	0	0
Q15911	ZFHX3	ZFHX3_HUMAN Zinc finger homeobox protein 3	NFQHPLVST#ANLIGPGHSFYGK	1.377	-1.21	354	20.016	0	0	0	0
Q15942	ZYX	ZYX_HUMAN Zyxin	VS#SGYVPPPVATPFSSK	2.85	-0.1	169	23.016	0	0	0	0
Q15942	ZYX	ZYX_HUMAN Zyxin	GPPAS#SPAPAPK	1.913	-0.05	258	20.016	0	0	0	0
Q16186	ADRM1	ADRM1_HUMAN Proteasomal ubiquitin receptor ADRM1	S#QSAAVTPSSTTSSTR	2.362	-0.29	211	20.016	0	0	0	0
Q16186	ADRM1	ADRM1_HUMAN Proteasomal ubiquitin receptor ADRM1	S#QS#AAVTPSSTTSSTR	2.584	-0.82	211	128.402	213	93.8	0	0
Q16186	ADRM1	ADRM1_HUMAN Proteasomal ubiquitin receptor ADRM1	SQS#AAVTPSSTTSSTR	3.82	0.08	213	42.063	0	0	0	0
Q16186	ADRM1	ADRM1_HUMAN Proteasomal ubiquitin receptor ADRM1	SQSAAVT#PSSTTSSTR	3.361	1.02	217	60.621	0	0	0	0
Q16186	ADRM1	ADRM1_HUMAN Proteasomal ubiquitin receptor ADRM1	SQSAAVTPS#STTSSTR	3.491	0.19	219	23.016	0	0	0	0
Q16186	ADRM1	ADRM1_HUMAN Proteasomal ubiquitin receptor ADRM1	SQSAAVTPSST#TSSTR	3.087	-0.01	221	20.016	0	0	0	0
Q16594	TAF9	TAF9_HUMAN Transcription initiation factor TFIID subunit 9	LSVGSVTSRPSTPT#LGTPTPQTMSVSTK	1.727	-1.44	161	17.028	0	0	0	0
Q16594	TAF9	TAF9_HUMAN Transcription initiation factor TFIID subunit 9	FT#VQMPTSQSPAVK	2.612	0.76	188	110.37	0	0	0	0
Q16594	TAF9	TAF9_HUMAN Transcription initiation factor TFIID subunit 9	FTVQMPT#SQSPAVK	1.643	-0.24	193	48.329	0	0	0	0
Q16594	TAF9	TAF9_HUMAN Transcription initiation factor TFIID subunit 9	AS#IPATSAVQNVLINPSLIGSK	2.445	0.19	202	14.63	0	0	0	0
Q16611	BAK1	BAK_HUMAN Bcl-2 homologous antagonist/killer	QECGEPALPS#ASEEQVAQDTEEVFR	4.007	0.66	21	30.31	0	0	0	0
Q16630	CPSF6	CPSF6_HUMAN Cleavage and polyadenylation specificity factor subunit 6	RELHGQNPVVT#PCNK	2.627	-0.02	157	17.602	0	0	0	0
Q16644	MAPKAPK3	MAPK3_HUMAN MAP kinase-activated protein kinase 3	ETTQNALQT#PCYTPYYVAPEVLGPEK	2.973	-2.25	201	14.061	0	0	0	0
Q1ED39	KNOP1	KNOP1_HUMAN Lysine-rich nucleolar protein 1	GVST#LCEEHVEPETTLPAR	2.435	0.81	76	17.028	0	0	0	0
Q27J81	INF2	INF2_HUMAN Inverted formin-2	CPAS#EPGLDATTASESR	3.676	-0.07	1032	17.028	0	0	0	0
Q27J81	INF2	INF2_HUMAN Inverted formin-2	CPASEPGLDAT#TASESR	1.806	-1.02	1039	43.596	0	0	0	0
Q29RF7	PDS5A	PDS5A_HUMAN Sister chromatid cohesion protein PDS5 homolog A	S#ALCNADSPKDPVLPMK	2.312	-0.22	1090	34.703	0	0	0	0
Q2KHR3	QSER1	QSER1_HUMAN Glutamine and serine-rich protein 1	T#SQGTVPTALAFER	1.979	-0.46	104	23.016	0	0	0	0
Q2KHR3	QSER1	QSER1_HUMAN Glutamine and serine-rich protein 1	TSQGT#VPTALAFER	3.605	-0.99	108	35.567	0	0	0	0
Q2KHR3	QSER1	QSER1_HUMAN Glutamine and serine-rich protein 1	KTEALQVATTS#PTANTTGTATTSSTTVGAVK	5.013	0.77	1272	37.613	0	0	0	0
Q2KHR3	QSER1	QSER1_HUMAN Glutamine and serine-rich protein 1	KTEALQVATTSPT#ANTTGTATTSSTTVGAVK	2.936	-0.04	1274	15.288	0	0	0	0
Q2KHR3	QSER1	QSER1_HUMAN Glutamine and serine-rich protein 1	KTEALQVATTSPTANTT#GTATTSSTTVGAVK	2.475	-0.04	1278	14.061	0	0	0	0
Q2M2I8	AAK1	AAK1_HUMAN AP2-associated protein kinase 1	QPQAPPTPQQT#PSTQAQGLPAQAQATPQHQQQLFLK	5.632	-0.62	445	18.266	0	0	0	0
Q2M2I8	AAK1	AAK1_HUMAN AP2-associated protein kinase 1	QPQAPPTPQQTPS#TQAQGLPAQAQATPQHQQQLFLK	3.507	0.1	447	18.266	0	0	0	0
Q2TAL8	QRICH1	QRIC1_HUMAN Glutamine-rich protein 1	MVGT#TSVVK	1.358	-0.37	364	23.016	0	0	0	0
Q32MZ4	LRRFIP1	LRRF1_HUMAN Leucine-rich repeat flightless-interacting protein 1	IAAES#SENVDCPENPK	2.624	-1.92	638	23.016	0	0	0	0
Q4KMQ1	TPRN	TPRN_HUMAN Taperin	LPEGS#SGLSSYTPK	2.25	-1.17	654	20.016	0	0	0	0
Q4KMQ1	TPRN	TPRN_HUMAN Taperin	LPEGSSGLS#SYTPK	1.642	-0.72	658	23.016	0	0	0	0
Q4KMQ1	TPRN	TPRN_HUMAN Taperin	LPEGSSGLSS#YTPK	2.073	-1.32	659	23.016	0	0	0	0
Q4KMQ2	ANO6	ANO6_HUMAN Anoctamin-6	QAYES#NLICHGLQLEATR	1.739	-2.08	101	31.351	0	0	0	0
Q52LR7	EPC2	EPC2_HUMAN Enhancer of polycomb homolog 2	T#SAPSPTALK	1.401	-0.17	750	23.016	0	0	0	0
Q53ET0	CRTC2	CRTC2_HUMAN CREB-regulated transcription coactivator 2	LPPYPYSSPS#LVLPTQPHTPK	1.774	-1.34	492	15.288	0	0	0	0
Q53SF7	COBLL1	COBL1_HUMAN Cordon-bleu protein-like 1	DAAIQTT#PSCNSFDGK	1.641	1.88	683	23.016	0	0	0	0
Q53SF7	COBLL1	COBL1_HUMAN Cordon-bleu protein-like 1	SQGTLIIHSEDPLT#VKDPICAHGNDDLLPPVDR	3.954	1.32	748	14.336	0	0	0	0
Q53T59	HS1BP3	H1BP3_HUMAN HCLS1-binding protein 3	LFDDPDLGGAIPLGDS#LLLPAACESGGPTPSLSHR	4.838	-0.02	280	45.742	0	0	0	0
Q56VL3	OCIAD2	OCAD2_HUMAN OCIA domain-containing protein 2	QS#LLFCPK	1.81	0.55	23	112.648	0	0	0	0
Q5BJH7	YIF1B	YIF1B_HUMAN Protein YIF1B	RIPVS#QPGMADPHQLFDDTSSAQSR	2.548	0.25	28	159.546	0	0	0	0
Q5JRA6	MIA3	MIA3_HUMAN Melanoma inhibitory activity protein 3	VIGDT#HASEVSQKPNTEK	4.023	1.46	1093	77.206	0	0	0	0
Q5JSZ5	PRRC2B	PRC2B_HUMAN Protein PRRC2B	DSDFS#LPPGSASGPTGSPVVK	3.681	-0.17	1796	37.613	0	0	0	0
Q5JSZ5	PRRC2B	PRC2B_HUMAN Protein PRRC2B	DSDFSLPPGS#ASGPTGSPVVK	2.823	0.07	1801	57.327	0	0	0	0
Q5JSZ5	PRRC2B	PRC2B_HUMAN Protein PRRC2B	GGLPVS#QSQEIFSSLQPFR	3.39	0.64	1982	44.274	0	0	0	0
Q5JTH9	RRP12	RRP12_HUMAN RRP12-like protein	SSGTFLS#GLSDCTNVTFSK	2.517	0.45	97	65.076	0	0	0	0
Q5JTH9	RRP12	RRP12_HUMAN RRP12-like protein	SSGTFLSGLS#DCTNVTFSK	2.159	0.45	100	20.016	0	0	0	0
Q5SNT6	FAM21B	FA21B_HUMAN WASH complex subunit FAM21B	TDVAESEKEGLLT#R	1.548	3	682	74.165	0	0	0	0
Q5SRH9	TTC39A	TT39A_HUMAN Tetratricopeptide repeat protein 39A	ELDSLVQS#SQYCK	1.954	0.83	207	23.016	0	0	0	0
Q5T051	SLC22A7	Q5T051_HUMAN Solute carrier family 22 member 7 (Fragment)	ES#LGGLLSGMEWDLVCEQK	1.72	-2.91	183	27.791	0	0	0	0
Q5T0B9	ZNF362	ZN362_HUMAN Zinc finger protein 362	TPSVSTSESSAGAGTGT#GTSTPSTPTTTSQSR	2.54	0.55	140	37.613	0	0	0	0
Q5T0B9	ZNF362	ZN362_HUMAN Zinc finger protein 362	TPSVSTSESSAGAGTGTGT#S#TPSTPTTTSQSR	2.541	-0.58	142	69.347	143	21.26	0	0
Q5T0W9	FAM83B	FA83B_HUMAN Protein FAM83B	LCSSSDT#LVSEGEENQKPK	3.2	0.69	806	17.028	0	0	0	0
Q5T0Z8	C6orf132	CF132_HUMAN Uncharacterized protein C6orf132	ATSGPAIASTATT#LPTTTSQLMAEK	1.344	0.64	697	20.016	0	0	0	0
Q5T160	RARS2	SYRM_HUMAN Probable arginine--tRNA ligase, mitochondrial	LLGIT#PVCR	1.73	0.91	573	18.266	0	0	0	0
Q5T1M5	FKBP15	FKB15_HUMAN FK506-binding protein 15	DS#AAPSPIPGADNLSADPVVSPPTSIPFK	1.725	-0.04	307	16.069	0	0	0	0
Q5T1M5	FKBP15	FKB15_HUMAN FK506-binding protein 15	DSAAPS#PIPGADNLSADPVVSPPTSIPFK	3.276	-1.36	311	41.343	0	0	0	0
Q5T1M5	FKBP15	FKB15_HUMAN FK506-binding protein 15	DSAAPSPIPGADNLS#ADPVVSPPTSIPFK	2.837	1.55	320	43.112	0	0	0	0
Q5T440	IBA57	CAF17_HUMAN Putative transferase CAF17, mitochondrial	VWAVLPS#SPEACGAASLQER	3.631	-0.48	165	44.274	0	0	0	0
Q5T4S7	UBR4	UBR4_HUMAN E3 ubiquitin-protein ligase UBR4	ALS#VLGCGHTSSTK	2.614	-0.34	3860	71.586	0	0	0	0
Q5T6F2	UBAP2	UBAP2_HUMAN Ubiquitin-associated protein 2	FS#TQGMGTFNPADYSDSTSTDVCGTK	1.628	-0.14	187	30.814	0	0	0	0
Q5T6F2	UBAP2	UBAP2_HUMAN Ubiquitin-associated protein 2	FSTQGMGTFNPADYS#DSTSTDVCGTK	1.511	-4.84	200	17.602	0	0	0	0
Q5T6F2	UBAP2	UBAP2_HUMAN Ubiquitin-associated protein 2	LLQLPS#TTIENISVSVHQPQPK	4.053	-1.38	485	20.016	0	0	0	0
Q5T6F2	UBAP2	UBAP2_HUMAN Ubiquitin-associated protein 2	IPYQS#PVSSSESAPGTIMNGHGGGR	4.305	0.36	630	54.711	0	0	0	0
Q5T6F2	UBAP2	UBAP2_HUMAN Ubiquitin-associated protein 2	IPYQSPVS#SSESAPGTIMNGHGGGR	5.801	0.67	633	36.529	0	0	0	0
Q5T6F2	UBAP2	UBAP2_HUMAN Ubiquitin-associated protein 2	IPYQSPVSSSES#APGTIMNGHGGGR	5.084	0.06	637	37.613	0	0	0	0
Q5T6F2	UBAP2	UBAP2_HUMAN Ubiquitin-associated protein 2	GVS#VSSSTTGLPDMTGSVYNK	3.187	0.29	1004	20.016	0	0	0	0
Q5T6F2	UBAP2	UBAP2_HUMAN Ubiquitin-associated protein 2	GVSVS#SSTTGLPDMTGSVYNK	1.594	0.52	1006	20.016	0	0	0	0
Q5T6F2	UBAP2	UBAP2_HUMAN Ubiquitin-associated protein 2	GVSVSS#STTGLPDMTGSVYNK	3.662	0.51	1007	23.016	0	0	0	0
Q5T6F2	UBAP2	UBAP2_HUMAN Ubiquitin-associated protein 2	GVSVSSSTT#GLPDMTGSVYNK	2.798	0.91	1010	15.288	0	0	0	0
Q5T8P6	RBM26	RBM26_HUMAN Isoform 2 of RNA-binding protein 26	LGPVPSSTIEPAEAQS#ASSDLPQVLSTSTGLTK	3.208	-0.35	655	17.028	0	0	0	0
Q5TFE4	NT5DC1	NT5D1_HUMAN 5'-nucleotidase domain-containing protein 1	HFLS#DTGMACR	2.559	-1.26	113	17.028	0	0	0	0
Q5TGY3	AHDC1	AHDC1_HUMAN AT-hook DNA-binding motif-containing protein 1	AS#FFSSSEGAPFSGSAPTPLR	4.439	-0.14	1036	33.918	0	0	0	0
Q5UIP0	RIF1	RIF1_HUMAN Telomere-associated protein RIF1	T#VGPCLGDSK	1.609	4.5	1861	85.666	0	0	0	0
Q5VT52	RPRD2	RPRD2_HUMAN Regulation of nuclear pre-mRNA domain-containing protein 2	S#AVSTSVPTKPTENISK	4.289	0.24	396	54.711	0	0	0	0
Q5VT52	RPRD2	RPRD2_HUMAN Regulation of nuclear pre-mRNA domain-containing protein 2	S#AVS#TSVPTKPTENISK	3.445	0.29	396	14.061	399	20.016	0	0
Q5VT52	RPRD2	RPRD2_HUMAN Regulation of nuclear pre-mRNA domain-containing protein 2	SAVS#TSVPTKPTENISK	1.845	-0.15	399	17.602	0	0	0	0
Q5VT52	RPRD2	RPRD2_HUMAN Regulation of nuclear pre-mRNA domain-containing protein 2	SAVS#T#SVPTKPTENISK	2.427	-0.34	399	17.028	400	17.028	0	0
Q5VT52	RPRD2	RPRD2_HUMAN Regulation of nuclear pre-mRNA domain-containing protein 2	SAVST#S#VPTKPTENISK	2.744	-0.77	400	35.567	401	35.567	0	0
Q5VT52	RPRD2	RPRD2_HUMAN Regulation of nuclear pre-mRNA domain-containing protein 2	NTGVSPASRPS#PGTPTSPSNLTSGLK	5.426	0.56	479	15.661	0	0	0	0
Q5VT52	RPRD2	RPRD2_HUMAN Regulation of nuclear pre-mRNA domain-containing protein 2	T#PAPATTTSHNPLANILSK	3.427	-0.19	495	135.235	0	0	0	0
Q5VT52	RPRD2	RPRD2_HUMAN Regulation of nuclear pre-mRNA domain-containing protein 2	TPAPATT#TSHNPLANILSK	3.907	-0.33	501	49.067	0	0	0	0
Q5VT52	RPRD2	RPRD2_HUMAN Regulation of nuclear pre-mRNA domain-containing protein 2	S#FNYSPNSSTSEVSSTSASK	1.312	-3.91	589	17.028	0	0	0	0
Q5VT52	RPRD2	RPRD2_HUMAN Regulation of nuclear pre-mRNA domain-containing protein 2	SFNYS#PNSSTSEVSSTSASK	4.206	-1.5	593	77.206	0	0	0	0
Q5VT52	RPRD2	RPRD2_HUMAN Regulation of nuclear pre-mRNA domain-containing protein 2	SFNYSPNSS#TSEVSSTSASK	2.808	-0.06	597	20.016	0	0	0	0
Q5VT52	RPRD2	RPRD2_HUMAN Regulation of nuclear pre-mRNA domain-containing protein 2	LPSNSLGFTATHNTSPAAPPT#EVTICQSSEVSKPK	4.454	-0.94	644	16.522	0	0	0	0
Q5VT52	RPRD2	RPRD2_HUMAN Regulation of nuclear pre-mRNA domain-containing protein 2	LPSNSLGFTATHNTSPAAPPTEVT#ICQSSEVSKPK	6.288	1.13	647	16.522	0	0	0	0
Q5VT52	RPRD2	RPRD2_HUMAN Regulation of nuclear pre-mRNA domain-containing protein 2	S#LFSPQNTLAAPTGHPPTSGVEK	2.244	-1.59	973	36.529	0	0	0	0
Q5VT52	RPRD2	RPRD2_HUMAN Regulation of nuclear pre-mRNA domain-containing protein 2	SLFS#PQNTLAAPTGHPPTSGVEK	1.84	-0.59	976	20.016	0	0	0	0
Q5VT52	RPRD2	RPRD2_HUMAN Regulation of nuclear pre-mRNA domain-containing protein 2	SLFSPQNT#LAAPTGHPPTSGVEK	4.735	0.03	980	52.54	0	0	0	0
Q5VT52	RPRD2	RPRD2_HUMAN Regulation of nuclear pre-mRNA domain-containing protein 2	SLFSPQNTLAAPT#GHPPTSGVEK	2.841	-0.24	985	48.329	0	0	0	0
Q5VT52	RPRD2	RPRD2_HUMAN Regulation of nuclear pre-mRNA domain-containing protein 2	VS#SSCLDLPDSTEEK	2.698	1.43	1068	23.016	0	0	0	0
Q5VTL8	PRPF38B	PR38B_HUMAN Pre-mRNA-splicing factor 38B	T#AGQTGMCGGVR	1.909	0.47	106	71.586	0	0	0	0
Q5VUA4	ZNF318	ZN318_HUMAN Zinc finger protein 318	TDTLAIWT#SSSFQSDTSR	2.123	0.95	1700	48.329	0	0	0	0
Q5VWN6	FAM208B	F208B_HUMAN Protein FAM208B	VAS#YSGTVTQATFTR	3.98	0.68	967	60.621	0	0	0	0
Q5VWN6	FAM208B	F208B_HUMAN Protein FAM208B	VASYS#GTVTQATFTR	2.273	-0.44	969	38.855	0	0	0	0
Q5VWN6	FAM208B	F208B_HUMAN Protein FAM208B	SLSDTLVS#TTAPSGIVNVSVK	2.702	0.07	1593	54.711	0	0	0	0
Q5VWN6	FAM208B	F208B_HUMAN Protein FAM208B	SLSDTLVST#TAPSGIVNVSVK	2.462	0.07	1594	50.686	0	0	0	0
Q5VWQ0	RSBN1	RSBN1_HUMAN Round spermatid basic protein 1	GPDGDPS#SCGTDLK	1.64	1.52	205	20.016	0	0	0	0
Q5W0V3	FAM160B1	F16B1_HUMAN Protein FAM160B1	NYT#EYKPLCPEDK	1.438	-2.77	501	54.711	0	0	0	0
Q66K14	TBC1D9B	TBC9B_HUMAN TBC1 domain family member 9B	QS#FCAQEAPTASQGLLK	3.635	-0.04	442	20.016	0	0	0	0
Q676U5	ATG16L1	A16L1_HUMAN Autophagy-related protein 16-1	T#KLCDLER	1.857	-0.43	150	54.711	0	0	0	0
Q68CP9	ARID2	ARID2_HUMAN AT-rich interactive domain-containing protein 2	TPVANQSSNLT#ATQMSFPVQGVHTVAQTVSR	2.836	-2.18	663	18.266	0	0	0	0
Q68CP9	ARID2	ARID2_HUMAN AT-rich interactive domain-containing protein 2	TPVANQSSNLTAT#QMSFPVQGVHTVAQTVSR	6.787	0.75	665	14.946	0	0	0	0
Q68CP9	ARID2	ARID2_HUMAN AT-rich interactive domain-containing protein 2	TPVANQSSNLTATQMS#FPVQGVHTVAQTVSR	4.828	-4.09	668	16.522	0	0	0	0
Q68CP9	ARID2	ARID2_HUMAN AT-rich interactive domain-containing protein 2	VS#HSPALSSDVR	1.854	-0.36	1494	37.613	0	0	0	0
Q6AI08	HEATR6	HEAT6_HUMAN HEAT repeat-containing protein 6	VNLHEGNTWCPS#SLGVQSLPLDGSGAAEK	4.18	-0.07	362	20.016	0	0	0	0
Q6AI08	HEATR6	HEAT6_HUMAN HEAT repeat-containing protein 6	VNLHEGNTWCPSSLGVQS#LPLDGSGAAEK	3.829	2.56	368	27.791	0	0	0	0
Q6AI08	HEATR6	HEAT6_HUMAN HEAT repeat-containing protein 6	EDSCSGS#DAGSAAGSTYEPSPMR	2.888	-0.6	672	14.061	0	0	0	0
Q6AI08	HEATR6	HEAT6_HUMAN HEAT repeat-containing protein 6	EDSCSGSDAGS#AAGSTYEPSPMR	2.791	-0.67	676	14.061	0	0	0	0
Q6AI12	ANKRD40	ANR40_HUMAN Ankyrin repeat domain-containing protein 40	NAASTLT#ERPCYNR	2.149	1.25	354	31.351	0	0	0	0
Q6IQ21	ZNF770	ZN770_HUMAN Zinc finger protein 770	LDNFQS#EK	1.464	2.64	356	1000	0	0	0	0
Q6ISB3	GRHL2	GRHL2_HUMAN Grainyhead-like protein 2 homolog	NCLGTS#EAQSNLSGGENR	3.162	0.63	101	20.016	0	0	0	0
Q6ISB3	GRHL2	GRHL2_HUMAN Grainyhead-like protein 2 homolog	EQYSIS#FPESSAIIPVSGITVVK	2.804	0.49	142	23.016	0	0	0	0
Q6ISB3	GRHL2	GRHL2_HUMAN Grainyhead-like protein 2 homolog	EQYSISFPES#SAIIPVSGITVVK	2.639	-0.12	146	14.336	0	0	0	0
Q6KC79	NIPBL	NIPBL_HUMAN Nipped-B-like protein	FVPPQTSS#GNR	1.573	-1.55	162	23.016	0	0	0	0
Q6KC79	NIPBL	NIPBL_HUMAN Nipped-B-like protein	S#PQPVCSPAGSEGTPK	2.768	-1.94	274	67.368	0	0	0	0
Q6KC79	NIPBL	NIPBL_HUMAN Nipped-B-like protein	SPQPVCS#PAGSEGTPK	2.439	-1.73	280	20.016	0	0	0	0
Q6MZP7	LIN54	LIN54_HUMAN Protein lin-54 homolog	LGAQT#PVTISANQIILNK	2.751	-0.45	106	54.711	0	0	0	0
Q6MZP7	LIN54	LIN54_HUMAN Protein lin-54 homolog	LGAQTPVT#ISANQIILNK	2.27	-0.4	109	44.274	0	0	0	0
Q6MZP7	LIN54	LIN54_HUMAN Protein lin-54 homolog	T#PTSGPVITK	2.537	0.34	235	60.621	0	0	0	0
Q6MZP7	LIN54	LIN54_HUMAN Protein lin-54 homolog	TITISES#GVIGSTLNSTTQTPNK	3.11	-4.78	290	13.113	0	0	0	0
Q6MZP7	LIN54	LIN54_HUMAN Protein lin-54 homolog	TITISESGVIGST#LNSTTQTPNK	1.242	0.59	296	20.016	0	0	0	0
Q6MZP7	LIN54	LIN54_HUMAN Protein lin-54 homolog	STVQT#ITVGGVSTSQFK	2.509	0.72	325	16.522	0	0	0	0
Q6MZP7	LIN54	LIN54_HUMAN Protein lin-54 homolog	T#IIPLATAPNVQQIQVPGSK	2.487	1.53	338	64.776	0	0	0	0
Q6MZP7	LIN54	LIN54_HUMAN Protein lin-54 homolog	QVVPKPINPT#SQIVTTSQPQQR	2.901	0.57	423	20.016	0	0	0	0
Q6N069	NAA16	NAA16_HUMAN N-alpha-acetyltransferase 16, NatA auxiliary subunit	GLT#LNCLGK	1.377	-0.35	55	65.076	0	0	0	0
Q6NXT6	TAPT1	TAPT1_HUMAN Transmembrane anterior posterior transformation protein 1 homolog	LS#NPPATCTPGKPSSK	2	-0.51	468	47.631	0	0	0	0
Q6NZY4	ZCCHC8	ZCHC8_HUMAN Zinc finger CCHC domain-containing protein 8	IFGS#IPMQACQQK	1.856	-0.17	387	101.179	0	0	0	0
Q6P2E9	EDC4	EDC4_HUMAN Enhancer of mRNA-decapping protein 4	GHSTCLSEGALS#PDGTVLATASHDGYVK	7.113	-1.22	306	14.336	0	0	0	0
Q6P2E9	EDC4	EDC4_HUMAN Enhancer of mRNA-decapping protein 4	ET#CSTLAESPR	2.429	0.14	837	23.016	0	0	0	0
Q6P3W7	SCYL2	SCYL2_HUMAN SCY1-like protein 2	DLTDT#LMDNMSSLTSLSVSTPK	3.662	0.61	722	83.991	0	0	0	0
Q6P3W7	SCYL2	SCYL2_HUMAN SCY1-like protein 2	DLTDTLMDNMS#SLTSLSVSTPK	3.423	-1.18	728	23.016	0	0	0	0
Q6P4R8	NFRKB	NFRKB_HUMAN Nuclear factor related to kappa-B-binding protein	S#GPSTVSEPAK	2.263	-0.98	746	65.076	0	0	0	0
Q6P4R8	NFRKB	NFRKB_HUMAN Nuclear factor related to kappa-B-binding protein	VVS#HSGSAGLSQVR	1.886	0.36	795	37.613	0	0	0	0
Q6P4R8	NFRKB	NFRKB_HUMAN Nuclear factor related to kappa-B-binding protein	AS#SASAPSSTPTGTTVVK	2.713	-0.16	1027	23.016	0	0	0	0
Q6P4R8	NFRKB	NFRKB_HUMAN Nuclear factor related to kappa-B-binding protein	LMPALGVS#VADQK	1.893	1.07	1067	1000	0	0	0	0
Q6P4R8	NFRKB	NFRKB_HUMAN Nuclear factor related to kappa-B-binding protein	STVAS#SEAKPAATIR	2.003	0.37	1079	23.016	0	0	0	0
Q6P4R8	NFRKB	NFRKB_HUMAN Nuclear factor related to kappa-B-binding protein	QGAS#VASGSGTVHTSAVSLPSMNAAVSK	2.843	0.92	1116	27.791	0	0	0	0
Q6P4R8	NFRKB	NFRKB_HUMAN Nuclear factor related to kappa-B-binding protein	T#VAVASGAASTPISISTGAPTVR	2.97	-1.01	1141	49.067	0	0	0	0
Q6P4R8	NFRKB	NFRKB_HUMAN Nuclear factor related to kappa-B-binding protein	T#VAVAS#GAASTPISISTGAPTVR	2.855	-0.32	1141	75.921	1146	75.921	0	0
Q6P4R8	NFRKB	NFRKB_HUMAN Nuclear factor related to kappa-B-binding protein	TVAVAS#GAASTPISISTGAPTVR	1.482	-1.46	1146	16.522	0	0	0	0
Q6P4R8	NFRKB	NFRKB_HUMAN Nuclear factor related to kappa-B-binding protein	TVAVASGAAS#TPISISTGAPTVR	3.11	1.53	1150	23.016	0	0	0	0
Q6P4R8	NFRKB	NFRKB_HUMAN Nuclear factor related to kappa-B-binding protein	TVAVASGAAS#T#PISISTGAPTVR	3.417	-0.42	1150	50.686	1151	83.031	0	0
Q6P4R8	NFRKB	NFRKB_HUMAN Nuclear factor related to kappa-B-binding protein	TVAVASGAAST#PISISTGAPTVR	3.393	-0.23	1151	40.309	0	0	0	0
Q6P4R8	NFRKB	NFRKB_HUMAN Nuclear factor related to kappa-B-binding protein	QVPVS#TTVVSTSQAGK	2.708	1.12	1168	23.016	0	0	0	0
Q6P4R8	NFRKB	NFRKB_HUMAN Nuclear factor related to kappa-B-binding protein	QVPVS#T#TVVSTSQAGK	2.391	0.41	1168	17.028	1169	20.016	0	0
Q6P4R8	NFRKB	NFRKB_HUMAN Nuclear factor related to kappa-B-binding protein	IQT#VPASHLQQGTASGSSK	4.021	-0.18	1263	141.646	0	0	0	0
Q6PI47	KCTD18	KCD18_HUMAN BTB/POZ domain-containing protein KCTD18	NS#ASVTVSPASAIQTSAGATANR	3.185	0.79	292	37.613	0	0	0	0
Q6PI47	KCTD18	KCD18_HUMAN BTB/POZ domain-containing protein KCTD18	NSASVTVS#PASAIQTSAGATANR	2.628	-0.27	298	17.028	0	0	0	0
Q6PJG2	ELMSAN1	EMSA1_HUMAN ELM2 and SANT domain-containing protein 1	VKEEQYLGHEGPGGAVS#TSQPVELPPPSSLALLNSVVYGPER	4.409	-0.54	57	44.099	0	0	0	0
Q6PJG2	ELMSAN1	EMSA1_HUMAN ELM2 and SANT domain-containing protein 1	VKEEQYLGHEGPGGAVSTSQPVELPPPS#S#LALLNSVVYGPER	5.3	1.19	68	61.179	69	61.179	0	0
Q6PJG2	ELMSAN1	EMSA1_HUMAN ELM2 and SANT domain-containing protein 1	AVS#TGDCGQVLR	1.461	2.8	438	23.016	0	0	0	0
Q6PJG2	ELMSAN1	EMSA1_HUMAN ELM2 and SANT domain-containing protein 1	AREDSGMVPLIIPVS#VPVR	4.284	-0.61	530	358.052	0	0	0	0
Q6PJG2	ELMSAN1	EMSA1_HUMAN ELM2 and SANT domain-containing protein 1	EDSGMVPLIIPVS#VPVR	1.846	1.71	530	173.736	0	0	0	0
Q6PJT7	ZC3H14	ZC3HE_HUMAN Zinc finger CCCH domain-containing protein 14	S#VTTEPSSLK	1.318	0.88	75	44.274	0	0	0	0
Q6PJT7	ZC3H14	ZC3HE_HUMAN Zinc finger CCCH domain-containing protein 14	LCEPEVLNS#LEETYSPFFR	3.14	0.61	268	67.368	0	0	0	0
Q6PJT7	ZC3H14	ZC3HE_HUMAN Zinc finger CCCH domain-containing protein 14	T#GSISSSVSVPAKPER	3.545	-1.01	325	37.613	0	0	0	0
Q6PJT7	ZC3H14	ZC3HE_HUMAN Zinc finger CCCH domain-containing protein 14	AIS#EAQESVTK	1.519	-0.42	360	88.334	0	0	0	0
Q6PJT7	ZC3H14	ZC3HE_HUMAN Zinc finger CCCH domain-containing protein 14	AISEAQESVT#K	1.379	0.53	367	121.423	0	0	0	0
Q6PJT7	ZC3H14	ZC3HE_HUMAN Zinc finger CCCH domain-containing protein 14	T#SQEELLAEVVQGQSR	2.836	-1.29	389	23.016	0	0	0	0
Q6PJT7	ZC3H14	ZC3HE_HUMAN Zinc finger CCCH domain-containing protein 14	WIRPQT#SE	1.591	0.32	734	21.26	0	0	0	0
Q6PKG0	LARP1	LARP1_HUMAN La-related protein 1	T#ASISSSPSEGTPTVGSYGCTPQSLPK	1.808	-0.16	845	24.534	0	0	0	0
Q6PKG0	LARP1	LARP1_HUMAN La-related protein 1	TASISSSPS#EGTPTVGSYGCTPQSLPK	1.592	-2.25	853	31.923	0	0	0	0
Q6PL18	ATAD2	ATAD2_HUMAN ATPase family AAA domain-containing protein 2	TPST#PVACSTPAQLK	2.74	-0.04	1152	21.26	0	0	0	0
Q6ULP2	AFTPH	AFTIN_HUMAN Aftiphilin	QT#SDNLSEECQLAR	1.964	-1.17	503	20.016	0	0	0	0
Q6UN15	FIP1L1	FIP1_HUMAN Pre-mRNA 3'-end-processing factor FIP1	MGLEVIPVT#STTNK	2.753	0.38	205	20.016	0	0	0	0
Q6UN15	FIP1L1	FIP1_HUMAN Pre-mRNA 3'-end-processing factor FIP1	T#GNSEKETALPSTK	2.871	-2	241	33.918	0	0	0	0
Q6UN15	FIP1L1	FIP1_HUMAN Pre-mRNA 3'-end-processing factor FIP1	ET#ALPSTK	1.269	-1.3	248	60.621	0	0	0	0
Q6UN15	FIP1L1	FIP1_HUMAN Pre-mRNA 3'-end-processing factor FIP1	ET#ALPSTKAEFTSPPSLFK	3.621	0.35	248	71.586	0	0	0	0
Q6UN15	FIP1L1	FIP1_HUMAN Pre-mRNA 3'-end-processing factor FIP1	TGNSEKETALPS#TK	1.501	0.93	252	21.26	0	0	0	0
Q6UUV7	CRTC3	CRTC3_HUMAN CREB-regulated transcription coactivator 3	T#VLSSSLNNHPQTSVPNASALHPSLR	3.184	-0.36	340	37.613	0	0	0	0
Q6UVJ0	SASS6	SAS6_HUMAN Spindle assembly abnormal protein 6 homolog	KQDVLGPS#TTPPAHSSSNTIR	3.91	-0.94	493	44.274	0	0	0	0
Q6VMQ6	ATF7IP	MCAF1_HUMAN Activating transcription factor 7-interacting protein 1	NVSESAPPS#FQTPVNTVSSTNLVTPPAVVSSQPK	2.889	1.62	712	26.151	0	0	0	0
Q6VMQ6	ATF7IP	MCAF1_HUMAN Activating transcription factor 7-interacting protein 1	NVSESAPPS#FQT#PVNTVSSTNLVTPPAVVSSQPK	1.89	1.49	712	27.096	715	13.803	0	0
Q6VMQ6	ATF7IP	MCAF1_HUMAN Activating transcription factor 7-interacting protein 1	NVSESAPPS#FQTPVNTVSSTNLVT#PPAVVSSQPK	2.558	-3.56	712	16.522	727	49.851	0	0
Q6VMQ6	ATF7IP	MCAF1_HUMAN Activating transcription factor 7-interacting protein 1	NPVS#LPSLPNPTKPNNVPSVPSPSIQR	1.768	-1.1	834	16.522	0	0	0	0
Q6VMQ6	ATF7IP	MCAF1_HUMAN Activating transcription factor 7-interacting protein 1	NPVSLPS#LPNPTKPNNVPSVPSPSIQR	4.052	-0.27	837	17.028	0	0	0	0
Q6VMQ6	ATF7IP	MCAF1_HUMAN Activating transcription factor 7-interacting protein 1	NPVSLPSLPNPT#KPNNVPSVPSPSIQR	4.188	0.3	842	31.923	0	0	0	0
Q6VMQ6	ATF7IP	MCAF1_HUMAN Activating transcription factor 7-interacting protein 1	NPTASAAPLGT#TLAVQAVPTAHSIVQATR	3.751	-0.42	868	20.016	0	0	0	0
Q6VMQ6	ATF7IP	MCAF1_HUMAN Activating transcription factor 7-interacting protein 1	NPTASAAPLGTT#LAVQAVPTAHSIVQATR	4.135	-0.3	869	21.26	0	0	0	0
Q6VMQ6	ATF7IP	MCAF1_HUMAN Activating transcription factor 7-interacting protein 1	IPISAFS#TSSAAEQNSNTTPR	4.774	-2.37	917	20.016	0	0	0	0
Q6VMQ6	ATF7IP	MCAF1_HUMAN Activating transcription factor 7-interacting protein 1	IPISAFST#SSAAEQNSNTTPR	4.174	-0.04	918	20.016	0	0	0	0
Q6W2J9	BCOR	BCOR_HUMAN BCL-6 corepressor	SSVETT#PSVIQHVGQPPATPAK	2.284	1.65	591	21.26	0	0	0	0
Q6XZF7	DNMBP	DNMBP_HUMAN Dynamin-binding protein	SLDQT#SPCPLVLVR	1.26	0.02	688	15.288	0	0	0	0
Q6Y2X3	DNAJC14	DJC14_HUMAN DnaJ homolog subfamily C member 14	QGNAPVAS#GR	1.444	4.15	418	1000	0	0	0	0
Q6Y7W6	GIGYF2	PERQ2_HUMAN PERQ amino acid-rich with GYF domain-containing protein 2	LPSSSTWGQQSNTT#ACQSQATLSLAEIQK	3.454	-0.49	936	20.016	0	0	0	0
Q6ZRS2	SRCAP	SRCAP_HUMAN Helicase SRCAP	AET#QGANHTPVISAHQTR	6.292	-0.83	2406	45.171	0	0	0	0
Q6ZRS2	SRCAP	SRCAP_HUMAN Helicase SRCAP	AETQGANHT#PVISAHQTR	3.712	-0.15	2412	28.162	0	0	0	0
Q6ZRS2	SRCAP	SRCAP_HUMAN Helicase SRCAP	AETQGANHTPVIS#AHQTR	2.48	-3.43	2416	60.621	0	0	0	0
Q6ZTU2	EP400NL	E400N_HUMAN Isoform 4 of EP400 N-terminal-like protein	TSAAFPAQQQPLQVLS#DGSTVQLPR	2.924	0.74	336	89.261	0	0	0	0
Q6ZU65	UBN2	UBN2_HUMAN Ubinuclein-2	NS#LSGIAMNVPASR	1.377	0.51	1162	147.006	0	0	0	0
Q6ZU65	UBN2	UBN2_HUMAN Ubinuclein-2	NSLS#GIAMNVPASR	2.668	-0.06	1164	134.708	0	0	0	0
Q6ZU65	UBN2	UBN2_HUMAN Ubinuclein-2	NSLSGIAMNVPAS#R	2.602	3.33	1173	213.874	0	0	0	0
Q6ZVM7	TOM1L2	TM1L2_HUMAN TOM1-like protein 2	TSAGSYSS#PPPAPYSAPQAPALSVTGPITANSEQIAR	2.812	-1.9	194	28.956	0	0	0	0
Q6ZVM7	TOM1L2	TM1L2_HUMAN TOM1-like protein 2	TSAGSYSSPPPAPYS#APQAPALSVTGPITANSEQIAR	3.047	-1.9	201	28.956	0	0	0	0
Q70E73	RAPH1	RAPH1_HUMAN Ras-associated and pleckstrin homology domains-containing protein 1	TVAPVVT#QAAPPTPTPPVPPAK	2.715	0.31	799	32.538	0	0	0	0
Q70E73	RAPH1	RAPH1_HUMAN Ras-associated and pleckstrin homology domains-containing protein 1	LNLS#GVNLPGVLQQGCVSAK	1.264	-0.02	1033	36.048	0	0	0	0
Q75N03	CBLL1	HAKAI_HUMAN E3 ubiquitin-protein ligase Hakai	SVS#QETFR	1.758	0.13	278	19.053	0	0	0	0
Q76L83	ASXL2	ASXL2_HUMAN Putative Polycomb group protein ASXL2	S#MPVSEASLIR	2.233	-0.27	411	93.8	0	0	0	0
Q76L83	ASXL2	ASXL2_HUMAN Putative Polycomb group protein ASXL2	SMPVS#EASLIR	1.792	0.85	415	88.668	0	0	0	0
Q76L83	ASXL2	ASXL2_HUMAN Putative Polycomb group protein ASXL2	LPVPQVSATT#APAGSAPPSSTLPAASSLK	4.439	-3.01	908	21.26	0	0	0	0
Q76L83	ASXL2	ASXL2_HUMAN Putative Polycomb group protein ASXL2	LPVPQVSATTAPAGS#APPSSTLPAASSLK	2.587	0.55	913	13.33	0	0	0	0
Q7KZ85	SUPT6H	SPT6H_HUMAN Transcription elongation factor SPT6	NAFAT#PTISLQESCDYLDR	2.297	0.19	327	14.061	0	0	0	0
Q7KZ85	SUPT6H	SPT6H_HUMAN Transcription elongation factor SPT6	DHYQDPVPGIT#PSSSSR	3.462	-0.53	1523	17.028	0	0	0	0
Q7KZ85	SUPT6H	SPT6H_HUMAN Transcription elongation factor SPT6	DHYQDPVPGITPS#SSSR	3.469	1.5	1525	20.016	0	0	0	0
Q7KZ85	SUPT6H	SPT6H_HUMAN Transcription elongation factor SPT6	DHYQDPVPGITPSS#SSR	3.741	-0.17	1526	33.918	0	0	0	0
Q7KZ85	SUPT6H	SPT6H_HUMAN Transcription elongation factor SPT6	T#PASINATPANINLADLTR	2.583	0.4	1532	65.076	0	0	0	0
Q7L0Y3	TRMT10C	MRRP1_HUMAN Mitochondrial ribonuclease P protein 1	S#SVQEECVSTISSSKDEDPLAATR	5.125	1.01	72	49.851	0	0	0	0
Q7L2H7	EIF3M	EIF3M_HUMAN Eukaryotic translation initiation factor 3 subunit M	VAAS#CGAIQYIPTELDQVR	1.627	0.74	133	20.016	0	0	0	0
Q7L2J0	MEPCE	MEPCE_HUMAN 7SK snRNA methylphosphate capping enzyme	NS#CNVGGGGGGFK	1.569	3.14	152	23.016	0	0	0	0
Q7L2J0	MEPCE	MEPCE_HUMAN 7SK snRNA methylphosphate capping enzyme	DIT#DPLSLNTCTDEGHVVLASPLK	2.42	1.07	236	32.538	0	0	0	0
Q7L2J0	MEPCE	MEPCE_HUMAN 7SK snRNA methylphosphate capping enzyme	DITDPLS#LNTCTDEGHVVLASPLK	4.165	-0.02	240	57.327	0	0	0	0
Q7L2J0	MEPCE	MEPCE_HUMAN 7SK snRNA methylphosphate capping enzyme	DITDPLSLNT#CTDEGHVVLASPLK	2.98	-2.34	243	20.016	0	0	0	0
Q7L4I2	RSRC2	RSRC2_HUMAN Arginine/serine-rich coiled-coil protein 2	S#EDEAGCSSVDEESYK	1.872	0.6	376	27.791	0	0	0	0
Q7L5L3	GDPD3	GDPD3_HUMAN Glycerophosphodiester phosphodiesterase domain-containing protein 3	DRVVVVS#HDENLCR	1.849	-1.75	85	27.791	0	0	0	0
Q7LBC6	KDM3B	KDM3B_HUMAN Lysine-specific demethylase 3B	TLEQVGQGIVAS#AAVVTTASSTPNTVR	3.497	1.61	420	67.368	0	0	0	0
Q7LBC6	KDM3B	KDM3B_HUMAN Lysine-specific demethylase 3B	TLEQVGQGIVAS#AAVVT#TASSTPNTVR	4.9	0.29	420	143.433	425	21.26	0	0
Q7LBC6	KDM3B	KDM3B_HUMAN Lysine-specific demethylase 3B	NSILASSGFGAPLPSS#SQPLTFGSGR	3.565	-1.46	479	23.016	0	0	0	0
Q7LBC6	KDM3B	KDM3B_HUMAN Lysine-specific demethylase 3B	VEHSPFSSFAS#QASGSSSSATTVTSK	4.215	1.32	654	68.078	0	0	0	0
Q7LBC6	KDM3B	KDM3B_HUMAN Lysine-specific demethylase 3B	VEHSPFSSFAS#QAS#GSSSSATTVTSK	4.55	-0.33	654	30.31	657	46.97	0	0
Q7LBC6	KDM3B	KDM3B_HUMAN Lysine-specific demethylase 3B	VEHSPFSSFASQAS#GSSSSATTVTSK	4.306	2.53	657	54.711	0	0	0	0
Q7LBC6	KDM3B	KDM3B_HUMAN Lysine-specific demethylase 3B	VEHSPFSSFASQAS#GS#SSSATTVTSK	2.862	-0.11	657	15.288	659	29.384	0	0
Q7LBC6	KDM3B	KDM3B_HUMAN Lysine-specific demethylase 3B	VEHSPFSSFASQASGS#S#SSATTVTSK	4.457	-1.56	659	113.204	660	113.204	0	0
Q7Z2E3	APTX	APTX_HUMAN Aprataxin	DAAQEAEAGT#GLEPGSNSGQCSVPLKK	2.128	1.49	150	63.992	0	0	0	0
Q7Z2T5	TRMT1L	TRM1L_HUMAN TRMT1-like protein	VTINDLNENS#VTLIQENCHLNK	2.447	-0.65	312	17.028	0	0	0	0
Q7Z2T5	TRMT1L	TRM1L_HUMAN TRMT1-like protein	VTINDLNENSVT#LIQENCHLNK	3.256	-0.49	314	17.028	0	0	0	0
Q7Z2Z2	EFTUD1	ETUD1_HUMAN Elongation factor Tu GTP-binding domain-containing protein 1	LAAAQGQAPLEPT#QDGSAIETCPK	3.354	-2.23	465	61.179	0	0	0	0
Q7Z3K3	POGZ	POGZ_HUMAN Pogo transposable element with ZNF domain	STPSTSTTPTAT#QPTSLGQLAVQSPGQSNQTTNPK	3.495	-0.55	262	16.522	0	0	0	0
Q7Z3K3	POGZ	POGZ_HUMAN Pogo transposable element with ZNF domain	STPSTSTTPTATQPT#S#LGQLAVQSPGQSNQTTNPK	2.955	-0.32	265	13.56	266	15.288	0	0
Q7Z3K3	POGZ	POGZ_HUMAN Pogo transposable element with ZNF domain	LAPS#FPSPPAVSIASFVTVK	3.752	-0.2	289	77.206	0	0	0	0
Q7Z3K3	POGZ	POGZ_HUMAN Pogo transposable element with ZNF domain	LAPSFPS#PPAVSIASFVTVK	2.407	0.11	292	40.309	0	0	0	0
Q7Z3K3	POGZ	POGZ_HUMAN Pogo transposable element with ZNF domain	LVNTLNT#IPSLGQSPGPVVVSNNSSAHGSQR	4.335	-0.54	326	16.522	0	0	0	0
Q7Z3K3	POGZ	POGZ_HUMAN Pogo transposable element with ZNF domain	LVNTLNTIPS#LGQSPGPVVVSNNSSAHGSQR	4.841	-0.54	329	36.529	0	0	0	0
Q7Z3K3	POGZ	POGZ_HUMAN Pogo transposable element with ZNF domain	VT#SSIPVFDLQDGGR	1.745	0.01	361	23.016	0	0	0	0
Q7Z3K3	POGZ	POGZ_HUMAN Pogo transposable element with ZNF domain	T#APVASTPSSTPIPALSPPTK	3.071	-0.6	429	29.834	0	0	0	0
Q7Z3K3	POGZ	POGZ_HUMAN Pogo transposable element with ZNF domain	TAPVAST#PSSTPIPALSPPTK	1.952	-1.48	435	14.336	0	0	0	0
Q7Z3K3	POGZ	POGZ_HUMAN Pogo transposable element with ZNF domain	TAPVASTPSST#PIPALSPPTKVPEPNENVGDAVQTK	1.691	2.09	439	15.288	0	0	0	0
Q7Z3K3	POGZ	POGZ_HUMAN Pogo transposable element with ZNF domain	T#VPVSSNDTPPSALQEAAPLTSSMDPLPVFLYPPVQR	1.255	-0.51	699	15.288	0	0	0	0
Q7Z417	NUFIP2	NUFP2_HUMAN Nuclear fragile X mental retardation-interacting protein 2	TIQNSS#VSPTSSSSSSSSTGETQTQSSSR	4.134	-1.21	374	30.814	0	0	0	0
Q7Z417	NUFIP2	NUFP2_HUMAN Nuclear fragile X mental retardation-interacting protein 2	TIQNSSVSPT#SSSSSSSSTGETQTQSSSR	5.413	0.54	378	20.016	0	0	0	0
Q7Z417	NUFIP2	NUFP2_HUMAN Nuclear fragile X mental retardation-interacting protein 2	TIQNSSVSPTSSS#SSSSSTGETQTQSSSR	3.613	0.15	381	21.26	0	0	0	0
Q7Z434	MAVS	MAVS_HUMAN Mitochondrial antiviral-signaling protein	TSDRPPDPLEPPSLPAERPGPPTPAAAHS#IPYNSCR	3.231	-1.06	127	14.63	0	0	0	0
Q7Z434	MAVS	MAVS_HUMAN Mitochondrial antiviral-signaling protein	LPGPTGSVVSTGTS#FSSSSPGLASAGAAEGK	4.417	0.19	253	20.016	0	0	0	0
Q7Z434	MAVS	MAVS_HUMAN Mitochondrial antiviral-signaling protein	QGAES#DQAEPIICSSGAEAPANSLPSK	2.023	-0.1	275	42.196	0	0	0	0
Q7Z434	MAVS	MAVS_HUMAN Mitochondrial antiviral-signaling protein	VPTT#LMPVNTVALK	2.788	-0.06	301	105.001	0	0	0	0
Q7Z434	MAVS	MAVS_HUMAN Mitochondrial antiviral-signaling protein	VPTTLMPVNT#VALK	2.771	0.34	307	126.914	0	0	0	0
Q7Z434	MAVS	MAVS_HUMAN Mitochondrial antiviral-signaling protein	AGMVPS#KVPTSMVLTK	2.611	0.33	361	93.8	0	0	0	0
Q7Z434	MAVS	MAVS_HUMAN Mitochondrial antiviral-signaling protein	AGMVPSKVPT#SMVLTK	2.54	1.88	365	31.351	0	0	0	0
Q7Z434	MAVS	MAVS_HUMAN Mitochondrial antiviral-signaling protein	VPT#SMVLTK	1.941	0.08	365	20.016	0	0	0	0
Q7Z4H7	HAUS6	HAUS6_HUMAN HAUS augmin-like complex subunit 6	EKNEAIS#K	1.483	0.35	496	1000	0	0	0	0
Q7Z589	EMSY	EMSY_HUMAN Protein EMSY	T#ITVPVSGSPK	2.48	0.01	230	37.613	0	0	0	0
Q7Z589	EMSY	EMSY_HUMAN Protein EMSY	TIT#VPVSGSPK	1.708	0.51	232	19.053	0	0	0	0
Q7Z589	EMSY	EMSY_HUMAN Protein EMSY	TITVPVS#GSPK	1.615	1.17	236	85.666	0	0	0	0
Q7Z589	EMSY	EMSY_HUMAN Protein EMSY	ITFT#KPSTQTTNTTTQK	2.347	-0.09	264	18.266	0	0	0	0
Q7Z589	EMSY	EMSY_HUMAN Protein EMSY	LVT#TPTGTQATYTRPTVSPSIGR	3.527	0.38	501	55.952	0	0	0	0
Q7Z589	EMSY	EMSY_HUMAN Protein EMSY	LVTT#PTGTQATYTRPTVSPSIGR	2.625	1.01	502	23.016	0	0	0	0
Q7Z589	EMSY	EMSY_HUMAN Protein EMSY	LVTTPT#GTQATYTRPTVSPSIGR	2.962	1.01	504	40.309	0	0	0	0
Q7Z589	EMSY	EMSY_HUMAN Protein EMSY	LVTTPTGT#QATYTRPTVSPSIGR	2.606	-0.6	506	18.266	0	0	0	0
Q7Z589	EMSY	EMSY_HUMAN Protein EMSY	T#TSGSIITVVPK	2.039	-0.56	534	97.17	0	0	0	0
Q7Z589	EMSY	EMSY_HUMAN Protein EMSY	TTS#GSIITVVPK	2.347	2.56	536	21.26	0	0	0	0
Q7Z589	EMSY	EMSY_HUMAN Protein EMSY	TTSGSIIT#VVPK	2.16	1.63	541	80.912	0	0	0	0
Q7Z589	EMSY	EMSY_HUMAN Protein EMSY	IIS#SNIVSGTTTK	2.389	0.48	556	20.016	0	0	0	0
Q7Z589	EMSY	EMSY_HUMAN Protein EMSY	ITT#IPMTSKPNVIVVQK	2.327	-0.05	569	93.8	0	0	0	0
Q7Z589	EMSY	EMSY_HUMAN Protein EMSY	ITTIPMT#SKPNVIVVQK	1.95	-1.91	573	31.923	0	0	0	0
Q7Z589	EMSY	EMSY_HUMAN Protein EMSY	T#LLQHVAQSQTATQTSVVVK	3.037	-0.76	868	131.561	0	0	0	0
Q7Z589	EMSY	EMSY_HUMAN Protein EMSY	TLLQHVAQS#QTATQTSVVVK	3.435	-0.03	876	37.613	0	0	0	0
Q7Z589	EMSY	EMSY_HUMAN Protein EMSY	TLLQHVAQSQT#ATQTSVVVK	3.591	1.27	878	37.613	0	0	0	0
Q7Z589	EMSY	EMSY_HUMAN Protein EMSY	TLLQHVAQSQTAT#QTSVVVK	4.114	-0.76	880	60.621	0	0	0	0
Q7Z589	EMSY	EMSY_HUMAN Protein EMSY	QTAS#QVEQPIITQGSSVTK	3.582	0.18	1090	20.016	0	0	0	0
Q7Z589	EMSY	EMSY_HUMAN Protein EMSY	QTASQVEQPIIT#QGSSVTK	3.284	-0.31	1098	33.918	0	0	0	0
Q7Z589	EMSY	EMSY_HUMAN Protein EMSY	LT#SPVTSISPIQASEK	2.747	-1.28	1129	20.016	0	0	0	0
Q7Z5K2	WAPAL	WAPL_HUMAN Wings apart-like protein homolog	NADDS#TK	1.308	4.97	190	23.016	0	0	0	0
Q7Z5L9	IRF2BP2	I2BP2_HUMAN Interferon regulatory factor 2-binding protein 2	AAASLAAVS#GTAAASLGSAQPTDLGAHK	6.076	0.56	217	37.613	0	0	0	0
Q7Z5L9	IRF2BP2	I2BP2_HUMAN Interferon regulatory factor 2-binding protein 2	AAASLAAVSGT#AAASLGSAQPTDLGAHK	5.981	-0.35	219	71.586	0	0	0	0
Q7Z5L9	IRF2BP2	I2BP2_HUMAN Interferon regulatory factor 2-binding protein 2	RPASVSS#SAAVEHEQR	3.963	0.46	243	20.016	0	0	0	0
Q7Z5L9	IRF2BP2	I2BP2_HUMAN Interferon regulatory factor 2-binding protein 2	INGEAQPWLS#TSTEGLK	3.048	0.69	381	20.016	0	0	0	0
Q7Z5L9	IRF2BP2	I2BP2_HUMAN Interferon regulatory factor 2-binding protein 2	IPMTPTSSFVS#PPPPTASPHSNR	4.246	-1.04	399	50.686	0	0	0	0
Q7Z6B7	SRGAP1	SRGP1_HUMAN SLIT-ROBO Rho GTPase-activating protein 1	NS#PTPATSTESLSPLHNVALR	5.596	-1.58	999	37.613	0	0	0	0
Q7Z6B7	SRGAP1	SRGP1_HUMAN SLIT-ROBO Rho GTPase-activating protein 1	NSPT#PATSTESLSPLHNVALR	5.033	-0.58	1001	20.016	0	0	0	0
Q7Z6J0	SH3RF1	SH3R1_HUMAN E3 ubiquitin-protein ligase SH3RF1	IGVFPGNYVAPVT#R	2.378	0.48	505	1000	0	0	0	0
Q7Z6J0	SH3RF1	SH3R1_HUMAN E3 ubiquitin-protein ligase SH3RF1	LQGNGVAGSPS#VVPAAVVSAAHIQTSPQAK	7.252	1.6	553	18.266	0	0	0	0
Q7Z6J9	TSEN54	SEN54_HUMAN tRNA-splicing endonuclease subunit Sen54	ET#DAESWCQK	1.598	-0.5	332	85.666	0	0	0	0
Q7Z6J9	TSEN54	SEN54_HUMAN tRNA-splicing endonuclease subunit Sen54	ETDAES#WCQK	1.245	-0.25	336	85.666	0	0	0	0
Q7Z6Z7	HUWE1	HUWE1_HUMAN E3 ubiquitin-protein ligase HUWE1	AES#PEEVACR	1.86	-0.11	1395	105.001	0	0	0	0
Q7Z6Z7	HUWE1	HUWE1_HUMAN E3 ubiquitin-protein ligase HUWE1	HIIEDPCT#LR	1.709	-12.38	1833	23.016	0	0	0	0
Q7Z6Z7	HUWE1	HUWE1_HUMAN E3 ubiquitin-protein ligase HUWE1	SDGSGES#AQPPEDSSPPASSESSSTR	2.385	0.8	2910	80.387	0	0	0	0
Q7Z6Z7	HUWE1	HUWE1_HUMAN E3 ubiquitin-protein ligase HUWE1	SDGSGESAQPPEDS#SPPASSESSSTR	2.29	-0.76	2917	63.244	0	0	0	0
Q7Z6Z7	HUWE1	HUWE1_HUMAN E3 ubiquitin-protein ligase HUWE1	SDGSGESAQPPEDSSPPAS#SESSSTR	2.842	0.8	2922	125.187	0	0	0	0
Q7Z6Z7	HUWE1	HUWE1_HUMAN E3 ubiquitin-protein ligase HUWE1	DSAVAIS#GADSR	1.962	-0.24	2936	132.939	0	0	0	0
Q7Z6Z7	HUWE1	HUWE1_HUMAN E3 ubiquitin-protein ligase HUWE1	SSES#ELCIETPK	2.083	-0.19	3236	38.855	0	0	0	0
Q7Z6Z7	HUWE1	HUWE1_HUMAN E3 ubiquitin-protein ligase HUWE1	S#CGSSSHENRPLDLLHK	3.572	-0.9	3258	20.016	0	0	0	0
Q7Z6Z7	HUWE1	HUWE1_HUMAN E3 ubiquitin-protein ligase HUWE1	AQCETLS#PDGLPEEQPQTTK	3.635	1.92	3662	20.016	0	0	0	0
Q7Z739	YTHDF3	YTHD3_HUMAN YTH domain family protein 3	IGGDLT#AAVTK	2.006	1.08	201	72.827	0	0	0	0
Q7Z739	YTHDF3	YTHD3_HUMAN YTH domain family protein 3	IGGDLTAAVT#K	2.213	-0.71	205	85.666	0	0	0	0
Q7Z739	YTHDF3	YTHD3_HUMAN YTH domain family protein 3	TVGTALSSSGMTSIAT#NSVPPVSSAAPKPTSWAAIAR	2.8	0.16	222	17.602	0	0	0	0
Q7Z7G8	VPS13B	VP13B_HUMAN Vacuolar protein sorting-associated protein 13B	LVDYIT#K	1.562	-10.56	3961	1000	0	0	0	0
Q86UE4	MTDH	LYRIC_HUMAN Protein LYRIC	T#ISTSDPAEVLVK	2.402	-1.36	492	20.016	0	0	0	0
Q86UE4	MTDH	LYRIC_HUMAN Protein LYRIC	TIS#TSDPAEVLVK	1.866	-0.3	494	23.016	0	0	0	0
Q86UP3	ZFHX4	ZFHX4_HUMAN Zinc finger homeobox protein 4	LEPSGHVAGGHSIAANVNS#PGQGMLDSMSLAAVNSK	3.429	-11.05	1599	22.395	0	0	0	0
Q86UU0	BCL9L	BCL9L_HUMAN B-cell CLL/lymphoma 9-like protein	TGNGGAQSQHQNVNQGPT#CNVGSK	2.355	-2.86	67	21.26	0	0	0	0
Q86UU0	BCL9L	BCL9L_HUMAN B-cell CLL/lymphoma 9-like protein	LS#HMPLPPASNPPGTVHSAPNR	2.519	-5	888	118.174	0	0	0	0
Q86UU0	BCL9L	BCL9L_HUMAN B-cell CLL/lymphoma 9-like protein	LSHMPLPPAS#NPPGTVHSAPNR	3.913	-0.41	896	61.839	0	0	0	0
Q86V15	CASZ1	CASZ1_HUMAN Zinc finger protein castor homolog 1	LPS#STAHLETK	1.947	0.2	280	44.274	0	0	0	0
Q86VQ1	GLCCI1	GLCI1_HUMAN Glucocorticoid-induced transcript 1 protein	VNFIPT#GSAFCPVK	1.367	-1.39	456	17.028	0	0	0	0
Q86VY4	TSPYL5	TSYL5_HUMAN Testis-specific Y-encoded-like protein 5	QPMETT#QPGVSQSN	1.356	-1.4	409	57.327	0	0	0	0
Q86XN7	PROSER1	PRSR1_HUMAN Proline and serine-rich protein 1	GPHPGTSDLHIS#STPAATTLPVMIK	3.555	2.53	595	20.016	0	0	0	0
Q86XP3	DDX42	DDX42_HUMAN ATP-dependent RNA helicase DDX42	LPQQS#HSAFGATSSSSGFGK	2.608	1.19	35	37.613	0	0	0	0
Q86XP3	DDX42	DDX42_HUMAN ATP-dependent RNA helicase DDX42	LPQQSHS#AFGATSSSSGFGK	3.683	0.8	37	37.613	0	0	0	0
Q86XP3	DDX42	DDX42_HUMAN ATP-dependent RNA helicase DDX42	S#HFVAASLSNQK	2.676	-0.49	709	105.001	0	0	0	0
Q86XP3	DDX42	DDX42_HUMAN ATP-dependent RNA helicase DDX42	SHFVAAS#LSNQK	2.807	-0.96	715	44.274	0	0	0	0
Q86XP3	DDX42	DDX42_HUMAN ATP-dependent RNA helicase DDX42	AGSSAAGASGWTSAGSLNS#VPTNSAQQGHNSPDSPVTSAAK	4.077	0.58	739	16.522	0	0	0	0
Q86Y37	CACUL1	CACL1_HUMAN CDK2-associated and cullin domain-containing protein 1	AAPAPT#ASSTININTSTSK	4.149	0.04	108	37.613	0	0	0	0
Q86Y37	CACUL1	CACL1_HUMAN CDK2-associated and cullin domain-containing protein 1	AGDELAYNS#SSACASSR	3.077	-1.08	358	20.016	0	0	0	0
Q86Y37	CACUL1	CACL1_HUMAN CDK2-associated and cullin domain-containing protein 1	AGDELAYNSS#SACASSR	2.319	-0.06	359	20.016	0	0	0	0
Q86YP4	GATAD2A	P66A_HUMAN Transcriptional repressor p66-alpha	EAT#AQKPTGSVGSTVTTPPPLVR	3.899	-0.43	175	110.37	0	0	0	0
Q86YP4	GATAD2A	P66A_HUMAN Transcriptional repressor p66-alpha	EATAQKPT#GSVGSTVTTPPPLVR	3.99	0.88	180	17.028	0	0	0	0
Q86YP4	GATAD2A	P66A_HUMAN Transcriptional repressor p66-alpha	GTTATSAQANS#TPTSVASVVTSAESPASR	2.228	-1.22	326	20.016	0	0	0	0
Q86YP4	GATAD2A	P66A_HUMAN Transcriptional repressor p66-alpha	GTTATSAQANS#T#PTSVASVVTSAESPASR	4.718	2.85	326	34.703	327	51.579	0	0
Q86YP4	GATAD2A	P66A_HUMAN Transcriptional repressor p66-alpha	GTTATSAQANST#PTSVASVVTSAESPASR	3.349	-0.84	327	17.028	0	0	0	0
Q86YP4	GATAD2A	P66A_HUMAN Transcriptional repressor p66-alpha	GTTATSAQANSTPTS#VASVVTSAESPASR	3.149	0.39	330	77.206	0	0	0	0
Q86YP4	GATAD2A	P66A_HUMAN Transcriptional repressor p66-alpha	S#IPQSATWK	1.851	-0.59	625	85.666	0	0	0	0
Q86YV5	SGK223	SG223_HUMAN Tyrosine-protein kinase SgK223	TNGVAIS#DPSR	1.28	2.12	605	18.266	0	0	0	0
Q86Z02	HIPK1	HIPK1_HUMAN Homeodomain-interacting protein kinase 1	T#VVGAAATTTTVTTK	3.499	-0.16	151	100.568	0	0	0	0
Q8IU81	IRF2BP1	I2BP1_HUMAN Interferon regulatory factor 2-binding protein 1	AGGAS#PAASSTAQPPTQHR	4.147	-1.17	453	117.182	0	0	0	0
Q8IUD2	ERC1	RB6I2_HUMAN ELKS/Rab6-interacting/CAST family member 1	MTAMGSS#PNIASSGVASDTIAFGEHHLPPVSMASTVPHSLR	3.116	1.14	110	14.336	0	0	0	0
Q8IUD2	ERC1	RB6I2_HUMAN ELKS/Rab6-interacting/CAST family member 1	MTAMGSSPNIASS#GVASDTIAFGEHHLPPVSMASTVPHSLR	5.005	-0.52	116	21.26	0	0	0	0
Q8IV63	VRK3	VRK3_HUMAN Inactive serine/threonine-protein kinase VRK3	DNQGILYEAAPT#STLTCDSGPQK	1.939	1.8	186	20.016	0	0	0	0
Q8IVL1	NAV2	NAV2_HUMAN Neuron navigator 2	SHSAGGLQDTAANS#PFSSGSSVTSPSGTR	5.743	1.18	1549	97.17	0	0	0	0
Q8IWB9	TEX2	TEX2_HUMAN Testis-expressed sequence 2 protein	EDLYLEPQVGHDPAGPAAS#PVLADGLSVSQAPAILPVSK	2.417	2.56	91	63.992	0	0	0	0
Q8IWB9	TEX2	TEX2_HUMAN Testis-expressed sequence 2 protein	GSVEEIMS#QPK	2.323	9.14	757	186.019	0	0	0	0
Q8IWI9	MGA	MGAP_HUMAN MAX gene-associated protein	IPGVS#TPQTLAGTQK	2.995	0.38	1557	20.016	0	0	0	0
Q8IWI9	MGA	MGAP_HUMAN MAX gene-associated protein	TTGIT#TPVASVAFPK	2.892	0.87	1667	40.309	0	0	0	0
Q8IWI9	MGA	MGAP_HUMAN MAX gene-associated protein	TTGITT#PVASVAFPK	2.59	0.87	1668	23.016	0	0	0	0
Q8IWI9	MGA	MGAP_HUMAN MAX gene-associated protein	IS#PPEPQSFASK	1.964	0.38	1866	126.914	0	0	0	0
Q8IWZ3	ANKHD1	ANKH1_HUMAN Ankyrin repeat and KH domain-containing protein 1	LEGEVT#PNSLSTSYK	2.792	0.16	1653	77.206	0	0	0	0
Q8IWZ3	ANKHD1	ANKH1_HUMAN Ankyrin repeat and KH domain-containing protein 1	S#IHANFSSGVGTTAASSK	3.742	-0.46	1787	83.991	0	0	0	0
Q8IWZ3	ANKHD1	ANKH1_HUMAN Ankyrin repeat and KH domain-containing protein 1	SIHANFS#SGVGTTAASSK	4.309	0.17	1793	20.016	0	0	0	0
Q8IWZ3	ANKHD1	ANKH1_HUMAN Ankyrin repeat and KH domain-containing protein 1	SIHANFSSGVGT#TAASSK	3.374	-0.05	1798	150.12	0	0	0	0
Q8IWZ3	ANKHD1	ANKH1_HUMAN Ankyrin repeat and KH domain-containing protein 1	NAFPLGAPT#LVTSQATTLSTFQPANK	2.718	-0.74	1813	15.288	0	0	0	0
Q8IWZ3	ANKHD1	ANKH1_HUMAN Ankyrin repeat and KH domain-containing protein 1	VSTSPVGLPS#IDPSGSSPSSSSAPLASFSGIPGTR	2.455	0.16	2287	14.63	0	0	0	0
Q8IWZ8	SUGP1	SUGP1_HUMAN SURP and G-patch domain-containing protein 1	AQTSTDAPT#SAPSAPPSTPTPSAGK	3.616	-0.39	107	32.538	0	0	0	0
Q8IWZ8	SUGP1	SUGP1_HUMAN SURP and G-patch domain-containing protein 1	AQTSTDAPTS#APSAPPSTPTPSAGK	3.08	-0.42	108	20.016	0	0	0	0
Q8IXT5	RBM12B	RB12B_HUMAN RNA-binding protein 12B	FAS#CVDASGGLK	2.247	0.07	203	23.016	0	0	0	0
Q8IXT5	RBM12B	RB12B_HUMAN RNA-binding protein 12B	S#PQEEDFRCPSDEDFR	1.725	-0.31	829	59.339	0	0	0	0
Q8IY33	MICALL2	MILK2_HUMAN MICAL-like protein 2	AS#VPAAPNPAATSATSVHVR	5.068	-0.89	299	192.876	0	0	0	0
Q8IY33	MICALL2	MILK2_HUMAN MICAL-like protein 2	LAVPAS#LDVCDNWLRPEPPGQEAR	2.667	0.53	672	31.923	0	0	0	0
Q8IY81	FTSJ3	SPB1_HUMAN pre-rRNA processing protein FTSJ3	QQLPQT#PPSCLK	3.592	-0.59	573	54.711	0	0	0	0
Q8IY81	FTSJ3	SPB1_HUMAN pre-rRNA processing protein FTSJ3	QQLPQTPPS#CLK	2.099	-0.98	576	40.309	0	0	0	0
Q8IY95	TMEM192	TM192_HUMAN Transmembrane protein 192	LLALT#SSDLGCQPSR	1.267	-0.35	260	20.016	0	0	0	0
Q8IZ21	PHACTR4	PHAR4_HUMAN Phosphatase and actin regulator 4	T#LPAAPASTNTTATPSLTHMVPAK	3.143	-0.69	233	27.791	0	0	0	0
Q8IZH2	XRN1	XRN1_HUMAN 5'-3' exoribonuclease 1	EAQSS#QATPVQTSQPDSSNIVK	2.651	-0.33	1626	23.016	0	0	0	0
Q8IZH2	XRN1	XRN1_HUMAN 5'-3' exoribonuclease 1	EAQSSQAT#PVQTSQPDSSNIVK	2.817	-0.6	1629	34.703	0	0	0	0
Q8IZL8	PELP1	PELP1_HUMAN Proline-, glutamic acid- and leucine-rich protein 1	VPPLQPMGPT#CPTPAPVPPPEAPSPFR	3.643	0.3	644	20.016	0	0	0	0
Q8IZL8	PELP1	PELP1_HUMAN Proline-, glutamic acid- and leucine-rich protein 1	VPPLQPMGPTCPT#PAPVPPPEAPSPFR	3.624	-0.39	647	15.288	0	0	0	0
Q8N0X7	SPG20	SPG20_HUMAN Spartin	IQPEEKPVEVS#PAVTK	1.596	-0.55	470	52.54	0	0	0	0
Q8N122	RPTOR	RPTOR_HUMAN Regulatory-associated protein of mTOR	NYALPS#PATTEGGSLTPVR	2.403	-0.39	696	77.206	0	0	0	0
Q8N1G0	ZNF687	ZN687_HUMAN Zinc finger protein 687	NT#VCPEQSEALAGGSAGDGAQAAGVTK	1.47	-1.16	89	13.113	0	0	0	0
Q8N1G0	ZNF687	ZN687_HUMAN Zinc finger protein 687	NTVCPEQS#EALAGGSAGDGAQAAGVTK	3.33	-2.89	95	80.387	0	0	0	0
Q8N1G0	ZNF687	ZN687_HUMAN Zinc finger protein 687	LS#PATPTSEGPK	1.958	1.06	374	101.179	0	0	0	0
Q8N1G0	ZNF687	ZN687_HUMAN Zinc finger protein 687	LSPAT#PTSEGPK	1.953	-2.5	377	68.078	0	0	0	0
Q8N1G0	ZNF687	ZN687_HUMAN Zinc finger protein 687	LSPATPT#SEGPK	1.698	0.58	379	23.016	0	0	0	0
Q8N1G2	CMTR1	CMTR1_HUMAN Cap-specific mRNA (nucleoside-2'-O-)-methyltransferase 1	T#DPECTAPIKK	1.366	0.5	5	31.351	0	0	0	0
Q8N1G2	CMTR1	CMTR1_HUMAN Cap-specific mRNA (nucleoside-2'-O-)-methyltransferase 1	RTDPECT#APIKK	1.66	-0.68	10	20.016	0	0	0	0
Q8N3C0	ASCC3	ASCC3_HUMAN Activating signal cointegrator 1 complex subunit 3	ILGENAKPNYGCQVT#IQSEQEK	1.618	0.91	327	33.918	0	0	0	0
Q8N3X1	FNBP4	FNBP4_HUMAN Formin-binding protein 4	TGTDS#NSTESSETSTGSLCK	1.323	-1.3	659	17.028	0	0	0	0
Q8N3X1	FNBP4	FNBP4_HUMAN Formin-binding protein 4	DKTGTDSNSTESS#ETSTGSLCK	1.751	-0.48	665	20.016	0	0	0	0
Q8N3X1	FNBP4	FNBP4_HUMAN Formin-binding protein 4	DKTGTDSNSTESSET#STGSLCK	3.978	-1.11	667	17.028	0	0	0	0
Q8N3X1	FNBP4	FNBP4_HUMAN Formin-binding protein 4	TGTDSNSTESSET#STGSLCK	1.983	-0.58	667	20.016	0	0	0	0
Q8N3X1	FNBP4	FNBP4_HUMAN Formin-binding protein 4	TGTDSNSTESSETSTGS#LCK	1.824	-0.9	671	17.028	0	0	0	0
Q8N3X1	FNBP4	FNBP4_HUMAN Formin-binding protein 4	AT#EISTAVVQR	2.125	-0.87	794	54.711	0	0	0	0
Q8N3X1	FNBP4	FNBP4_HUMAN Formin-binding protein 4	KAT#EISTAVVQR	2.728	-0.95	794	54.711	0	0	0	0
Q8N3X1	FNBP4	FNBP4_HUMAN Formin-binding protein 4	ATEIS#TAVVQR	2.623	1.09	797	55.952	0	0	0	0
Q8N3X1	FNBP4	FNBP4_HUMAN Formin-binding protein 4	KATEIS#TAVVQR	2.58	1.25	797	23.016	0	0	0	0
Q8N490	PNKD	PNKD_HUMAN Probable hydrolase PNKD	VYGSPQDGIPYLT#HPLCHQDVVSVGR	1.901	0.7	205	14.336	0	0	0	0
Q8N573	OXR1	OXR1_HUMAN Oxidation resistance protein 1	SDTEHSTNEVGT#LCHK	2.491	-0.67	408	17.028	0	0	0	0
Q8N5G2	TMEM57	MACOI_HUMAN Macoilin	IAEVMAVMPS#ITYSAATSPLSPVSPHYSSK	4.773	1.1	623	31.923	0	0	0	0
Q8N6H7	ARFGAP2	ARFG2_HUMAN ADP-ribosylation factor GTPase-activating protein 2	VSSQS#FSEIER	1.236	-0.74	240	20.016	0	0	0	0
Q8N6M3	FITM2	FITM2_HUMAN Fat storage-inducing transmembrane protein 2	AFS#PGLPPQSCSLNLK	2.189	-0.85	243	80.387	0	0	0	0
Q8N6R0	METTL13	MET13_HUMAN Methyltransferase-like protein 13	TVQHQDCSPLS#GDYVIEDVQGDDKR	3.912	-0.23	395	16.069	0	0	0	0
Q8N6T3	ARFGAP1	ARFG1_HUMAN ADP-ribosylation factor GTPase-activating protein 1	EFLES#QEDYDPCWSLQEK	1.857	-0.08	89	43.112	0	0	0	0
Q8N6T3	ARFGAP1	ARFG1_HUMAN ADP-ribosylation factor GTPase-activating protein 1	FREFLES#QEDYDPCWSLQEK	1.726	0.33	89	26.454	0	0	0	0
Q8N6T3	ARFGAP1	ARFG1_HUMAN ADP-ribosylation factor GTPase-activating protein 1	T#LPSMVHR	1.889	-0.4	141	54.711	0	0	0	0
Q8N6T3	ARFGAP1	ARFG1_HUMAN ADP-ribosylation factor GTPase-activating protein 1	KS#PSSDSWTCADTSTER	4.451	0.12	343	60.621	0	0	0	0
Q8N6T3	ARFGAP1	ARFG1_HUMAN ADP-ribosylation factor GTPase-activating protein 1	S#PSSDSWTCADTSTER	2.643	1.32	343	54.711	0	0	0	0
Q8N6T3	ARFGAP1	ARFG1_HUMAN ADP-ribosylation factor GTPase-activating protein 1	KSPSS#DSWTCADTSTER	2.022	0.02	346	17.028	0	0	0	0
Q8N806	UBR7	UBR7_HUMAN Putative E3 ubiquitin-protein ligase UBR7	VEQNS#EPCAGSSSESDLQTVFK	3.625	1.03	257	33.918	0	0	0	0
Q8N8S7	ENAH	ENAH_HUMAN Protein enabled homolog	GS#TIETEQKEDKGEDSEPVTSK	3.377	0.15	463	21.26	0	0	0	0
Q8N9M1	C19orf47	CS047_HUMAN Uncharacterized protein C19orf47	AAT#ESVPCSPSPLAGEIR	3.063	1.04	118	37.613	0	0	0	0
Q8N9T8	KRI1	KRI1_HUMAN Protein KRI1 homolog	LLGPT#VMLGGCEFSR	1.576	0.25	661	63.992	0	0	0	0
Q8NA31	CCDC79	CCD79_HUMAN Coiled-coil domain-containing protein 79	TGQT#LVR	1.92	-0.15	138	42.063	0	0	0	0
Q8NBF6	AVL9	AVL9_HUMAN Late secretory pathway protein AVL9 homolog	AVGQS#VGGAFSSAK	2.133	0.66	613	105.001	0	0	0	0
Q8NBI6	XXYLT1	XXLT1_HUMAN Xyloside xylosyltransferase 1	AGAPAAPS#PPALELAR	1.629	-0.32	67	1000	0	0	0	0
Q8NBS9	TXNDC5	TXND5_HUMAN Thioredoxin domain-containing protein 5	DFQTLENWMLQT#LNEEPVTPEPEVEPPSAPELK	4.2	-0.86	167	47.631	0	0	0	0
Q8NBS9	TXNDC5	TXND5_HUMAN Thioredoxin domain-containing protein 5	TETGAT#ETVTPSEAPVLAAEPEADK	4.324	0.61	302	18.266	0	0	0	0
Q8NBS9	TXNDC5	TXND5_HUMAN Thioredoxin domain-containing protein 5	TETGATET#VTPSEAPVLAAEPEADK	5.005	0.88	304	37.613	0	0	0	0
Q8NBS9	TXNDC5	TXND5_HUMAN Thioredoxin domain-containing protein 5	TETGATET#VT#PSEAPVLAAEPEADK	3.245	-0.73	304	14.336	306	14.946	0	0
Q8NBS9	TXNDC5	TXND5_HUMAN Thioredoxin domain-containing protein 5	TETGATETVT#PSEAPVLAAEPEADK	3.056	-1.07	306	20.016	0	0	0	0
Q8NBU5	ATAD1	ATAD1_HUMAN ATPase family AAA domain-containing protein 1	DAAFQNVLT#HVCLD	1.966	0.55	356	18.266	0	0	0	0
Q8NBU5	ATAD1	ATAD1_HUMAN ATPase family AAA domain-containing protein 1	SKDAAFQNVLT#HVCLD	2.1	-0.81	356	15.661	0	0	0	0
Q8NDA8	MROH1	MROH1_HUMAN Maestro heat-like repeat-containing protein family member 1	T#LACTHSSAYENQR	2.349	0.07	1326	54.711	0	0	0	0
Q8NDV7	TNRC6A	TNR6A_HUMAN Trinucleotide repeat-containing gene 6A protein	AS#NYNVPLSSTAQSTSAR	2.933	1.62	1679	100.568	0	0	0	0
Q8NDV7	TNRC6A	TNR6A_HUMAN Trinucleotide repeat-containing gene 6A protein	AS#NYNVPLS#STAQSTSAR	1.956	-2.55	1679	56.659	1686	56.659	0	0
Q8NDV7	TNRC6A	TNR6A_HUMAN Trinucleotide repeat-containing gene 6A protein	ASNYNVPLS#STAQSTSAR	1.67	0.27	1686	23.016	0	0	0	0
Q8NDV7	TNRC6A	TNR6A_HUMAN Trinucleotide repeat-containing gene 6A protein	LT#WSPGSVTNTSLAHELWK	2.409	-0.64	1702	17.028	0	0	0	0
Q8NDV7	TNRC6A	TNR6A_HUMAN Trinucleotide repeat-containing gene 6A protein	LTWS#PGSVTNTSLAHELWK	3.984	0.05	1704	19.053	0	0	0	0
Q8NDX5	PHC3	PHC3_HUMAN Polyhomeotic-like protein 3	MQQPQIS#VYSGSDR	1.837	-0.71	37	54.711	0	0	0	0
Q8NDX5	PHC3	PHC3_HUMAN Polyhomeotic-like protein 3	GEDLTSEHPLLEQVELPAVAS#VSASVIK	3.51	2.91	645	119.824	0	0	0	0
Q8NEZ4	KMT2C	KMT2C_HUMAN Histone-lysine N-methyltransferase 2C	QPPS#TPTSTSSDDVFVKPQAPPPPPAPSR	3.064	0.34	1836	21.26	0	0	0	0
Q8NFA0	USP32	UBP32_HUMAN Ubiquitin carboxyl-terminal hydrolase 32	DPALCQHKPLT#PQGDELSEPR	2.964	0.3	1326	28.55	0	0	0	0
Q8NFD5	ARID1B	ARI1B_HUMAN AT-rich interactive domain-containing protein 1B	SGPISPASIPGS#QMPPQPPGSQSESSSHPALSQSPMPQER	3.254	-0.56	749	27.436	0	0	0	0
Q8NFD5	ARID1B	ARI1B_HUMAN AT-rich interactive domain-containing protein 1B	VMPT#VPTSQVTGPPPQPPPIR	3.356	0.85	1573	33.918	0	0	0	0
Q8NFD5	ARID1B	ARI1B_HUMAN AT-rich interactive domain-containing protein 1B	VMPT#VPTSQVTGPPPQPPPIRR	2.317	-1.04	1573	54.711	0	0	0	0
Q8NFF5	FLAD1	FAD1_HUMAN FAD synthase	LHYGT#DPCTGQPFR	2.842	-0.01	233	54.711	0	0	0	0
Q8NFH5	NUP35	NUP53_HUMAN Nucleoporin NUP53	AS#TSDYQVISDR	2.508	-2.8	296	23.016	0	0	0	0
Q8NFH5	NUP35	NUP53_HUMAN Nucleoporin NUP53	AST#SDYQVISDR	1.413	-2.63	297	21.26	0	0	0	0
Q8NFQ8	TOR1AIP2	TOIP2_HUMAN Torsin-1A-interacting protein 2	DLENDPSVNSQAQETTIIAS#NAEEAEILHSACGLSK	2.088	0.16	35	25.859	0	0	0	0
Q8NHV4	NEDD1	NEDD1_HUMAN Protein NEDD1	EAPAT#SIATVLPQPMTSAMGK	2.158	-2.45	347	23.016	0	0	0	0
Q8NHV4	NEDD1	NEDD1_HUMAN Protein NEDD1	EAPATSIAT#VLPQPMTSAMGK	3.003	-0.19	351	14.061	0	0	0	0
Q8TB03	CXorf38	CX038_HUMAN Uncharacterized protein CXorf38	LDS#LCLHQK	1.352	-0.41	298	37.613	0	0	0	0
Q8TB72	PUM2	PUM2_HUMAN Pumilio homolog 2	SESGGLGVS#MVEYVLSSSPADK	2.128	0.54	93	80.387	0	0	0	0
Q8TB72	PUM2	PUM2_HUMAN Pumilio homolog 2	SESGGLGVS#MVEYVLSSSPADKLDSR	2.885	-0.66	93	97.17	0	0	0	0
Q8TBA6	GOLGA5	GOGA5_HUMAN Golgin subfamily A member 5	TPVFQSS#QTSSVSSVNPSVTTIK	2.93	-0.82	153	17.028	0	0	0	0
Q8TBA6	GOLGA5	GOGA5_HUMAN Golgin subfamily A member 5	TPVFQSSQTS#SVSSVNPSVTTIK	3.08	0.72	156	20.016	0	0	0	0
Q8TBB5	KLHDC4	KLDC4_HUMAN Kelch domain-containing protein 4	KEEPEGGSRPACGGAGT#QGPVQLVK	2.829	-0.2	378	24.293	0	0	0	0
Q8TBF5	PIGX	PIGX_HUMAN Phosphatidylinositol-glycan biosynthesis class X protein	GPAAAFT#AAR	2.397	1.52	31	1000	0	0	0	0
Q8TCN5	ZNF507	ZN507_HUMAN Zinc finger protein 507	NET#IPDIPVSVDNLQTHTVQTASVAEMGR	3.584	1.55	210	87.162	0	0	0	0
Q8TCN5	ZNF507	ZN507_HUMAN Zinc finger protein 507	NETIPDIPVS#VDNLQTHTVQTASVAEMGR	3.49	2.24	217	69.347	0	0	0	0
Q8TCU4	ALMS1	ALMS1_HUMAN Alstrom syndrome protein 1	ISVASEPVDQT#TGTPAVTSTSYSQYR	2.902	0.89	1274	13.803	0	0	0	0
Q8TCU4	ALMS1	ALMS1_HUMAN Alstrom syndrome protein 1	VSSAPGPADQTT#GIPTITSTSYSFGEKPIVNYK	2.714	0.41	1560	21.26	0	0	0	0
Q8TCU6	PREX1	PREX1_HUMAN Phosphatidylinositol 3,4,5-trisphosphate-dependent Rac exchanger 1 protein	APGAAAPS#SGPGPCAAAR	3.88	-0.08	31	20.016	0	0	0	0
Q8TCU6	PREX1	PREX1_HUMAN Phosphatidylinositol 3,4,5-trisphosphate-dependent Rac exchanger 1 protein	IYSINEDLVFLRPFSEVESILNQSFCS#R	1.642	-0.13	694	21.26	0	0	0	0
Q8TDB6	DTX3L	DTX3L_HUMAN E3 ubiquitin-protein ligase DTX3L	DS#CISPSEPETK	2.216	2.09	218	23.016	0	0	0	0
Q8TDB6	DTX3L	DTX3L_HUMAN E3 ubiquitin-protein ligase DTX3L	NT#EPLKQECVSLADSK	2.389	-0.16	302	121.61	0	0	0	0
Q8TF74	WIPF2	WIPF2_HUMAN WAS/WASL-interacting protein family member 2	AAAPRPPVS#AASGRPQDDTDSSR	2.928	-0.75	128	15.288	0	0	0	0
Q8WTT2	NOC3L	NOC3L_HUMAN Nucleolar complex protein 3 homolog	YSSEVATESPLDFT#K	2.019	-0.94	792	29.384	0	0	0	0
Q8WU20	FRS2	FRS2_HUMAN Fibroblast growth factor receptor substrate 2	LTS#TSTSDTQNINNSAQR	3.088	0.81	327	23.016	0	0	0	0
Q8WUA8	TSKU	TSK_HUMAN Tsukushin	YLESLDLSHNGLT#ALPAESFTSSPLSDVNLSHNQLR	4.795	0.37	121	31.923	0	0	0	0
Q8WV74	NUDT8	NUDT8_HUMAN Nucleoside diphosphate-linked moiety X motif 8, mitochondrial	QPLAS#PCQASSTPGLNK	2.844	-0.68	222	37.613	0	0	0	0
Q8WV99	ZFAND2B	ZFN2B_HUMAN AN1-type zinc finger protein 2B	AGLAAIS#R	2.258	-0.43	150	1000	0	0	0	0
Q8WVT3	TRAPPC12	TPC12_HUMAN Trafficking protein particle complex subunit 12	EVPGSEAARPEQEPPVAEPVPVCT#IFSQR	2.381	-0.29	161	47.277	0	0	0	0
Q8WVV4	POF1B	POF1B_HUMAN Protein POF1B	IS#TCAPSTLHITQNTEQELHSPTVK	3.313	-1.12	104	21.26	0	0	0	0
Q8WW01	TSEN15	SEN15_HUMAN tRNA-splicing endonuclease subunit Sen15	GDS#EPTPGCSGLGPGGVR	3.075	-1.32	7	33.918	0	0	0	0
Q8WW12	PCNP	PCNP_HUMAN PEST proteolytic signal-containing nuclear protein	DT#PTSAGPNSFNK	2.671	-0.91	139	44.274	0	0	0	0
Q8WWH5	TRUB1	TRUB1_HUMAN Probable tRNA pseudouridine synthase 1	S#KPESNEQVLSCEYITLNEPK	3.553	-2.5	320	15.288	0	0	0	0
Q8WWH5	TRUB1	TRUB1_HUMAN Probable tRNA pseudouridine synthase 1	SKPESNEQVLS#CEYITLNEPK	3.247	1.94	330	61.179	0	0	0	0
Q8WWI1	LMO7	LMO7_HUMAN LIM domain only protein 7	T#STTGVATTQSPTPR	1.909	-1.04	1576	23.016	0	0	0	0
Q8WWI1	LMO7	LMO7_HUMAN LIM domain only protein 7	TST#TGVATTQSPTPR	3.439	0.41	1578	21.26	0	0	0	0
Q8WWI1	LMO7	LMO7_HUMAN LIM domain only protein 7	TSTTGVAT#TQSPTPR	2.685	-0.03	1583	23.016	0	0	0	0
Q8WWI1	LMO7	LMO7_HUMAN LIM domain only protein 7	TSTTGVATT#QSPTPR	2.062	1.48	1584	23.016	0	0	0	0
Q8WXI9	GATAD2B	P66B_HUMAN Transcriptional repressor p66-beta	LQQQAALS#PTTAPAVSSVSK	4.049	-0.47	486	17.028	0	0	0	0
Q8WXI9	GATAD2B	P66B_HUMAN Transcriptional repressor p66-beta	LQQQAALSPT#TAPAVSSVSK	4.103	-0.78	488	20.016	0	0	0	0
Q8WXI9	GATAD2B	P66B_HUMAN Transcriptional repressor p66-beta	LQQQAALSPTT#APAVSSVSKQETIMR	3.221	0.42	489	21.26	0	0	0	0
Q8WXI9	GATAD2B	P66B_HUMAN Transcriptional repressor p66-beta	S#ISQSISGQK	1.82	0.28	584	44.274	0	0	0	0
Q8WXI9	GATAD2B	P66B_HUMAN Transcriptional repressor p66-beta	SIS#QSISGQK	1.996	-0.64	586	19.053	0	0	0	0
Q8WY36	BBX	BBX_HUMAN HMG box transcription factor BBX	SPLFQFAEIS#SSTSHSDASTK	2.959	-1.87	252	20.016	0	0	0	0
Q8WYP5	AHCTF1	ELYS_HUMAN Protein ELYS	SLAMS#VTTSGFSEFTPQSILR	1.253	-0.3	1188	17.028	0	0	0	0
Q8WZ82	OVCA2	OVCA2_HUMAN Ovarian cancer-associated gene 2 protein	S#DFGSCPPEEQPR	2.683	-0.28	59	60.621	0	0	0	0
Q8WZ82	OVCA2	OVCA2_HUMAN Ovarian cancer-associated gene 2 protein	SDFGS#CPPEEQPR	1.509	-1.62	63	18.266	0	0	0	0
Q8WZA9	IRGQ	IRGQ_HUMAN Immunity-related GTPase family Q protein	T#DGEGEDPECLGEGK	1.571	0.37	331	69.347	0	0	0	0
Q92466	DDB2	DDB2_HUMAN DNA damage-binding protein 2	S#CTPYELR	1.85	-0.88	363	23.016	0	0	0	0
Q92538	GBF1	GBF1_HUMAN Golgi-specific brefeldin A-resistance guanine nucleotide exchange factor 1	KET#ARPSCEIVDGTR	2.39	0.87	608	13.113	0	0	0	0
Q92538	GBF1	GBF1_HUMAN Golgi-specific brefeldin A-resistance guanine nucleotide exchange factor 1	ETARPSCEIVDGT#R	2.351	-0.78	619	105.001	0	0	0	0
Q92538	GBF1	GBF1_HUMAN Golgi-specific brefeldin A-resistance guanine nucleotide exchange factor 1	IFVEAS#LNGGCK	1.878	-0.17	1425	57.327	0	0	0	0
Q92538	GBF1	GBF1_HUMAN Golgi-specific brefeldin A-resistance guanine nucleotide exchange factor 1	TPGHPPPPEIPS#ELGACDFEKPESPR	4.852	-0.51	1761	67.368	0	0	0	0
Q92540	SMG7	SMG7_HUMAN Protein SMG7	YPNNS#MFNEVYGK	2.466	2.02	948	1000	0	0	0	0
Q92541	RTF1	RTF1_HUMAN RNA polymerase-associated protein RTF1 homolog	IDLQVPS#SESK	1.907	1.3	674	23.016	0	0	0	0
Q92575	UBXN4	UBXN4_HUMAN UBX domain-containing protein 4	S#ETSVANGSQSESSVSTPSASFEPNNTCENSQSR	1.631	0.57	117	29.384	0	0	0	0
Q92585	MAML1	MAML1_HUMAN Mastermind-like protein 1	TAGQELPFAYS#GQPGGSGLSSVAGHTDLIDSLLK	2.186	2.55	975	28.956	0	0	0	0
Q92598	HSPH1	HS105_HUMAN Heat shock protein 105 kDa	AGGIET#IANEFSDRCTPSVISFGSK	2.6	0.94	25	28.162	0	0	0	0
Q92598	HSPH1	HS105_HUMAN Heat shock protein 105 kDa	LMSSNST#DLPLNIECFMNDKDVSGK	2.92	-1.58	282	41.343	0	0	0	0
Q92609	TBC1D5	TBCD5_HUMAN TBC1 domain family member 5	FNQSQLEAEENEQIT#IADNHYCSSGQGQGR	4.012	-0.49	669	28.956	0	0	0	0
Q92609	TBC1D5	TBCD5_HUMAN TBC1 domain family member 5	QAS#SETPGCTDRGNSDDFILISK	2.357	-2.31	700	21.26	0	0	0	0
Q92610	ZNF592	ZN592_HUMAN Zinc finger protein 592	AVHLANLNLVPHS#VAASVTAK	1.652	-0.91	514	14.061	0	0	0	0
Q92610	ZNF592	ZN592_HUMAN Zinc finger protein 592	VPT#EPPATSVAAR	2.229	-2.71	944	110.37	0	0	0	0
Q92610	ZNF592	ZN592_HUMAN Zinc finger protein 592	VPTEPPATS#VAAR	1.496	-1.27	950	23.016	0	0	0	0
Q92615	LARP4B	LAR4B_HUMAN La-related protein 4B	TLSADASVNTLPVVVS#R	2.898	-0.77	581	105.001	0	0	0	0
Q92615	LARP4B	LAR4B_HUMAN La-related protein 4B	EPS#VPASCAVSATYER	2.466	-0.23	585	50.686	0	0	0	0
Q92615	LARP4B	LAR4B_HUMAN La-related protein 4B	ETHSVDRLPSALT#ATACK	2.295	-0.76	629	17.028	0	0	0	0
Q92615	LARP4B	LAR4B_HUMAN La-related protein 4B	LPSALT#ATACK	1.66	-0.64	629	20.016	0	0	0	0
Q92615	LARP4B	LAR4B_HUMAN La-related protein 4B	ETHSVDRLPSALTAT#ACK	3.008	-0.76	631	17.028	0	0	0	0
Q92616	GCN1L1	GCN1L_HUMAN Translational activator GCN1	QGEEVFQS#LSK	1.43	-1.01	2631	20.016	0	0	0	0
Q92667	AKAP1	AKAP1_HUMAN A-kinase anchor protein 1, mitochondrial	S#IPLECPLSSPK	1.704	0.31	142	80.912	0	0	0	0
Q92667	AKAP1	AKAP1_HUMAN A-kinase anchor protein 1, mitochondrial	S#AEVCKQDSPFSR	3.363	-0.97	161	93.8	0	0	0	0
Q92733	PRCC	PRCC_HUMAN Proline-rich protein PRCC	TSSLAPVVGT#TTTTPSPSAIK	3.452	-0.7	235	20.016	0	0	0	0
Q92750	TAF4B	TAF4B_HUMAN Transcription initiation factor TFIID subunit 4B	SIIVS#GATAPR	1.809	-0.12	383	88.668	0	0	0	0
Q92766	RREB1	RREB1_HUMAN Ras-responsive element-binding protein 1	MAAS#APPQISLPPFSK	1.583	-0.47	479	63.992	0	0	0	0
Q92766	RREB1	RREB1_HUMAN Ras-responsive element-binding protein 1	VADPGPAS#TGSNTTASDSLGGSVPK	2.566	-1.28	1093	20.016	0	0	0	0
Q92793	CREBBP	CBP_HUMAN CREB-binding protein	QAASTS#GPTPAASQALNPQAQK	2.29	0.45	141	20.016	0	0	0	0
Q92793	CREBBP	CBP_HUMAN CREB-binding protein	MGITGNTSPFGQPFS#QAGGQPMGATGVNPQLASK	3.353	0.62	281	25.303	0	0	0	0
Q92793	CREBBP	CBP_HUMAN CREB-binding protein	NTSVTNVPNMSQMQTS#VGIVPTQAIATGPTADPEKR	3.694	0.99	331	14.336	0	0	0	0
Q92841	DDX17	DDX17_HUMAN Probable ATP-dependent RNA helicase DDX17	ESAAPAAAPTAEAPPPSVVT#RPEPQALPSPAIR	4.347	-0.14	55	15.661	0	0	0	0
Q92841	DDX17	DDX17_HUMAN Probable ATP-dependent RNA helicase DDX17	S#SQSSSQQFSGIGR	1.961	2.55	671	23.016	0	0	0	0
Q92945	KHSRP	FUBP2_HUMAN Far upstream element-binding protein 2	IEGPLCPVGPGPGGPGPAGPMGPFNPGPFNQGPPGAPPHAGGPPPHQYPPQGWGNT#YPQWQPPAPHDPSK	2.304	4.52	550	18.133	0	0	0	0
Q92974	ARHGEF2	ARHG2_HUMAN Rho guanine nucleotide exchange factor 2	VIQQS#VR	1.544	0.39	569	1000	0	0	0	0
Q93009	USP7	UBP7_HUMAN Ubiquitin carboxyl-terminal hydrolase 7	GT#CVEGTIPK	1.691	0.19	314	23.016	0	0	0	0
Q93052	LPP	LPP_HUMAN Lipoma-preferred partner	S#TGEPLGHVPAR	3.29	-0.15	11	20.016	0	0	0	0
Q93052	LPP	LPP_HUMAN Lipoma-preferred partner	STLKPQPAPQAGPIPVAPIGT#LKPQPQPVPASYTTASTSSRPTFNVQVK	2.431	-0.23	198	45.742	0	0	0	0
Q93052	LPP	LPP_HUMAN Lipoma-preferred partner	TYIT#DPVSAPCAPPLQPK	2.105	0.05	357	14.061	0	0	0	0
Q93052	LPP	LPP_HUMAN Lipoma-preferred partner	KTYITDPVS#APCAPPLQPK	2.821	0.32	361	33.918	0	0	0	0
Q96AG4	LRRC59	LRC59_HUMAN Leucine-rich repeat-containing protein 59	AT#ILDLSCNK	1.281	0.08	42	88.334	0	0	0	0
Q96AG4	LRRC59	LRC59_HUMAN Leucine-rich repeat-containing protein 59	ATILDLS#CNK	1.816	-0.34	47	23.016	0	0	0	0
Q96AP0	ACD	ACD_HUMAN Adrenocortical dysplasia protein homolog	SSSQPS#PAICSAPATLTPR	1.537	0.11	402	16.069	0	0	0	0
Q96BD5	PHF21A	PF21A_HUMAN PHD finger protein 21A	FT#PTTLPTSQNSIHPVR	4.568	-0.16	270	85.666	0	0	0	0
Q96BD5	PHF21A	PF21A_HUMAN PHD finger protein 21A	FTPT#TLPTSQNSIHPVR	4.722	-0.21	272	17.602	0	0	0	0
Q96BN8	FAM105B	OTUL_HUMAN Ubiquitin thioesterase otulin	GT#MPQPEAWPGASCAETPAR	1.886	-2.77	5	87.99	0	0	0	0
Q96CP2	FLYWCH2	FWCH2_HUMAN FLYWCH family member 2	GVHCVMS#LGVPGPATLAK	2.23	-1.41	67	15.288	0	0	0	0
Q96CP2	FLYWCH2	FWCH2_HUMAN FLYWCH family member 2	QDPGTDRTEDS#GLAAGPPEAAGENFAPCSVAPGK	2.375	-0.45	115	34.064	0	0	0	0
Q96CP2	FLYWCH2	FWCH2_HUMAN FLYWCH family member 2	TEDS#GLAAGPPEAAGENFAPCSVAPGK	1.631	1.57	115	62.159	0	0	0	0
Q96CS3	FAF2	FAF2_HUMAN FAS-associated factor 2	KLECLPPEPS#PDDPESVK	2.766	0.04	355	27.791	0	0	0	0
Q96DF8	DGCR14	DGC14_HUMAN Protein DGCR14	T#PASGLQTPTSTPAPGSATR	2.666	-0.54	430	61.839	0	0	0	0
Q96DF8	DGCR14	DGC14_HUMAN Protein DGCR14	TPASGLQTPT#STPAPGSATR	2.372	-1.71	439	23.016	0	0	0	0
Q96E39	RBMXL1	RMXL1_HUMAN RNA binding motif protein, X-linked-like-1	S#DLYSSCDR	1.81	-1.4	332	71.586	0	0	0	0
Q96E39	RBMXL1	RMXL1_HUMAN RNA binding motif protein, X-linked-like-1	SDLYS#SCDR	1.813	2.04	336	75.618	0	0	0	0
Q96EI5	TCEAL4	TCAL4_HUMAN Transcription elongation factor A protein-like 4	KPEVT#CTLEDK	2.266	-0.58	33	23.016	0	0	0	0
Q96F86	EDC3	EDC3_HUMAN Enhancer of mRNA-decapping protein 3	SQDVAVS#PQQQQCSK	2.007	0.68	131	45.742	0	0	0	0
Q96GM8	TOE1	TOE1_HUMAN Target of EGR1 protein 1	QVCGDSIKPEET#EQEVAADETR	3.052	3.43	380	46.341	0	0	0	0
Q96GS4	C17orf59	CQ059_HUMAN Uncharacterized protein C17orf59	S#LDGLSEACGGAGSSGSAESGAGGGR	2.947	0.93	168	30.31	0	0	0	0
Q96GS4	C17orf59	CQ059_HUMAN Uncharacterized protein C17orf59	SLDGLS#EACGGAGSSGSAESGAGGGR	2.575	-0.47	173	15.288	0	0	0	0
Q96GX2	ATXN7L3B	A7L3B_HUMAN Putative ataxin-7-like protein 3B	LPLCS#LPGEPGNGPDQQLQR	4.134	0.09	76	21.26	0	0	0	0
Q96HB5	CCDC120	CC120_HUMAN Coiled-coil domain-containing protein 120	AAGGGAGSPPAPLAPSAS#GPPVCK	3.502	-1.18	386	49.851	0	0	0	0
Q96HC4	PDLIM5	PDLI5_HUMAN PDZ and LIM domain protein 5	EVVKPVPIT#SPAVSK	2.566	0.68	110	20.016	0	0	0	0
Q96HC4	PDLIM5	PDLI5_HUMAN PDZ and LIM domain protein 5	EVVKPVPITS#PAVSK	1.874	-0.8	111	20.016	0	0	0	0
Q96HC4	PDLIM5	PDLI5_HUMAN PDZ and LIM domain protein 5	EVVKPVPITSPAVS#K	1.906	-0.74	115	80.912	0	0	0	0
Q96HC4	PDLIM5	PDLI5_HUMAN PDZ and LIM domain protein 5	QPT#VTSVCSETSQELAEGQR	2.831	0.88	208	17.028	0	0	0	0
Q96HC4	PDLIM5	PDLI5_HUMAN PDZ and LIM domain protein 5	ANNS#QEPSPQLASSVASTR	3.05	-1.03	309	50.686	0	0	0	0
Q96HC4	PDLIM5	PDLI5_HUMAN PDZ and LIM domain protein 5	ANNSQEPS#PQLASSVASTR	2.878	-0.31	313	110.37	0	0	0	0
Q96HC4	PDLIM5	PDLI5_HUMAN PDZ and LIM domain protein 5	KANNSQEPS#PQLASSVASTR	3	1.09	313	71.586	0	0	0	0
Q96HC4	PDLIM5	PDLI5_HUMAN PDZ and LIM domain protein 5	ANNSQEPSPQLAS#SVASTR	3.636	-1.03	318	20.016	0	0	0	0
Q96HC4	PDLIM5	PDLI5_HUMAN PDZ and LIM domain protein 5	KANNSQEPSPQLAS#SVASTR	3.59	-1.57	318	20.016	0	0	0	0
Q96HC4	PDLIM5	PDLI5_HUMAN PDZ and LIM domain protein 5	ANNSQEPSPQLASS#VASTR	3.155	1.07	319	23.016	0	0	0	0
Q96HC4	PDLIM5	PDLI5_HUMAN PDZ and LIM domain protein 5	KANNSQEPSPQLASS#VASTR	4.496	0.13	319	20.016	0	0	0	0
Q96I15	SCLY	SCLY_HUMAN Selenocysteine lyase	DAPAPAAS#QPSGCGK	1.215	-0.3	17	18.266	0	0	0	0
Q96I24	FUBP3	FUBP3_HUMAN Far upstream element-binding protein 3	VGGTNLGAPGAFGQS#PFSQPPAPPHQNTFPPR	3.373	0.8	439	15.288	0	0	0	0
Q96I24	FUBP3	FUBP3_HUMAN Far upstream element-binding protein 3	S#SGCFPNMAAK	2.296	-0.03	457	20.016	0	0	0	0
Q96I99	SUCLG2	SUCB2_HUMAN Succinyl-CoA ligase [GDP-forming] subunit beta, mitochondrial	SCNGPVLVGS#PQGGVDIEEVAASNPELIFK	2.599	-0.08	170	13.803	0	0	0	0
Q96IZ7	RSRC1	RSRC1_HUMAN Serine/Arginine-related protein 53	QAT#STSGPASAVADPPSTEK	2.877	0.27	264	17.028	0	0	0	0
Q96JB2	COG3	COG3_HUMAN Conserved oligomeric Golgi complex subunit 3	ELLLGPS#IACTVAELTSQNNR	2.877	-1.48	346	33.918	0	0	0	0
Q96JH7	VCPIP1	VCIP1_HUMAN Deubiquitinating protein VCIP135	T#EPSVFTASSSNSELIR	3.089	0.07	1067	54.711	0	0	0	0
Q96JH7	VCPIP1	VCIP1_HUMAN Deubiquitinating protein VCIP135	TEPSVFT#ASSSNSELIR	2.631	0.57	1073	44.274	0	0	0	0
Q96JH7	VCPIP1	VCIP1_HUMAN Deubiquitinating protein VCIP135	TEPSVFTAS#SSNSELIR	2.389	1.53	1075	23.016	0	0	0	0
Q96JM2	ZNF462	ZN462_HUMAN Zinc finger protein 462	S#APSPTSNSTYLTMNAASR	2.414	-0.26	292	13.33	0	0	0	0
Q96JN0	LCOR	LCOR_HUMAN Ligand-dependent corepressor	ASPVTT#SPTAATTQNPVLSK	1.501	1.09	41	20.016	0	0	0	0
Q96KC8	DNAJC1	DNJC1_HUMAN DnaJ homolog subfamily C member 1	DS#VTCSPGMVR	2.039	-0.06	377	44.274	0	0	0	0
Q96KG9	SCYL1	NTKL_HUMAN N-terminal kinase-like protein	T#LVPHYCELVGANPK	1.741	1.12	235	63.992	0	0	0	0
Q96KM6	ZNF512B	Z512B_HUMAN Zinc finger protein 512B	GGQT#VPGQAPLCFDPGSPASDKTEGK	2.142	-2.68	50	26.151	0	0	0	0
Q96KR1	ZFR	ZFR_HUMAN Zinc finger RNA-binding protein	QQEAPPPPPPAT#TQNYQDSYSYVR	4.521	0.49	135	20.016	0	0	0	0
Q96KR1	ZFR	ZFR_HUMAN Zinc finger RNA-binding protein	QQEAPPPPPPAT#T#QNYQDSYSYVR	3.329	-0.39	135	28.162	136	29.834	0	0
Q96KR1	ZFR	ZFR_HUMAN Zinc finger RNA-binding protein	S#TAPAVAYDSK	2.189	-0.93	148	23.016	0	0	0	0
Q96KR1	ZFR	ZFR_HUMAN Zinc finger RNA-binding protein	QYYQQPT#AT#AAAVAAAAQPQPSVAETYYQTAPK	2.271	1.46	165	53.102	167	98.956	0	0
Q96KR1	ZFR	ZFR_HUMAN Zinc finger RNA-binding protein	QYYQQPTAT#AAAVAAAAQPQPSVAETYYQTAPK	3.868	0.85	167	53.923	0	0	0	0
Q96KR1	ZFR	ZFR_HUMAN Zinc finger RNA-binding protein	QYYQQPTATAAAVAAAAQPQPS#VAETYYQTAPK	3.93	-0.63	180	71.682	0	0	0	0
Q96KR1	ZFR	ZFR_HUMAN Zinc finger RNA-binding protein	AGYS#QGATQYTQAQQTR	3.608	1.07	195	85.666	0	0	0	0
Q96KR1	ZFR	ZFR_HUMAN Zinc finger RNA-binding protein	AGYS#QGAT#QYTQAQQTR	2.321	0.47	195	43.112	199	54.711	0	0
Q96KR1	ZFR	ZFR_HUMAN Zinc finger RNA-binding protein	AGYSQGAT#QYTQAQQTR	3.589	-0.71	199	51.579	0	0	0	0
Q96KR1	ZFR	ZFR_HUMAN Zinc finger RNA-binding protein	AGYSQGAT#QYT#QAQQTR	2.675	1.78	199	79.574	202	43.596	0	0
Q96KR1	ZFR	ZFR_HUMAN Zinc finger RNA-binding protein	AGYSQGATQYT#QAQQTR	4.546	0.91	202	156.124	0	0	0	0
Q96KR1	ZFR	ZFR_HUMAN Zinc finger RNA-binding protein	QAAAAAAAAAAT#AAWTGTTFTK	4.141	0.85	300	71.586	0	0	0	0
Q96KR1	ZFR	ZFR_HUMAN Zinc finger RNA-binding protein	GLT#TTGNSSLNSTSNTK	2.569	-0.05	470	23.016	0	0	0	0
Q96KR1	ZFR	ZFR_HUMAN Zinc finger RNA-binding protein	GLTT#TGNSSLNSTSNTK	2.585	-0.5	471	21.26	0	0	0	0
Q96KR6	FAM210B	F210B_HUMAN Protein FAM210B	GHQDPSQATGT#TGSSVSCTEEK	3.195	1.36	70	20.016	0	0	0	0
Q96L91	EP400	EP400_HUMAN E1A-binding protein p400	T#AAPTTASAAPQGPLR	3.182	0.44	1488	93.8	0	0	0	0
Q96L91	EP400	EP400_HUMAN E1A-binding protein p400	TAAPTTAS#AAPQGPLR	2.1	-3.33	1495	129.524	0	0	0	0
Q96L91	EP400	EP400_HUMAN E1A-binding protein p400	AAAAPFQT#SQASASAPR	2.454	0.63	1526	23.016	0	0	0	0
Q96L91	EP400	EP400_HUMAN E1A-binding protein p400	AAAAPFQTS#QASASAPR	2.272	1.78	1527	20.016	0	0	0	0
Q96L91	EP400	EP400_HUMAN E1A-binding protein p400	VAQPET#PVTLQFQGSK	2.879	0.47	1624	54.711	0	0	0	0
Q96L91	EP400	EP400_HUMAN E1A-binding protein p400	AQPAIT#TGGSAAVLAGTIK	2.726	-1.42	2604	20.016	0	0	0	0
Q96L91	EP400	EP400_HUMAN E1A-binding protein p400	AVGS#PATATPDLVSMATTQGVR	5.252	0.33	2686	77.206	0	0	0	0
Q96L91	EP400	EP400_HUMAN E1A-binding protein p400	AVGS#PAT#ATPDLVSMATTQGVR	2.891	1.56	2686	49.067	2689	131.561	0	0
Q96L91	EP400	EP400_HUMAN E1A-binding protein p400	AVGS#PATAT#PDLVSMATTQGVR	2.144	2.2	2686	16.069	2691	78.036	0	0
Q96L91	EP400	EP400_HUMAN E1A-binding protein p400	AVGSPAT#ATPDLVSMATTQGVR	3.949	0.13	2689	17.028	0	0	0	0
Q96L91	EP400	EP400_HUMAN E1A-binding protein p400	AVGSPAT#AT#PDLVSMATTQGVR	2.551	1.04	2689	17.028	2691	28.55	0	0
Q96L91	EP400	EP400_HUMAN E1A-binding protein p400	AVGSPATAT#PDLVSMATTQGVR	3.551	0.67	2691	80.912	0	0	0	0
Q96L91	EP400	EP400_HUMAN E1A-binding protein p400	AVGSPATAT#PDLVS#MATTQGVR	2.022	0.36	2691	18.266	2696	58.767	0	0
Q96L91	EP400	EP400_HUMAN E1A-binding protein p400	AVGSPATAT#PDLVSMATT#QGVR	2.071	2.01	2691	37.613	2700	46.97	0	0
Q96L91	EP400	EP400_HUMAN E1A-binding protein p400	AVTSVTAS#AVVTTNLTPVQTPAR	3.528	-0.78	2712	71.586	0	0	0	0
Q96L91	EP400	EP400_HUMAN E1A-binding protein p400	AVTSVTASAVVT#TNLTPVQTPAR	1.417	0.66	2716	14.061	0	0	0	0
Q96L91	EP400	EP400_HUMAN E1A-binding protein p400	S#LVPQVSQATGVQLPGK	3.411	-2.21	2728	101.179	0	0	0	0
Q96L91	EP400	EP400_HUMAN E1A-binding protein p400	SLVPQVS#QATGVQLPGK	2.694	-0.28	2734	57.327	0	0	0	0
Q96L91	EP400	EP400_HUMAN E1A-binding protein p400	T#QFLTTPISQAQK	1.908	0.26	3019	50.686	0	0	0	0
Q96L91	EP400	EP400_HUMAN E1A-binding protein p400	TQFLT#TPISQAQK	2.442	0.72	3023	20.016	0	0	0	0
Q96L91	EP400	EP400_HUMAN E1A-binding protein p400	TQFLTT#PISQAQK	2.037	0.4	3024	65.076	0	0	0	0
Q96L91	EP400	EP400_HUMAN E1A-binding protein p400	TQFLTTPIS#QAQK	2.433	0.22	3027	92.339	0	0	0	0
Q96L92	SNX27	SNX27_HUMAN Sorting nexin-27	NGGGGGGGGS#GLHCAGNGGGGGGGPR	3.007	-5.48	26	14.061	0	0	0	0
Q96LW7	C9orf89	BINCA_HUMAN Isoform 2 of Bcl10-interacting CARD protein	HALQNSDCT#ELDSGSQSGELSNR	3.56	-0.25	107	20.016	0	0	0	0
Q96ME7	ZNF512	ZN512_HUMAN Zinc finger protein 512	SEHGPISFFPES#GQPECLK	3.78	0.36	319	30.31	0	0	0	0
Q96N66	MBOAT7	MBOA7_HUMAN Lysophospholipid acyltransferase 7	AGGGPT#LQCPPPSSPEK	1.511	-0.41	277	33.918	0	0	0	0
Q96PK6	RBM14	RBM14_HUMAN Isoform 5 of RNA-binding protein 14	TPYTMSYGDS#LYYNNAYGALDAYYK	2.76	-0.54	183	54.711	0	0	0	0
Q96PK6	RBM14	RBM14_HUMAN RNA-binding protein 14	AQPS#VSLGAAYR	2.127	0.55	242	37.613	0	0	0	0
Q96PK6	RBM14	RBM14_HUMAN RNA-binding protein 14	AQPS#ASLGVGYR	2.354	-0.14	254	37.613	0	0	0	0
Q96PK6	RBM14	RBM14_HUMAN Isoform 5 of RNA-binding protein 14	HLLPTSGAAATAAAAAAAAAAVT#AASTSYYGR	6.205	0.9	272	58.868	0	0	0	0
Q96PK6	RBM14	RBM14_HUMAN RNA-binding protein 14	AQPS#VSLGAPYR	2.487	1.28	278	37.613	0	0	0	0
Q96PK6	RBM14	RBM14_HUMAN RNA-binding protein 14	AQPSVS#LGAPYR	2.353	0.23	280	44.274	0	0	0	0
Q96PK6	RBM14	RBM14_HUMAN RNA-binding protein 14	T#QSSASLAASYAAQQHPQAAASYR	6.344	1.24	518	37.613	0	0	0	0
Q96PK6	RBM14	RBM14_HUMAN RNA-binding protein 14	TQSS#ASLAASYAAQQHPQAAASYR	5.348	1.65	521	23.016	0	0	0	0
Q96QT6	PHF12	PHF12_HUMAN PHD finger protein 12	ADIKPVIVT#DSSVTTSLQTADK	3.114	-0.92	472	37.613	0	0	0	0
Q96QT6	PHF12	PHF12_HUMAN PHD finger protein 12	VLT#PPQAAGDGILATTANQR	3.795	-0.73	671	204.178	0	0	0	0
Q96RE7	NACC1	NACC1_HUMAN Nucleus accumbens-associated protein 1	TEQQES#DSVQCMPVAK	2.309	0.19	173	37.613	0	0	0	0
Q96RE7	NACC1	NACC1_HUMAN Nucleus accumbens-associated protein 1	VKTEQQES#DSVQCMPVAK	2.124	-0.51	173	37.613	0	0	0	0
Q96RE7	NACC1	NACC1_HUMAN Nucleus accumbens-associated protein 1	VKTEQQESDS#VQCMPVAK	2.285	0.58	175	33.2	0	0	0	0
Q96RK0	CIC	CIC_HUMAN Protein capicua homolog	AQES#GQGSTAGPLRPPPPGAGGPATPSK	1.618	0.09	562	32.538	0	0	0	0
Q96RK0	CIC	CIC_HUMAN Protein capicua homolog	AQESGQGS#TAGPLRPPPPGAGGPATPSK	3.815	0.43	566	54.711	0	0	0	0
Q96RK0	CIC	CIC_HUMAN Protein capicua homolog	S#AAATSPAPHLVAGPLLGTVGK	1.779	-0.72	734	51.579	0	0	0	0
Q96RK0	CIC	CIC_HUMAN Protein capicua homolog	VLAATAPT#PGIPILQSVPSAPPPK	2.518	0.65	883	36.529	0	0	0	0
Q96RK0	CIC	CIC_HUMAN Protein capicua homolog	VLAATAPTPGIPILQSVPS#APPPK	1.797	-0.04	894	33.918	0	0	0	0
Q96RK0	CIC	CIC_HUMAN Protein capicua homolog	GGGAGQPLPLVS#PPFSVPVQNGAQPPSK	3.183	-0.11	946	71.586	0	0	0	0
Q96RN5	MED15	MED15_HUMAN Mediator of RNA polymerase II transcription subunit 15	FPPTTAVS#AIPSSSIPLGR	2.477	-1.01	408	14.061	0	0	0	0
Q96RS6	NUDCD1	NUDC1_HUMAN NudC domain-containing protein 1	DS#AQCAAIAER	2.551	0.5	373	77.206	0	0	0	0
Q96SI9	STRBP	STRBP_HUMAN Spermatid perinuclear RNA-binding protein	VLQAMGYPT#GFDADIECMSSDEK	1.747	-2.18	455	25.576	0	0	0	0
Q96SK2	TMEM209	TM209_HUMAN Transmembrane protein 209	S#QAPCANKDEADLSSK	2.032	0.35	297	31.351	0	0	0	0
Q96SZ5	ADO	AEDO_HUMAN 2-aminoethanethiol dioxygenase	EAS#SSACDLPR	2.08	0.63	235	20.016	0	0	0	0
Q96T51	RUFY1	RUFY1_HUMAN RUN and FYVE domain-containing protein 1	LCPEAS#DIATSVR	1.715	0.06	188	31.923	0	0	0	0
Q96T51	RUFY1	RUFY1_HUMAN RUN and FYVE domain-containing protein 1	HLS#CTVGDLQTK	2.395	-0.46	319	20.016	0	0	0	0
Q96T58	SPEN	MINT_HUMAN Msx2-interacting protein	VHSIIESDPVT#PPSDPSIPIPTLPSVTAAK	2.491	-0.96	2460	27.791	0	0	0	0
Q96T58	SPEN	MINT_HUMAN Msx2-interacting protein	AQS#TPSPALPPDTK	2.96	-0.9	2512	20.016	0	0	0	0
Q96T58	SPEN	MINT_HUMAN Msx2-interacting protein	AQST#PSPALPPDTK	2.191	-0.38	2513	23.016	0	0	0	0
Q96T58	SPEN	MINT_HUMAN Msx2-interacting protein	AS#DVDTSSSTLR	1.99	-3.25	2525	112.648	0	0	0	0
Q96T58	SPEN	MINT_HUMAN Msx2-interacting protein	ASDVDT#SSSTLR	1.662	-0.13	2529	23.016	0	0	0	0
Q96T58	SPEN	MINT_HUMAN Msx2-interacting protein	ASDVDTS#SSTLR	2.319	-1.57	2530	52.041	0	0	0	0
Q96T58	SPEN	MINT_HUMAN Msx2-interacting protein	T#APPVTNNSEIQASEVLVAADKEK	3.216	0.07	2586	14.946	0	0	0	0
Q96T58	SPEN	MINT_HUMAN Msx2-interacting protein	ITSVIS#R	1.846	-1.2	2623	65.076	0	0	0	0
Q96T58	SPEN	MINT_HUMAN Msx2-interacting protein	S#LVSTPAGPVNVLK	2.213	-1.65	2681	33.918	0	0	0	0
Q96T58	SPEN	MINT_HUMAN Msx2-interacting protein	VNT#SEGVVLLSYSGQK	3.858	-1.32	2810	20.016	0	0	0	0
Q96T58	SPEN	MINT_HUMAN Msx2-interacting protein	VNTS#EGVVLLSYSGQK	2.815	-0.37	2811	21.26	0	0	0	0
Q96T58	SPEN	MINT_HUMAN Msx2-interacting protein	S#QVKPDSVTASQPPSK	2.822	-0.28	2854	159.931	0	0	0	0
Q96T58	SPEN	MINT_HUMAN Msx2-interacting protein	SQVKPDSVT#ASQPPSK	3.327	0.37	2862	60.621	0	0	0	0
Q96T58	SPEN	MINT_HUMAN Msx2-interacting protein	ADRPSLEKPEPIHLS#VSTPVTQGGTVK	6.43	-0.12	2918	38.855	0	0	0	0
Q96T58	SPEN	MINT_HUMAN Msx2-interacting protein	ADRPSLEKPEPIHLSVST#PVTQGGTVK	3.771	0.2	2921	36.529	0	0	0	0
Q96T58	SPEN	MINT_HUMAN Msx2-interacting protein	AQAET#GPTSFPSPVSVSMKPDLPVSLPTQTAPK	3.145	-1.24	3426	16.522	0	0	0	0
Q96T58	SPEN	MINT_HUMAN Msx2-interacting protein	AQAETGPT#SFPSPVSVSMKPDLPVSLPTQTAPK	3.296	-0.4	3429	21.26	0	0	0	0
Q96T58	SPEN	MINT_HUMAN Msx2-interacting protein	AQAETGPTS#FPSPVSVSMKPDLPVSLPTQTAPK	3.337	-0.65	3430	21.26	0	0	0	0
Q96T76	MMS19	MMS19_HUMAN MMS19 nucleotide excision repair protein homolog	YHPLS#SCLTAR	1.405	-1.37	817	20.016	0	0	0	0
Q99575	POP1	POP1_HUMAN Ribonucleases P/MRP protein subunit POP1	S#AVCIADPLPTPSQEK	3.1	-0.4	355	18.266	0	0	0	0
Q99594	TEAD3	TEAD3_HUMAN Transcriptional enhancer factor TEF-5	FS#PPSPLPQAVFSTSSR	3.527	-1.71	145	126.523	0	0	0	0
Q99594	TEAD3	TEAD3_HUMAN Transcriptional enhancer factor TEF-5	FSPPS#PLPQAVFSTSSR	1.768	-1.39	148	16.069	0	0	0	0
Q99614	TTC1	TTC1_HUMAN Tetratricopeptide repeat protein 1	S#ENCGVPEDLLNGLK	2.451	-3.87	5	18.266	0	0	0	0
Q99674	CGREF1	CGRE1_HUMAN Cell growth regulator with EF hand domain protein 1	DGVTRPDS#EVQHQLLPNPFQPGQEQLGLLQSYLK	3.14	-0.57	30	16.069	0	0	0	0
Q99700	ATXN2	ATX2_HUMAN Ataxin-2	STS#HTSDFNPNSGSDQR	2.679	-0.2	530	23.016	0	0	0	0
Q99700	ATXN2	ATX2_HUMAN Ataxin-2	STSHT#SDFNPNSGSDQR	3.423	-0.14	532	20.016	0	0	0	0
Q99714	HSD17B10	HCD2_HUMAN 3-hydroxyacyl-CoA dehydrogenase type-2	VCNFLAS#QVPFPSR	2.595	-0.39	219	49.067	0	0	0	0
Q99856	ARID3A	ARI3A_HUMAN AT-rich interactive domain-containing protein 3A	LPVSSLGLAAS#TNGSSITPAPK	3.529	-1.06	385	83.991	0	0	0	0
Q99873	PRMT1	ANM1_HUMAN Protein arginine N-methyltransferase 1	KVIGIECS#SISDYAVK	3.088	0.12	110	23.016	0	0	0	0
Q99873	PRMT1	ANM1_HUMAN Protein arginine N-methyltransferase 1	VEDLT#FTSPFCLQVK	2.313	0.15	256	37.613	0	0	0	0
Q99961	SH3GL1	SH3G1_HUMAN Endophilin-A2	EPFDLGEPEQS#NGGFPCTTAPK	2.227	-0.69	271	45.742	0	0	0	0
Q99986	VRK1	VRK1_HUMAN Serine/threonine-protein kinase VRK1	CHDGT#IEFTSIDAHNGVAPSR	2.707	-2.04	224	14.061	0	0	0	0
Q99996	AKAP9	AKAP9_HUMAN A-kinase anchor protein 9	LTGQQGEEPSLVS#PSTSCGSLTER	3.855	0.08	3580	33.918	0	0	0	0
Q99996	AKAP9	AKAP9_HUMAN A-kinase anchor protein 9	LTGQQGEEPSLVSPS#TSCGSLTER	3.696	0.73	3582	37.613	0	0	0	0
Q99996	AKAP9	AKAP9_HUMAN A-kinase anchor protein 9	LTGQQGEEPSLVSPST#SCGSLTER	4.83	0.58	3583	20.016	0	0	0	0
Q99996	AKAP9	AKAP9_HUMAN A-kinase anchor protein 9	YPGTPADFNPGS#LACSQLQNYDPDR	1.639	0.63	3865	15.288	0	0	0	0
Q9BQ52	ELAC2	RNZ2_HUMAN Zinc phosphodiesterase ELAC protein 2	GPSGCS#GGPNTVYLQVVAAGSR	3.142	-2.28	52	13.113	0	0	0	0
Q9BQ52	ELAC2	RNZ2_HUMAN Zinc phosphodiesterase ELAC protein 2	GPSGCSGGPNT#VYLQVVAAGSR	3.325	-3.12	57	13.113	0	0	0	0
Q9BQ70	TCF25	TCF25_HUMAN Transcription factor 25	S#GCALTDAVAPGNK	2.8	-1.3	81	20.016	0	0	0	0
Q9BQC3	DPH2	DPH2_HUMAN Diphthamide biosynthesis protein 2	LGQT#PVTEAVSGR	1.657	-2.01	467	65.076	0	0	0	0
Q9BQE6	C11orf48	CK048_HUMAN Uncharacterized protein C11orf48	SKEDGLWT#R	1.775	-4.41	15	149.856	0	0	0	0
Q9BQE9	BCL7B	BCL7B_HUMAN B-cell CLL/lymphoma 7 protein family member B	FCVDQPT#VPQTASES	1.692	0.51	194	37.613	0	0	0	0
Q9BQE9	BCL7B	BCL7B_HUMAN B-cell CLL/lymphoma 7 protein family member B	FCVDQPTVPQT#ASES	1.756	0.41	198	37.613	0	0	0	0
Q9BQG0	MYBBP1A	MBB1A_HUMAN Myb-binding protein 1A	GNT#AEGCVHETQEK	2.266	0.35	938	50.686	0	0	0	0
Q9BQP7	MGME1	MGME1_HUMAN Mitochondrial genome maintenance exonuclease 1	GVAQT#PGSVEEDALLCGPVSK	2.876	0.32	68	40.309	0	0	0	0
Q9BQP7	MGME1	MGME1_HUMAN Mitochondrial genome maintenance exonuclease 1	GVAQTPGS#VEEDALLCGPVSK	2.429	-0.14	71	15.288	0	0	0	0
Q9BS26	ERP44	ERP44_HUMAN Endoplasmic reticulum resident protein 44	EFHHGPDPT#DT#APGEQAQDVASSPPESSFQK	4.01	-0.96	367	126.889	369	126.889	0	0
Q9BS26	ERP44	ERP44_HUMAN Endoplasmic reticulum resident protein 44	EFHHGPDPTDT#APGEQAQDVASSPPESSFQK	3.584	1.28	369	40.309	0	0	0	0
Q9BS26	ERP44	ERP44_HUMAN Endoplasmic reticulum resident protein 44	LHREFHHGPDPTDT#APGEQAQDVASSPPESSFQK	3.768	5.05	369	40.937	0	0	0	0
Q9BS26	ERP44	ERP44_HUMAN Endoplasmic reticulum resident protein 44	EFHHGPDPTDTAPGEQAQDVAS#SPPESSFQK	3.345	0.43	380	21.26	0	0	0	0
Q9BS26	ERP44	ERP44_HUMAN Endoplasmic reticulum resident protein 44	LHREFHHGPDPTDTAPGEQAQDVAS#SPPESSFQK	4.101	-0.47	380	58.215	0	0	0	0
Q9BS26	ERP44	ERP44_HUMAN Endoplasmic reticulum resident protein 44	EFHHGPDPTDTAPGEQAQDVAS#S#PPESSFQK	3.294	-0.17	380	107.405	381	107.405	0	0
Q9BS26	ERP44	ERP44_HUMAN Endoplasmic reticulum resident protein 44	EFHHGPDPTDTAPGEQAQDVASS#PPESSFQK	3.585	1.02	381	21.26	0	0	0	0
Q9BSA9	TMEM175	TM175_HUMAN Transmembrane protein 175	TPEQALDT#PGDCPPGR	1.7	-2.69	13	31.351	0	0	0	0
Q9BSJ2	TUBGCP2	GCP2_HUMAN Gamma-tubulin complex component 2	LS#IYSTSDCEHGMASVISR	2.376	-0.65	841	33.918	0	0	0	0
Q9BSJ8	ESYT1	ESYT1_HUMAN Extended synaptotagmin-1	LGT#QTFCSR	2.001	-0.38	366	37.613	0	0	0	0
Q9BSJ8	ESYT1	ESYT1_HUMAN Extended synaptotagmin-1	LGTQT#FCSR	1.808	-0.68	368	44.274	0	0	0	0
Q9BSQ5	CCM2	CCM2_HUMAN Malcavernin	T#AQDPGISPSQSLCAESSR	3.216	-0.21	157	43.596	0	0	0	0
Q9BSQ5	CCM2	CCM2_HUMAN Malcavernin	TAQDPGIS#PSQSLCAESSR	2.107	1.71	164	31.351	0	0	0	0
Q9BT09	CNPY3	CNPY3_HUMAN Protein canopy homolog 3	AS#PLTHSPPDEL	1.207	0.08	268	40.309	0	0	0	0
Q9BTA9	WAC	WAC_HUMAN WW domain-containing adapter protein with coiled-coil	IS#TPQTNTVPIKPLISTPPVSSQPK	2.03	-0.89	456	23.016	0	0	0	0
Q9BTC0	DIDO1	DIDO1_HUMAN Death-inducer obliterator 1	WRPGDADGT#DCTSIGTIEQK	2.376	1.44	348	17.028	0	0	0	0
Q9BTC0	DIDO1	DIDO1_HUMAN Death-inducer obliterator 1	T#APSSSCTAVASAASRPDSTHMVEAR	4.033	2.84	970	37.613	0	0	0	0
Q9BTC0	DIDO1	DIDO1_HUMAN Death-inducer obliterator 1	VLSSLKPAAPSPATAAT#TAAAASTAASSTASSASK	7.315	1.91	1291	20.016	0	0	0	0
Q9BTC0	DIDO1	DIDO1_HUMAN Death-inducer obliterator 1	VLSSLKPAAPSPATAAT#T#AAAASTAASSTASSASK	5.472	-2.31	1291	28.55	1292	14.946	0	0
Q9BTC0	DIDO1	DIDO1_HUMAN Death-inducer obliterator 1	VLSSLKPAAPSPATAATT#AAAASTAASSTASSASK	3.384	-0.34	1292	20.016	0	0	0	0
Q9BTE3	MCMBP	MCMBP_HUMAN Mini-chromosome maintenance complex-binding protein	QAGS#VGGLQWCGEPK	1.516	0.45	193	26.454	0	0	0	0
Q9BWN1	PRR14	PRR14_HUMAN Proline-rich protein 14	IAIS#EAEQSGAAEGTASVSPRPPIR	3.787	-0.64	289	89.575	0	0	0	0
Q9BWU0	SLC4A1AP	NADAP_HUMAN Kanadaptin	ASGPDGECDS#NGPGFYLYDLGSTHGTFLNK	2.284	-0.39	226	18.266	0	0	0	0
Q9BWU0	SLC4A1AP	NADAP_HUMAN Kanadaptin	ETQTHENMSQLS#EEEQNKDYQDCSK	3.638	1.76	712	58.868	0	0	0	0
Q9BWU0	SLC4A1AP	NADAP_HUMAN Kanadaptin	T#TSLCAGPSASK	2.357	-0.94	726	23.016	0	0	0	0
Q9BWU0	SLC4A1AP	NADAP_HUMAN Kanadaptin	TTS#LCAGPSASK	2.13	-0.87	728	21.26	0	0	0	0
Q9BWU0	SLC4A1AP	NADAP_HUMAN Kanadaptin	TTS#LCAGPSASKNEYEK	4.307	-1.48	728	21.26	0	0	0	0
Q9BX84	TRPM6	TRPM6_HUMAN Transient receptor potential cation channel subfamily M member 6	RNDYS#PER	1.646	-0.98	1986	1000	0	0	0	0
Q9BXJ9	NAA15	NAA15_HUMAN N-alpha-acetyltransferase 15, NatA auxiliary subunit	EALEHLCT#YEK	1.677	1.51	215	23.016	0	0	0	0
Q9BXP2	SLC12A9	S12A9_HUMAN Solute carrier family 12 member 9	DLGPTLLVHGVTPVTCT#DL	3.222	-0.48	912	20.016	0	0	0	0
Q9BXW7	CECR5	CECR5_HUMAN Cat eye syndrome critical region protein 5	DLCFS#PGLMEASHVVNDVNEAVQLVFR	5.024	0.27	394	44.274	0	0	0	0
Q9BXW7	CECR5	CECR5_HUMAN Cat eye syndrome critical region protein 5	DLCFSPGLMEAS#HVVNDVNEAVQLVFR	3.919	-0.78	401	28.162	0	0	0	0
Q9BYG3	NIFK	MK67I_HUMAN MKI67 FHA domain-interacting nucleolar phosphoprotein	TVDS#QGPTPVCTPTFLER	3.019	0.34	230	31.351	0	0	0	0
Q9BYG3	NIFK	MK67I_HUMAN MKI67 FHA domain-interacting nucleolar phosphoprotein	TVDSQGPT#PVCTPTFLER	3.285	-1.04	234	40.309	0	0	0	0
Q9BYG3	NIFK	MK67I_HUMAN MKI67 FHA domain-interacting nucleolar phosphoprotein	QPIS#CVKEEIQETQTPTHSR	2.099	-0.7	268	20.016	0	0	0	0
Q9BYG5	PARD6B	PAR6B_HUMAN Partitioning defective 6 homolog beta	HGAGSGCLGT#MEVK	1.873	-1.2	16	33.918	0	0	0	0
Q9BYJ9	YTHDF1	YTHD1_HUMAN YTH domain family protein 1	IGDVS#SSAVK	2.04	0.19	196	20.016	0	0	0	0
Q9BZL6	PRKD2	KPCD2_HUMAN Serine/threonine-protein kinase D2	LGTS#ESLPCTAEELSR	2.015	0	212	20.016	0	0	0	0
Q9C0C2	TNKS1BP1	TB182_HUMAN 182 kDa tankyrase-1-binding protein	DTQS#PSTCSEGLLGWSQK	3.087	-2.04	712	23.016	0	0	0	0
Q9C0C2	TNKS1BP1	TB182_HUMAN 182 kDa tankyrase-1-binding protein	NLEVS#SCVGSGGSSEAR	1.73	0.05	1173	20.016	0	0	0	0
Q9C0C2	TNKS1BP1	TB182_HUMAN 182 kDa tankyrase-1-binding protein	NLEVSS#CVGSGGSSEAR	2.847	-1.01	1174	52.041	0	0	0	0
Q9C0C2	TNKS1BP1	TB182_HUMAN 182 kDa tankyrase-1-binding protein	DLEVT#CDPDSGGSQGLR	2.648	-0.08	1323	23.016	0	0	0	0
Q9C0C2	TNKS1BP1	TB182_HUMAN 182 kDa tankyrase-1-binding protein	GCGVGQMDWT#QDLAPQNVELFGAPSEAR	3.387	0.33	1345	13.56	0	0	0	0
Q9C0C2	TNKS1BP1	TB182_HUMAN 182 kDa tankyrase-1-binding protein	EHGVGGVS#QCPEPGLR	3.648	-4.01	1371	20.016	0	0	0	0
Q9C0D5	TANC1	TANC1_HUMAN Protein TANC1	HPAS#LTSSGSSGSPSSSIK	3.522	0.07	1659	17.028	0	0	0	0
Q9C0F1	CEP44	CEP44_HUMAN Centrosomal protein of 44 kDa	KSEVERPASIPLS#SGYSTASSDSTPR	2.848	-1.41	335	20.016	0	0	0	0
Q9C0F1	CEP44	CEP44_HUMAN Centrosomal protein of 44 kDa	SEVERPASIPLS#SGYSTASSDSTPR	2.701	-2.13	335	20.016	0	0	0	0
Q9C0I1	MTMR12	MTMRC_HUMAN Myotubularin-related protein 12	YVQEDS#CQHGVYGR	2.248	0.91	66	20.016	0	0	0	0
Q9GZN7	ROGDI	ROGDI_HUMAN Protein rogdi homolog	QENFILGS#CGTDQVK	2.002	0.6	65	20.016	0	0	0	0
Q9GZP4	PITHD1	PITH1_HUMAN PITH domain-containing protein 1	RHEVTICNYEAS#ANPADHR	5.5	0.05	192	88.334	0	0	0	0
Q9GZR7	DDX24	DDX24_HUMAN ATP-dependent RNA helicase DDX24	SESALS#CLSK	1.47	4.52	831	65.076	0	0	0	0
Q9H0D6	XRN2	XRN2_HUMAN 5'-3' exoribonuclease 2	HDELADS#LPCAEGEFIFLR	1.705	-2.06	293	15.288	0	0	0	0
Q9H0E9	BRD8	BRD8_HUMAN Bromodomain-containing protein 8	LLEAGPT#QFTTPLASFTTVASEPPVK	1.394	0.85	276	15.661	0	0	0	0
Q9H0E9	BRD8	BRD8_HUMAN Bromodomain-containing protein 8	LLEAGPTQFT#TPLASFTTVASEPPVK	4.135	0.26	279	20.016	0	0	0	0
Q9H0E9	BRD8	BRD8_HUMAN Bromodomain-containing protein 8	LLEAGPTQFTT#PLASFTTVASEPPVK	1.652	0.52	280	20.016	0	0	0	0
Q9H158	PCDHAC1	PCDC1_HUMAN Protocadherin alpha-C1	AGMHS#SVHLEEAGILRAGPGGPDQQWPT#VSS#ATPEPEAGEVSPPVGAGVNSNSWTFK	2.359	3.08	831	23.016	854	0	857	0
Q9H1A4	ANAPC1	APC1_HUMAN Anaphase-promoting complex subunit 1	FSEQGGT#PQNVATSSSLTAHLR	2.033	-1.81	291	45.171	0	0	0	0
Q9H1B5	XYLT2	XYLT2_HUMAN Xylosyltransferase 2	AES#PGVPVAK	1.386	-0.74	87	1000	0	0	0	0
Q9H1B7	IRF2BPL	I2BPL_HUMAN Interferon regulatory factor 2-binding protein-like	S#RFEYPPPPVSLGSSSHTAR	3.211	0.48	169	172.46	0	0	0	0
Q9H1B7	IRF2BPL	I2BPL_HUMAN Interferon regulatory factor 2-binding protein-like	FEYPPPPVS#LGSSSHTAR	3.208	0.2	179	33.918	0	0	0	0
Q9H1B7	IRF2BPL	I2BPL_HUMAN Interferon regulatory factor 2-binding protein-like	SRFEYPPPPVS#LGSSSHTAR	3.543	1.64	179	54.711	0	0	0	0
Q9H1P3	OSBPL2	OSBL2_HUMAN Oxysterol-binding protein-related protein 2	AS#CQPQPLER	1.809	-0.28	121	23.016	0	0	0	0
Q9H270	VPS11	VPS11_HUMAN Vacuolar protein sorting-associated protein 11 homolog	CSNDS#FSVIADYFGR	2.505	0.38	894	37.613	0	0	0	0
Q9H2G2	SLK	SLK_HUMAN STE20-like serine/threonine-protein kinase	MT#GESECLNPSTQSR	2.82	1.26	1207	65.076	0	0	0	0
Q9H2G2	SLK	SLK_HUMAN STE20-like serine/threonine-protein kinase	MTGES#ECLNPSTQSR	2.65	0.62	1210	35.567	0	0	0	0
Q9H2P0	ADNP	ADNP_HUMAN Activity-dependent neuroprotector homeobox protein	LGLGGNAPVS#IPQQSQSVK	2.655	0.52	358	133.374	0	0	0	0
Q9H2P0	ADNP	ADNP_HUMAN Activity-dependent neuroprotector homeobox protein	S#PSLSQSQASR	2.193	0.71	409	60.621	0	0	0	0
Q9H2U1	DHX36	DHX36_HUMAN Probable ATP-dependent RNA helicase DHX36	NT#PCSENKLDIQEK	2.628	-1.48	133	37.613	0	0	0	0
Q9H334	FOXP1	FOXP1_HUMAN Forkhead box protein P1	SASEASPQS#LPHTPTTPTAPLTPVTQGPSVITTTSMHTVGPIR	7.93	1.71	402	15.288	0	0	0	0
Q9H334	FOXP1	FOXP1_HUMAN Forkhead box protein P1	SASEASPQSLPHTPTTPT#APLTPVTQGPSVITTTSMHTVGPIR	4.461	-0.27	411	18.266	0	0	0	0
Q9H334	FOXP1	FOXP1_HUMAN Forkhead box protein P1	YNVPIS#SADIAQNQEFYK	2.9	-0.99	448	44.274	0	0	0	0
Q9H334	FOXP1	FOXP1_HUMAN Forkhead box protein P1	YSDKYNVPIS#SADIAQNQEFYK	3.326	-0.43	448	20.016	0	0	0	0
Q9H3S7	PTPN23	PTN23_HUMAN Tyrosine-protein phosphatase non-receptor type 23	NHLPQDSQDLVLGGDVPIS#SIQATIAK	2.936	0.71	1496	21.26	0	0	0	0
Q9H3U1	UNC45A	UN45A_HUMAN Protein unc-45 homolog A	CGDYGGALAAYT#QALGLDATPQDQAVLHR	4.721	-1.99	45	63.992	0	0	0	0
Q9H4A3	WNK1	WNK1_HUMAN Serine/threonine-protein kinase WNK1	QPIPAS#SMPQQIGIPTSSLTQVVHSAGR	4.662	-0.22	1234	21.26	0	0	0	0
Q9H4A3	WNK1	WNK1_HUMAN Serine/threonine-protein kinase WNK1	QPIPAS#S#MPQQIGIPTSSLTQVVHSAGR	3.429	0.18	1234	75.261	1235	77.307	0	0
Q9H4A3	WNK1	WNK1_HUMAN Serine/threonine-protein kinase WNK1	QPIPASSMPQQIGIPT#SSLTQVVHSAGR	3.561	-1.52	1244	95.097	0	0	0	0
Q9H4A3	WNK1	WNK1_HUMAN Serine/threonine-protein kinase WNK1	TLSPEMITVTSAVGPVS#MAAPTAITEAGTQPQK	1.322	0.82	1819	14.061	0	0	0	0
Q9H4A3	WNK1	WNK1_HUMAN Serine/threonine-protein kinase WNK1	EGPVLAT#SSGAGVFK	3.013	-0.44	1848	23.016	0	0	0	0
Q9H4A3	WNK1	WNK1_HUMAN Serine/threonine-protein kinase WNK1	FQVS#VAADGAQK	2.799	-0.07	1863	1000	0	0	0	0
Q9H4A3	WNK1	WNK1_HUMAN Serine/threonine-protein kinase WNK1	FQVT#TTANK	1.241	-0.38	1949	20.016	0	0	0	0
Q9H4A3	WNK1	WNK1_HUMAN Serine/threonine-protein kinase WNK1	S#ISNPPGSNLR	1.733	-0.06	2370	44.274	0	0	0	0
Q9H4A5	GOLPH3L	GLP3L_HUMAN Golgi phosphoprotein 3-like	DKEGYT#SFWNDCISSGLR	2.227	-0.06	64	20.016	0	0	0	0
Q9H4A5	GOLPH3L	GLP3L_HUMAN Golgi phosphoprotein 3-like	DKEGYTS#FWNDCISSGLR	2.222	-2.09	65	20.016	0	0	0	0
Q9H4B0	OSGEPL1	OSGP2_HUMAN Probable tRNA N6-adenosine threonylcarbamoyltransferase, mitochondrial	EVGEAS#IK	1.266	-0.48	404	1000	0	0	0	0
Q9H4F8	SMOC1	SMOC1_HUMAN SPARC-related modular calcium-binding protein 1	VYS#CDQER	1.503	0.04	226	20.016	0	0	0	0
Q9H4G0	EPB41L1	E41L1_HUMAN Band 4.1-like protein 1	DYFGLT#FCDADSQK	1.855	-0.11	141	44.274	0	0	0	0
Q9H4G0	EPB41L1	E41L1_HUMAN Band 4.1-like protein 1	S#LSPIIGK	1.641	-0.66	782	20.016	0	0	0	0
Q9H4G0	EPB41L1	E41L1_HUMAN Band 4.1-like protein 1	DVLTS#TYGATAETLSTSTTTHVTK	5.272	-4.69	794	20.016	0	0	0	0
Q9H4G0	EPB41L1	E41L1_HUMAN Band 4.1-like protein 1	DVLTST#YGATAETLSTSTTTHVTK	2.403	3.97	795	23.016	0	0	0	0
Q9H4I2	ZHX3	ZHX3_HUMAN Zinc fingers and homeoboxes protein 3	LS#TGEMEVR	1.464	-0.43	219	23.016	0	0	0	0
Q9H4I2	ZHX3	ZHX3_HUMAN Zinc fingers and homeoboxes protein 3	EGDHS#FINGAVPVSQASASSAK	2.917	1.26	231	187.405	0	0	0	0
Q9H4I2	ZHX3	ZHX3_HUMAN Zinc fingers and homeoboxes protein 3	EGDHSFINGAVPVS#QASASSAK	4.03	-0.08	240	154.712	0	0	0	0
Q9H4I2	ZHX3	ZHX3_HUMAN Zinc fingers and homeoboxes protein 3	AMIPGDHSSIIIDS#VPEVSFSPSSK	1.946	1.68	570	49.067	0	0	0	0
Q9H7D0	DOCK5	DOCK5_HUMAN Dedicator of cytokinesis protein 5	KSGIPTSEPGS#Q	1.984	0.28	1869	90.892	0	0	0	0
Q9H814	PHAX	PHAX_HUMAN Phosphorylated adapter RNA export protein	AFQNT#ATACAPVSHYR	2.454	-2.05	47	60.621	0	0	0	0
Q9H8G2	CAAP1	CAAP1_HUMAN Caspase activity and apoptosis inhibitor 1	MGSDLVS#QQDICIDSASSVR	3.064	-0.69	221	77.206	0	0	0	0
Q9H9A5	CNOT10	CNO10_HUMAN CCR4-NOT transcription complex subunit 10	NSNQLGGNT#ESSESSETCSSK	3.12	-0.64	495	45.171	0	0	0	0
Q9H9Z2	LIN28A	LN28A_HUMAN Protein lin-28 homolog A	EEEEEIHS#PT#LLPEAQN	1.281	1.66	200	1000	202	1000	0	0
Q9HAP2	MLXIP	MLXIP_HUMAN MLX-interacting protein	EGMLAS#TVSQSNVVIAPAAIAR	4.749	0.83	602	23.016	0	0	0	0
Q9HAP2	MLXIP	MLXIP_HUMAN MLX-interacting protein	EGMLAS#T#VSQSNVVIAPAAIAR	3.412	1.5	602	33.918	603	37.613	0	0
Q9HAP2	MLXIP	MLXIP_HUMAN MLX-interacting protein	EGMLAST#VSQSNVVIAPAAIAR	3.72	1.53	603	37.613	0	0	0	0
Q9HAP2	MLXIP	MLXIP_HUMAN MLX-interacting protein	EGMLASTVS#QS#NVVIAPAAIAR	2.763	-0.64	605	16.522	607	13.803	0	0
Q9HAU0	PLEKHA5	PKHA5_HUMAN Pleckstrin homology domain-containing family A member 5	IVNVS#LADLR	2.037	0.65	382	1000	0	0	0	0
Q9HAV4	XPO5	XPO5_HUMAN Exportin-5	DS#LDQFDCK	1.446	0.14	1125	106.241	0	0	0	0
Q9HAV7	GRPEL1	GRPE1_HUMAN GrpE protein homolog 1, mitochondrial	AT#QCVPKEEIKDDNPHLK	5.21	-0.17	122	17.028	0	0	0	0
Q9HB71	CACYBP	CYBP_HUMAN Calcyclin-binding protein	WDYLT#QVEKECK	1.959	1.32	167	64.776	0	0	0	0
Q9HBD1	RC3H2	RC3H2_HUMAN Roquin-2	VGVNNTVT#T#TAGNVISVIGSTETTGK	3.721	8.07	470	17.602	471	36.529	0	0
Q9HBD1	RC3H2	RC3H2_HUMAN Roquin-2	VGVNNTVTTT#AGNVISVIGSTETTGK	4.091	-1.47	472	45.171	0	0	0	0
Q9HBD1	RC3H2	RC3H2_HUMAN Roquin-2	T#TVPLPR	1.24	-0.78	755	23.016	0	0	0	0
Q9HBJ7	USP29	UBP29_HUMAN Ubiquitin carboxyl-terminal hydrolase 29	ADLNHLGALGS#DNPGNK	1.512	-0.61	789	1000	0	0	0	0
Q9HBM6	TAF9B	TAF9B_HUMAN Transcription initiation factor TFIID subunit 9B	LS#VGAVSSKPTTPTIATPQTVSVPNK	3.183	-1.7	147	89.261	0	0	0	0
Q9HBM6	TAF9B	TAF9B_HUMAN Transcription initiation factor TFIID subunit 9B	LSVGAVSSKPTT#PTIATPQTVSVPNK	3.651	-0.1	157	20.016	0	0	0	0
Q9HBM6	TAF9B	TAF9B_HUMAN Transcription initiation factor TFIID subunit 9B	LSVGAVSSKPTTPT#IATPQTVSVPNK	3.364	-0.1	159	37.613	0	0	0	0
Q9HBM6	TAF9B	TAF9B_HUMAN Transcription initiation factor TFIID subunit 9B	VAT#PMSVTSQR	2.506	-1.71	174	77.206	0	0	0	0
Q9HC36	RNMTL1	RMTL1_HUMAN RNA methyltransferase-like protein 1	AS#DHGWVCDQR	1.424	0.36	303	126.914	0	0	0	0
Q9HC52	CBX8	CBX8_HUMAN Chromobox protein homolog 8	RQDSDLVQCGVT#SPSSAEATGK	3.475	-0.15	264	54.711	0	0	0	0
Q9HC84	MUC5B	MUC5B_HUMAN Mucin-5B	APPAS#TTAVPTLSEGLTSPR	2.973	-0.09	1646	20.016	0	0	0	0
Q9HC84	MUC5B	MUC5B_HUMAN Mucin-5B	AT#GSVATPSSTPGTAHTTK	3.609	-0.98	3290	17.028	0	0	0	0
Q9HCC0	MCCC2	MCCB_HUMAN Methylcrotonoyl-CoA carboxylase beta chain, mitochondrial	AATGEEVS#AEDLGGADLHCR	3.244	-0.21	256	89.261	0	0	0	0
Q9HCD5	NCOA5	NCOA5_HUMAN Nuclear receptor coactivator 5	QPLGAT#SGASLK	1.324	0.28	394	23.016	0	0	0	0
Q9HCD5	NCOA5	NCOA5_HUMAN Nuclear receptor coactivator 5	T#QPSSQPLQSGQVLPSATPTPSAPPTSQQELQAK	1.464	0.27	401	22.78	0	0	0	0
Q9HCD5	NCOA5	NCOA5_HUMAN Nuclear receptor coactivator 5	TQPSSQPLQS#GQVLPSATPTPSAPPTSQQELQAK	2.805	-0.66	410	13.33	0	0	0	0
Q9HCD5	NCOA5	NCOA5_HUMAN Nuclear receptor coactivator 5	TQPSSQPLQSGQVLPS#ATPTPSAPPTSQQELQAK	3.157	0.12	416	40.937	0	0	0	0
Q9HCD5	NCOA5	NCOA5_HUMAN Nuclear receptor coactivator 5	LAPAS#NMTSQRPVSSTGINFDNPSVQK	2.846	-2.29	520	25.303	0	0	0	0
Q9HCD6	TANC2	TANC2_HUMAN Protein TANC2	YQS#SQGDIGVSQSR	2.768	-0.62	1646	20.016	0	0	0	0
Q9HCD6	TANC2	TANC2_HUMAN Protein TANC2	YQSS#QGDIGVSQSR	2.734	-0.05	1647	20.016	0	0	0	0
Q9HCD6	TANC2	TANC2_HUMAN Protein TANC2	SCDELS#PVSPTQGGYPSEPTR	2.099	0.76	1824	33.918	0	0	0	0
Q9HCD6	TANC2	TANC2_HUMAN Protein TANC2	VS#QASSYPDVK	1.817	-1.82	1939	65.076	0	0	0	0
Q9HCH5	SYTL2	SYTL2_HUMAN Isoform 8 of Synaptotagmin-like protein 2	S#AEDDEKPDQKPVTNECVPR	1.757	-1.19	857	113.986	0	0	0	0
Q9HCJ0	TNRC6C	TNR6C_HUMAN Trinucleotide repeat-containing gene 6C protein	APSGPGVWGDSIS#STAVSTAAAAK	4.125	0.85	542	20.016	0	0	0	0
Q9HCJ0	TNRC6C	TNR6C_HUMAN Trinucleotide repeat-containing gene 6C protein	APSGPGVWGDSISS#TAVSTAAAAK	3.094	0.85	543	20.016	0	0	0	0
Q9HCJ0	TNRC6C	TNR6C_HUMAN Trinucleotide repeat-containing gene 6C protein	FLAQGQALPPT#SSWQSSSASSQPR	3.13	-0.54	1602	20.016	0	0	0	0
Q9HCK8	CHD8	CHD8_HUMAN Chromodomain-helicase-DNA-binding protein 8	APPSSSVTGAHVAQIQAQGIT#STAQPLVAGTANGGK	5.845	4.8	184	21.26	0	0	0	0
Q9NP61	ARFGAP3	ARFG3_HUMAN ADP-ribosylation factor GTPase-activating protein 3	LANT#CFNEIEK	2.389	2.39	240	23.016	0	0	0	0
Q9NP73	ALG13	ALG13_HUMAN Putative bifunctional UDP-N-acetylglucosamine transferase and deubiquitinase ALG13	ADLVIS#HAGAGSCLETLEK	2.434	-0.72	79	83.991	0	0	0	0
Q9NPF5	DMAP1	DMAP1_HUMAN DNA methyltransferase 1-associated protein 1	AGVLGGPATPAS#GPGPASAEPAVTEPGLGPDPK	3.733	0.67	412	45.171	0	0	0	0
Q9NPG3	UBN1	UBN1_HUMAN Ubinuclein-1	LLT#SPSLKPSAVSSVTSSTSLSK	1.737	-0.57	989	20.016	0	0	0	0
Q9NQC3	RTN4	RTN4_HUMAN Reticulon-4	LPEDDEPPARPPPPPPASVSPQAEPVWT#PPAPAPAAPPSTPAAPK	4.06	-0.95	160	13.803	0	0	0	0
Q9NQC3	RTN4	RTN4_HUMAN Reticulon-4	YS#NSALGHVNCTIK	3.182	0.28	1092	60.621	0	0	0	0
Q9NQC3	RTN4	RTN4_HUMAN Reticulon-4	YSNS#ALGHVNCTIK	3.238	1.21	1094	17.602	0	0	0	0
Q9NQW6	ANLN	ANLN_HUMAN Actin-binding protein anillin	QNSVQEQPGT#ACLSK	3.242	0.26	232	17.028	0	0	0	0
Q9NQX3	GPHN	GEPH_HUMAN Gephyrin	LST#ASCPTPK	1.908	-2.26	281	44.274	0	0	0	0
Q9NQX3	GPHN	GEPH_HUMAN Gephyrin	VT#TGAPIPCGADAVVQVEDTELIR	2.479	-0.16	412	28.162	0	0	0	0
Q9NR09	BIRC6	BIRC6_HUMAN Baculoviral IAP repeat-containing protein 6	LQWEIVANVLEDT#VKDLEELGANPCLTNSK	3.206	0.47	531	23.831	0	0	0	0
Q9NRY4	ARHGAP35	RHG35_HUMAN Rho GTPase-activating protein 35	SSHCGSNNS#VLLELPIGLHK	3.169	0.13	819	13.113	0	0	0	0
Q9NS66	GPR173	GP173_HUMAN Probable G-protein coupled receptor 173	QNGHAAS#R	1.424	-8.48	269	1000	0	0	0	0
Q9NS86	LANCL2	LANC2_HUMAN LanC-like protein 2	VT#CDQTYLLR	1.792	-2.75	120	23.016	0	0	0	0
Q9NS86	LANCL2	LANC2_HUMAN LanC-like protein 2	S#VVCQESDLPDELLYGR	3.076	5	184	18.266	0	0	0	0
Q9NS86	LANCL2	LANC2_HUMAN LanC-like protein 2	SVVCQES#DLPDELLYGR	2.66	0.98	190	15.661	0	0	0	0
Q9NS98	SEMA3G	SEM3G_HUMAN Semaphorin-3G	QMLYVGS#R	1.777	-5.3	510	1000	0	0	0	0
Q9NSD9	FARSB	SYFB_HUMAN Phenylalanine--tRNA ligase beta subunit	EYT#ACELMNIYK	1.666	7.71	193	44.274	0	0	0	0
Q9NTZ6	RBM12	RBM12_HUMAN RNA-binding protein 12	S#GPPPSSGMSSR	1.261	-0.32	105	110.37	0	0	0	0
Q9NTZ6	RBM12	RBM12_HUMAN RNA-binding protein 12	VNLPT#T#VS#NFNNPSPSVVTATTSVHESNK	2.392	0.95	121	26.454	122	27.436	124	29.834
Q9NTZ6	RBM12	RBM12_HUMAN RNA-binding protein 12	VNLPTTVS#NFNNPSPSVVTATTSVHESNK	4.563	2.07	124	65.597	0	0	0	0
Q9NTZ6	RBM12	RBM12_HUMAN RNA-binding protein 12	VNLPTTVS#NFNNPS#PSVVTATTSVHESNK	3.841	-1.08	124	26.454	130	26.454	0	0
Q9NTZ6	RBM12	RBM12_HUMAN RNA-binding protein 12	VNLPTTVS#NFNNPS#PSVVTATT#SVHESNK	5.402	0.54	124	36.529	130	200.631	138	0
Q9NTZ6	RBM12	RBM12_HUMAN RNA-binding protein 12	VNLPTTVSNFNNPS#PS#VVTATTSVHESNK	1.747	-0.89	130	26.769	132	44.099	0	0
Q9NUQ3	TXLNG	TXLNG_HUMAN Gamma-taxilin	NLVS#PAYCTQESR	2.054	-0.25	97	93.8	0	0	0	0
Q9NUQ3	TXLNG	TXLNG_HUMAN Gamma-taxilin	DLAT#PVMQPCTALDSHK	2.475	1.09	474	149.654	0	0	0	0
Q9NUQ6	SPATS2L	SPS2L_HUMAN SPATS2-like protein	SDGLQWS#AEQPCNPSKPK	1.587	0.18	180	29.384	0	0	0	0
Q9NUQ6	SPATS2L	SPS2L_HUMAN SPATS2-like protein	IEVSTDAAVLS#VPAVTLVA	2.111	4.12	550	16.069	0	0	0	0
Q9NUQ8	ABCF3	ABCF3_HUMAN ATP-binding cassette sub-family F member 3	IT#ENYDCGTK	1.242	-0.35	97	106.134	0	0	0	0
Q9NVH6	TMLHE	TMLH_HUMAN Trimethyllysine dioxygenase, mitochondrial	SLDT#ASVDLCIKPK	1.566	-1.97	97	37.613	0	0	0	0
Q9NVM6	DNAJC17	DJC17_HUMAN DnaJ homolog subfamily C member 17	QAQAQESEEEEES#R	1.344	1.09	118	27.791	0	0	0	0
Q9NX05	FAM120C	F120C_HUMAN Constitutive coactivator of PPAR-gamma-like protein 2	SDHRLPAPS#QCALSR	3.994	-0.04	1054	37.613	0	0	0	0
Q9NXV6	CDKN2AIP	CARF_HUMAN CDKN2A-interacting protein	AS#AQQENSSTCIGSAIK	1.708	-1.94	169	27.791	0	0	0	0
Q9NXV6	CDKN2AIP	CARF_HUMAN CDKN2A-interacting protein	S#SSSTNTSLLTSK	2.218	-1.14	349	20.016	0	0	0	0
Q9NXV6	CDKN2AIP	CARF_HUMAN CDKN2A-interacting protein	SSS#STNTSLLTSK	3.123	-1.5	351	21.26	0	0	0	0
Q9NYH9	UTP6	UTP6_HUMAN U3 small nucleolar RNA-associated protein 6 homolog	LLS#ECQYK	1.75	-0.73	368	72.049	0	0	0	0
Q9NYJ8	TAB2	TAB2_HUMAN TGF-beta-activated kinase 1 and MAP3K7-binding protein 2	T#SSTSSSVNSQTLNR	3.214	-0.27	348	37.613	0	0	0	0
Q9NYJ8	TAB2	TAB2_HUMAN TGF-beta-activated kinase 1 and MAP3K7-binding protein 2	TSS#TSSSVNSQTLNR	2.967	0.63	350	21.26	0	0	0	0
Q9NYJ8	TAB2	TAB2_HUMAN TGF-beta-activated kinase 1 and MAP3K7-binding protein 2	VVVT#QPNTK	1.53	-0.59	456	37.613	0	0	0	0
Q9NYK5	MRPL39	RM39_HUMAN 39S ribosomal protein L39, mitochondrial	FLT#FKDCDPGEVNK	2.538	0.68	129	71.586	0	0	0	0
Q9NYL9	TMOD3	TMOD3_HUMAN Tropomodulin-3	FCNIMGS#SNGVDQEHFSNVVK	1.294	0.04	155	33.2	0	0	0	0
Q9NYV4	CDK12	CDK12_HUMAN Cyclin-dependent kinase 12	T#S#AVSSQANSQPPVQVSVK	3.955	0.95	592	69.347	593	69.347	0	0
Q9NYV4	CDK12	CDK12_HUMAN Cyclin-dependent kinase 12	TSAVS#SQANSQPPVQVSVK	3.724	3.69	596	23.016	0	0	0	0
Q9NYV4	CDK12	CDK12_HUMAN Cyclin-dependent kinase 12	TSAVS#S#QANSQPPVQVSVK	3.217	-1.63	596	15.288	597	15.661	0	0
Q9NYV4	CDK12	CDK12_HUMAN Cyclin-dependent kinase 12	TSAVSS#QANSQPPVQVSVK	2.687	0.6	597	20.016	0	0	0	0
Q9NYV4	CDK12	CDK12_HUMAN Cyclin-dependent kinase 12	TSAVSSQANS#QPPVQVSVK	1.852	-0.24	601	47.631	0	0	0	0
Q9NYV4	CDK12	CDK12_HUMAN Cyclin-dependent kinase 12	LQNYGELGPGT#TGASSSGAGLHWGGPTQSSAYGK	4.441	0.17	1447	21.26	0	0	0	0
Q9NZB2	FAM120A	F120A_HUMAN Constitutive coactivator of PPAR-gamma-like protein 1	VAAAS#GHCGAFSGSDSSR	3.262	-0.71	916	54.711	0	0	0	0
Q9NZI5	GRHL1	GRHL1_HUMAN Grainyhead-like protein 1 homolog	GHLTAPDT#TVTVSIATMPTHSIK	5.552	-0.25	143	20.016	0	0	0	0
Q9NZI5	GRHL1	GRHL1_HUMAN Grainyhead-like protein 1 homolog	GHLTAPDTT#VTVSIATMPTHSIK	3.236	-0.35	144	20.016	0	0	0	0
Q9NZI5	GRHL1	GRHL1_HUMAN Grainyhead-like protein 1 homolog	GHLTAPDTTVT#VSIATMPTHSIK	3.257	-0.96	146	37.613	0	0	0	0
Q9NZJ6	COQ3	COQ3_HUMAN Hexaprenyldihydroxybenzoate methyltransferase, mitochondrial	GET#EELQANACTNPAVHEK	2.512	0.68	350	77.307	0	0	0	0
Q9NZL4	HSPBP1	HPBP1_HUMAN Hsp70-binding protein 1	LPLALPPAS#QGCSSGGGGGGGGGSSAGGSGNSRPPR	3.035	0.6	19	13.803	0	0	0	0
Q9NZM3	ITSN2	ITSN2_HUMAN Intersectin-2	AQS#LIDLGSSSSTSSTASLSGNSPK	4.976	-1.22	210	84.996	0	0	0	0
Q9NZM3	ITSN2	ITSN2_HUMAN Intersectin-2	AQSLIDLGS#SSSTSSTASLSGNSPK	5.575	0.88	216	88.668	0	0	0	0
Q9NZN8	CNOT2	CNOT2_HUMAN CCR4-NOT transcription complex subunit 2	S#LSQGTQLPSHVTPTTGVPTMSLHTPPSPSR	4.675	0.91	99	19.053	0	0	0	0
Q9NZN8	CNOT2	CNOT2_HUMAN CCR4-NOT transcription complex subunit 2	SLSQGT#QLPSHVTPTTGVPTMSLHTPPSPSR	4.433	-2.29	104	15.288	0	0	0	0
Q9NZN8	CNOT2	CNOT2_HUMAN CCR4-NOT transcription complex subunit 2	SLSQGTQLPS#HVTPTTGVPTMSLHTPPSPSR	3.326	0.44	108	29.384	0	0	0	0
Q9NZN8	CNOT2	CNOT2_HUMAN CCR4-NOT transcription complex subunit 2	SLSQGTQLPSHVT#PTTGVPTMSLHTPPSPSR	6.244	-0.55	111	28.956	0	0	0	0
Q9NZN8	CNOT2	CNOT2_HUMAN CCR4-NOT transcription complex subunit 2	SLSQGTQLPSHVTPTT#GVPTMSLHTPPSPSR	4.252	-0.63	114	39.793	0	0	0	0
Q9NZN8	CNOT2	CNOT2_HUMAN CCR4-NOT transcription complex subunit 2	SLSQGTQLPSHVTPTTGVPT#MSLHTPPSPSR	3.845	2.58	118	73.999	0	0	0	0
Q9NZN8	CNOT2	CNOT2_HUMAN CCR4-NOT transcription complex subunit 2	SSPS#IICMPK	1.81	-0.72	172	78.062	0	0	0	0
Q9NZP8	C1RL	C1RL_HUMAN Complement C1r subcomponent-like protein	DS#VSLRKNQSVNVFLGHTAIDEMLK	1.798	-0.08	290	40.309	0	0	0	0
Q9NZZ3	CHMP5	CHMP5_HUMAN Charged multivesicular body protein 5	APPPS#LTDCIGTVDSR	2.772	-0.03	16	37.613	0	0	0	0
Q9P0V9	2022-09-10	SEP10_HUMAN Septin-10	TTCMS#SQGSDDEQIKR	3.009	-0.94	24	17.602	0	0	0	0
Q9P1Y5	CAMSAP3	CAMP3_HUMAN Calmodulin-regulated spectrin-associated protein 3	GTEAS#PPQNNSGSSSPVFTFR	1.382	2.5	341	19.053	0	0	0	0
Q9P206	KIAA1522	K1522_HUMAN Uncharacterized protein KIAA1522	SPGASVSSS#LTSLCSSSSDPAPSDR	4.619	-0.16	570	37.613	0	0	0	0
Q9P206	KIAA1522	K1522_HUMAN Uncharacterized protein KIAA1522	SPGASVSSSLT#SLCSSSSDPAPSDR	4.97	-0.07	572	37.613	0	0	0	0
Q9P206	KIAA1522	K1522_HUMAN Uncharacterized protein KIAA1522	SPGASVSSSLTS#LCSSSSDPAPSDR	3.719	0.35	573	20.016	0	0	0	0
Q9P246	STIM2	STIM2_HUMAN Stromal interaction molecule 2	HTSCSSAGNDS#KPVQEAPSVAR	3.374	-0.13	705	13.113	0	0	0	0
Q9P287	BCCIP	BCCIP_HUMAN BRCA2 and CDKN1A-interacting protein	FNYS#VQEESDTCLGGK	2.333	0.99	267	47.631	0	0	0	0
Q9P2E5	CHPF2	CHPF2_HUMAN Chondroitin sulfate glucuronyltransferase	SPPGPPGAGPDPPS#PPGADPSR	2.344	0.19	648	44.624	0	0	0	0
Q9P2E9	RRBP1	RRBP1_HUMAN Ribosome-binding protein 1	S#KCEELSGLHGQLQEAR	4.407	-1.33	931	38.855	0	0	0	0
Q9P2E9	RRBP1	RRBP1_HUMAN Ribosome-binding protein 1	LTAEFEEAQTS#ACR	2.119	0.59	1321	20.016	0	0	0	0
Q9P2N5	RBM27	RBM27_HUMAN RNA-binding protein 27	TQTQRPNLIGLT#SGDMDVNPR	4.565	-0.74	522	44.274	0	0	0	0
Q9P2N5	RBM27	RBM27_HUMAN RNA-binding protein 27	TQTQRPNLIGLTS#GDMDVNPR	3.315	0.1	523	20.016	0	0	0	0
Q9P2N5	RBM27	RBM27_HUMAN RNA-binding protein 27	AANIVIQT#EPPVPVSINSNITR	2.864	-0.37	539	143.433	0	0	0	0
Q9P2N5	RBM27	RBM27_HUMAN RNA-binding protein 27	AANIVIQTEPPVPVS#INSNITR	3.448	0.82	546	121.423	0	0	0	0
Q9P2N5	RBM27	RBM27_HUMAN RNA-binding protein 27	MMS#KPQTSGAYVLNK	2.049	-0.46	733	50.686	0	0	0	0
Q9P2N6	KANSL3	KANL3_HUMAN KAT8 regulatory NSL complex subunit 3	LPAS#PSGSEDLSSVSSSPTSSPK	2.676	-0.57	523	31.351	0	0	0	0
Q9P2N6	KANSL3	KANL3_HUMAN KAT8 regulatory NSL complex subunit 3	LPASPSGSEDLS#SVSSSPTSSPK	2.937	1.61	531	50.686	0	0	0	0
Q9P2N6	KANSL3	KANL3_HUMAN KAT8 regulatory NSL complex subunit 3	SSSSEGGVS#ASPVPSVVSSSTAPSALHTLQSR	5.135	1.4	708	18.266	0	0	0	0
Q9P2N6	KANSL3	KANL3_HUMAN KAT8 regulatory NSL complex subunit 3	SSSSEGGVSAS#PVPSVVSSSTAPSALHTLQSR	3.483	-0.75	710	18.266	0	0	0	0
Q9P2N6	KANSL3	KANL3_HUMAN KAT8 regulatory NSL complex subunit 3	SSSSEGGVSASPVPS#VVSSSTAPSALHTLQSR	5.11	0.24	714	33.918	0	0	0	0
Q9P2N6	KANSL3	KANL3_HUMAN KAT8 regulatory NSL complex subunit 3	VPT#TITLTLR	2.292	-0.25	859	20.016	0	0	0	0
Q9P2T1	GMPR2	GMPR2_HUMAN GMP reductase 2	VTQQVNPIFS#EAC	1.673	0.81	345	51.579	0	0	0	0
Q9P2Y4	ZNF219	ZN219_HUMAN Zinc finger protein 219	YSNGPAVS#AGSLGMGAVSWSESR	2.858	1.62	36	49.851	0	0	0	0
Q9UBF8	PI4KB	PI4KB_HUMAN Phosphatidylinositol 4-kinase beta	S#VENLPECGITHEQR	3.623	2.33	428	121.61	0	0	0	0
Q9UBU6	FAM8A1	FA8A1_HUMAN Protein FAM8A1	GPPTT#AVPCPR	2.234	1.24	34	23.016	0	0	0	0
Q9UBV2	SEL1L	SE1L1_HUMAN Protein sel-1 homolog 1	TTLT#SDESVKDHTTAGR	4.486	-0.68	40	62.654	0	0	0	0
Q9UBV2	SEL1L	SE1L1_HUMAN Protein sel-1 homolog 1	TTLTSDESVKDHT#TAGR	4.298	-0.96	49	23.016	0	0	0	0
Q9UEW8	STK39	STK39_HUMAN STE20/SPS1-related proline-alanine-rich protein kinase	EAS#SCAVNLVLR	2.217	-0.98	448	23.016	0	0	0	0
Q9UEW8	STK39	STK39_HUMAN STE20/SPS1-related proline-alanine-rich protein kinase	LAS#GCDGSEIPDEVK	2.642	1.41	523	20.016	0	0	0	0
Q9UFC0	LRWD1	LRWD1_HUMAN Leucine-rich repeat and WD repeat-containing protein 1	ACASPSAQVEGS#PVAGSDGSQPAVK	1.902	-0.12	259	28.55	0	0	0	0
Q9UGK3	STAP2	STAP2_HUMAN Signal-transducing adaptor protein 2	KLPVSSAQPLFPT#AGLADMTAELQK	3.621	-0.61	381	102.688	0	0	0	0
Q9UGP4	LIMD1	LIMD1_HUMAN LIM domain-containing protein 1	SYLSSSAPSSSPAGLDGS#QQGAVPGLGPKPGCTDLGTGPK	2.683	2.28	360	53.923	0	0	0	0
Q9UGU0	TCF20	TCF20_HUMAN Transcription factor 20	VGQFGQHYQSS#ASSSSSSSFPSPQR	3.711	-1.52	238	20.016	0	0	0	0
Q9UH62	ARMCX3	ARMX3_HUMAN Armadillo repeat-containing X-linked protein 3	MAEGGS#GDVDDAGDCSGAR	2.542	1.13	43	113.204	0	0	0	0
Q9UHB9	SRP68	SRP68_HUMAN Signal recognition particle subunit SRP68	FET#FCLDPSLVTK	2.216	-0.19	560	44.274	0	0	0	0
Q9UHD8	2022-09-09	SEPT9_HUMAN Septin-9	SQEAT#EAAPSCVGDMADTPR	3.963	-0.05	242	38.855	0	0	0	0
Q9UHD8	2022-09-09	SEPT9_HUMAN Septin-9	SQEATEAAPS#CVGDMADTPR	4.278	0.54	247	23.016	0	0	0	0
Q9UHD9	UBQLN2	UBQL2_HUMAN Ubiquilin-2	SQNRPQGQS#T#QPSNAAGTNTTSASTPR	5.01	0.16	112	51.579	113	64.776	0	0
Q9UHD9	UBQLN2	UBQL2_HUMAN Ubiquilin-2	SQNRPQGQST#QPS#NAAGTNTTSASTPR	2.982	0.55	113	80.387	116	51.579	0	0
Q9UHD9	UBQLN2	UBQL2_HUMAN Ubiquilin-2	SQNRPQGQSTQPS#NAAGTNTTSASTPR	5.185	-0.44	116	77.206	0	0	0	0
Q9UHD9	UBQLN2	UBQL2_HUMAN Ubiquilin-2	SQNRPQGQSTQPS#NAAGT#NTTSASTPR	2.511	-1.04	116	97.686	121	80.387	0	0
Q9UHD9	UBQLN2	UBQL2_HUMAN Ubiquilin-2	SQNRPQGQSTQPSNAAGT#NTTSASTPR	4.397	0.78	121	40.309	0	0	0	0
Q9UHD9	UBQLN2	UBQL2_HUMAN Ubiquilin-2	SQNRPQGQSTQPSNAAGTNTT#SASTPR	2.699	-0.12	124	21.26	0	0	0	0
Q9UHI6	DDX20	DDX20_HUMAN Probable ATP-dependent RNA helicase DDX20	S#HSECGIIEK	1.244	0.15	520	37.613	0	0	0	0
Q9UHR5	SAP30BP	S30BP_HUMAN SAP30-binding protein	GT#TTNATSTTTTTASTAVADAQK	4.215	0.14	231	21.26	0	0	0	0
Q9UHR5	SAP30BP	S30BP_HUMAN SAP30-binding protein	GT#T#TNATSTTTTTASTAVADAQK	4.695	-0.41	231	18.266	232	20.016	0	0
Q9UHR5	SAP30BP	S30BP_HUMAN SAP30-binding protein	GTTTNAT#STTTTTASTAVADAQK	4.119	0.28	236	23.016	0	0	0	0
Q9UHR5	SAP30BP	S30BP_HUMAN SAP30-binding protein	KGTTTNAT#STTTTTASTAVADAQK	4.615	0.55	236	23.016	0	0	0	0
Q9UHR5	SAP30BP	S30BP_HUMAN SAP30-binding protein	GTTTNATS#TTTTTASTAVADAQK	4.072	-0.28	237	23.016	0	0	0	0
Q9UHR5	SAP30BP	S30BP_HUMAN SAP30-binding protein	GTTTNATST#TTTTASTAVADAQK	2.128	0.58	238	20.016	0	0	0	0
Q9UHR5	SAP30BP	S30BP_HUMAN SAP30-binding protein	GTTTNATST#T#TTTASTAVADAQK	3.043	0.99	238	35.567	239	17.602	0	0
Q9UHR5	SAP30BP	S30BP_HUMAN SAP30-binding protein	KGTTTNATSTT#TTTASTAVADAQK	4.171	-0.92	239	20.016	0	0	0	0
Q9UHR5	SAP30BP	S30BP_HUMAN SAP30-binding protein	KGTTTNATSTT#TTTASTAVADAQKR	5.075	0.18	239	20.016	0	0	0	0
Q9UHR5	SAP30BP	S30BP_HUMAN SAP30-binding protein	KGTTTNATSTTT#TTASTAVADAQK	3.803	-0.92	240	20.016	0	0	0	0
Q9UHR5	SAP30BP	S30BP_HUMAN SAP30-binding protein	KGTTTNATSTTT#T#TASTAVADAQK	3.77	0.8	240	17.028	241	20.016	0	0
Q9UHR5	SAP30BP	S30BP_HUMAN SAP30-binding protein	KGTTTNATSTTTT#TASTAVADAQK	3.79	0.05	241	37.613	0	0	0	0
Q9UHR5	SAP30BP	S30BP_HUMAN SAP30-binding protein	KGTTTNATSTTTT#TASTAVADAQKR	5.024	0.18	241	37.613	0	0	0	0
Q9UHR5	SAP30BP	S30BP_HUMAN SAP30-binding protein	KGTTTNATSTTTT#T#ASTAVADAQK	3.218	-0.68	241	15.288	242	17.028	0	0
Q9UHR5	SAP30BP	S30BP_HUMAN SAP30-binding protein	KGTTTNATSTTTTT#ASTAVADAQK	4.819	-0.81	242	20.016	0	0	0	0
Q9UHR5	SAP30BP	S30BP_HUMAN SAP30-binding protein	KGTTTNATSTTTTTAS#TAVADAQK	3.835	-1.79	244	20.016	0	0	0	0
Q9UHY1	NRBP1	NRBP_HUMAN Nuclear receptor-binding protein	NSTLNSAAVTVS#S	2.032	-0.48	534	20.016	0	0	0	0
Q9UI10	EIF2B4	EI2BD_HUMAN Translation initiation factor eIF-2B subunit delta	GAEPET#GSAVSAAQCQVGPTR	2.591	1.16	60	17.028	0	0	0	0
Q9UI10	EIF2B4	EI2BD_HUMAN Isoform 2 of Translation initiation factor eIF-2B subunit delta	GAEPET#GSAVSAAQCQGPTR	3.137	1.49	81	93.507	0	0	0	0
Q9UIF8	BAZ2B	BAZ2B_HUMAN Bromodomain adjacent to zinc finger domain protein 2B	LPSSAASS#T#TPTSSSTPSVASVVSK	2.361	0.64	14	17.028	15	20.016	0	0
Q9UIG0	BAZ1B	BAZ1B_HUMAN Tyrosine-protein kinase BAZ1B	KS#DGACDSPSSDKENSSQIAQDHQK	1.621	1.53	152	13.33	0	0	0	0
Q9UIG0	BAZ1B	BAZ1B_HUMAN Tyrosine-protein kinase BAZ1B	KSDGACDS#PSSDKENSSQIAQDHQK	1.758	-0.12	158	33.918	0	0	0	0
Q9UIU6	SIX4	SIX4_HUMAN Homeobox protein SIX4	MSSNIVS#NGISMTDILGSTSQDVK	3.476	-0.54	402	31.351	0	0	0	0
Q9UIU6	SIX4	SIX4_HUMAN Homeobox protein SIX4	VFLSSLAPSAVVYT#VPNTGQTIGSVK	1.433	-0.16	556	13.33	0	0	0	0
Q9UIU6	SIX4	SIX4_HUMAN Homeobox protein SIX4	DIADS#QPMSAPVASK	2.624	-0.16	640	71.586	0	0	0	0
Q9UIU6	SIX4	SIX4_HUMAN Homeobox protein SIX4	DIADSQPMS#APVASK	1.832	0.19	644	50.686	0	0	0	0
Q9UJS0	SLC25A13	CMC2_HUMAN Calcium-binding mitochondrial carrier protein Aralar2	NGEFFMS#PNDFVT#R	1.43	-1.69	36	1000	42	1000	0	0
Q9UJW0	DCTN4	DCTN4_HUMAN Dynactin subunit 4	LLQPDFQPVCAS#QLYPR	1.814	-0.15	260	37.613	0	0	0	0
Q9UJX4	ANAPC5	APC5_HUMAN Anaphase-promoting complex subunit 5	EEEVS#CSGPLSQK	2.354	-1.68	202	23.016	0	0	0	0
Q9UJZ1	STOML2	STML2_HUMAN Stomatin-like protein 2, mitochondrial	ES#LNASIVDAINQAADCWGIR	2.003	0.01	152	31.923	0	0	0	0
Q9UJZ1	STOML2	STML2_HUMAN Stomatin-like protein 2, mitochondrial	ESLNAS#IVDAINQAADCWGIR	2.249	1.1	156	37.613	0	0	0	0
Q9UK61	FAM208A	F208A_HUMAN Protein FAM208A	HVIPVS#SSDFNNK	1.997	-0.99	1124	20.016	0	0	0	0
Q9UKA4	AKAP11	AKA11_HUMAN A-kinase anchor protein 11	DLSES#VIQEAFIELSQVDVTFTTK	3.224	1.59	696	73.395	0	0	0	0
Q9UKA4	AKAP11	AKA11_HUMAN A-kinase anchor protein 11	DLSESVIQEAFIELS#QVDVTFTTK	2.33	-0.06	706	93.507	0	0	0	0
Q9UKA4	AKAP11	AKA11_HUMAN A-kinase anchor protein 11	YVSAES#VVPSTQAVTFSPSFHNQAIMVTKPVQEYK	2.922	0.27	732	15.288	0	0	0	0
Q9UKD1	GMEB2	GMEB2_HUMAN Glucocorticoid modulatory element-binding protein 2	VVS#TLPSTVLGK	2.296	0.68	403	20.016	0	0	0	0
Q9UKM7	MAN1B1	MA1B1_HUMAN Endoplasmic reticulum mannosyl-oligosaccharide 1,2-alpha-mannosidase	ADT#DPENLPEISSQK	2.13	-1.36	144	154.712	0	0	0	0
Q9UKV3	ACIN1	ACINU_HUMAN Apoptotic chromatin condensation inducer in the nucleus	GIT#EECLKQPSLEQK	1.381	1.28	543	15.288	0	0	0	0
Q9UKV8	AGO2	AGO2_HUMAN Protein argonaute-2	S#FFTASEGCSNPLGGGR	1.457	4.48	180	18.266	0	0	0	0
Q9UKV8	AGO2	AGO2_HUMAN Protein argonaute-2	SFFTAS#EGCSNPLGGGR	2.678	-0.89	185	72.049	0	0	0	0
Q9UKY1	ZHX1	ZHX1_HUMAN Zinc fingers and homeoboxes protein 1	EENAEQAES#TEVSSSGISISK	1.683	1.09	168	20.016	0	0	0	0
Q9UKY1	ZHX1	ZHX1_HUMAN Zinc fingers and homeoboxes protein 1	ENEIKPDREEIVENPS#S#SASESNTSTSIVNR	7.692	-1.12	226	40.309	227	47.277	0	0
Q9UKY1	ZHX1	ZHX1_HUMAN Zinc fingers and homeoboxes protein 1	ENEIKPDREEIVENPSS#S#ASESNTSTSIVNR	5.186	-0.18	227	16.522	228	18.266	0	0
Q9UKY1	ZHX1	ZHX1_HUMAN Zinc fingers and homeoboxes protein 1	IHPSTASTVVT#PAAVLPGLAQVITAVSAQQNSNLIPK	1.555	-1.4	252	38.415	0	0	0	0
Q9UKY1	ZHX1	ZHX1_HUMAN Zinc fingers and homeoboxes protein 1	SQVPAAQPT#AETKPATAAVPTSQSVK	3.653	0.76	437	80.387	0	0	0	0
Q9UKY1	ZHX1	ZHX1_HUMAN Zinc fingers and homeoboxes protein 1	SQVPAAQPTAET#KPATAAVPTSQSVK	1.865	0.2	440	14.061	0	0	0	0
Q9UKY1	ZHX1	ZHX1_HUMAN Zinc fingers and homeoboxes protein 1	SQVPAAQPTAETKPAT#AAVPTSQSVK	3.977	-0.33	444	30.814	0	0	0	0
Q9UKY1	ZHX1	ZHX1_HUMAN Zinc fingers and homeoboxes protein 1	SQVPAAQPTAETKPATAAVPT#SQSVK	3.086	0.56	449	85.626	0	0	0	0
Q9UKY7	CDV3	CDV3_HUMAN Protein CDV3 homolog	TAPVQAPPAPVIVTET#PEPAMTSGVYRPPGAR	3.715	4.05	159	67.368	0	0	0	0
Q9UL68	MYT1L	MYT1L_HUMAN Myelin transcription factor 1-like protein	LSGEQMLT#IK	1.267	-1.32	1050	77.206	0	0	0	0
Q9ULA0	DNPEP	DNPEP_HUMAN Aspartyl aminopeptidase	RIS#ASCQHPTAFEEAIPK	3.483	-0.64	324	37.613	0	0	0	0
Q9ULA0	DNPEP	DNPEP_HUMAN Aspartyl aminopeptidase	ISASCQHPT#AFEEAIPK	1.683	-0.12	331	31.351	0	0	0	0
Q9ULH7	MKL2	MKL2_HUMAN MKL/myocardin-like protein 2	VSESPSPVTTNT#PAQFASVSPTVPEFLK	2.987	0.33	217	58.868	0	0	0	0
Q9ULH7	MKL2	MKL2_HUMAN MKL/myocardin-like protein 2	QPIPVAS#HAVGQPVSTGGQTLVAK	3.143	0.68	647	41.343	0	0	0	0
Q9ULJ3	ZBTB21	ZBT21_HUMAN Zinc finger and BTB domain-containing protein 21	LGLVIPS#SGSGSGNQSIDR	3.492	0.64	319	44.274	0	0	0	0
Q9ULL5	PRR12	PRR12_HUMAN Isoform 3 of Proline-rich protein 12	GGET#PEGLATSVVHYGAGAK	3.348	1.17	738	149.654	0	0	0	0
Q9ULM3	YEATS2	YETS2_HUMAN YEATS domain-containing protein 2	GFPAST#EAER	1.551	0.6	389	23.016	0	0	0	0
Q9ULM3	YEATS2	YETS2_HUMAN YEATS domain-containing protein 2	QPGQVIGAT#TPSTGSPTNK	2.297	1.98	513	20.016	0	0	0	0
Q9ULM3	YEATS2	YETS2_HUMAN YEATS domain-containing protein 2	QEPGEAPHVPAT#GAASQSPLPQYVTVK	3.357	-0.66	604	14.061	0	0	0	0
Q9ULM3	YEATS2	YETS2_HUMAN YEATS domain-containing protein 2	QEPGEAPHVPATGAAS#QSPLPQYVTVK	2.547	0.76	608	14.061	0	0	0	0
Q9ULM3	YEATS2	YETS2_HUMAN YEATS domain-containing protein 2	AIVSGGGGT#IVAQPVQTLTK	1.481	-0.82	708	13.33	0	0	0	0
Q9ULM3	YEATS2	YETS2_HUMAN YEATS domain-containing protein 2	QLTTGSVVQGT#LGVSTSSAQGQQTLK	3.77	-0.82	885	46.97	0	0	0	0
Q9ULT8	HECTD1	HECD1_HUMAN E3 ubiquitin-protein ligase HECTD1	LAPGYDPDT#VASPKPVSSTVSGTTQSWSSLVK	2.294	0.33	1342	16.522	0	0	0	0
Q9ULT8	HECTD1	HECD1_HUMAN E3 ubiquitin-protein ligase HECTD1	TPGESSAISMGIVS#VSSPDVSSVSELTNK	2.458	2.12	1485	31.351	0	0	0	0
Q9ULU4	ZMYND8	PKCB1_HUMAN Protein kinase C-binding protein 1	T#PPSTTVGSHSPPETPVLTR	3.31	-0.79	746	72.827	0	0	0	0
Q9ULV4	CORO1C	COR1C_HUMAN Coronin-1C	KCDLIS#IPK	1.478	1.02	424	37.613	0	0	0	0
Q9ULV4	CORO1C	COR1C_HUMAN Coronin-1C	S#IKDTICNQDER	2.654	-0.27	450	71.586	0	0	0	0
Q9ULX6	AKAP8L	AKP8L_HUMAN A-kinase anchor protein 8-like	YDS#YESCDSR	1.514	-2.15	124	65.076	0	0	0	0
Q9UMS6	SYNPO2	SYNP2_HUMAN Isoform 2 of Synaptopodin-2	S#VPPPISTSPWVYQPTYSYSSKPTDGLEK	2.276	-1.75	1096	14.061	0	0	0	0
Q9UN79	SOX13	SOX13_HUMAN Transcription factor SOX-13	APELPNT#SSSPSLK	2.128	0.39	307	20.016	0	0	0	0
Q9UPN6	SCAF8	SCAF8_HUMAN Protein SCAF8	ET#VQTTQSPTPVEK	3.115	0.49	611	54.711	0	0	0	0
Q9UPN6	SCAF8	SCAF8_HUMAN Protein SCAF8	SSEPVKET#VQTTQSPTPVEK	3.626	0.82	611	54.711	0	0	0	0
Q9UPN6	SCAF8	SCAF8_HUMAN Protein SCAF8	ETVQT#TQSPTPVEK	1.726	1.32	614	16.069	0	0	0	0
Q9UPN6	SCAF8	SCAF8_HUMAN Protein SCAF8	SSEPVKETVQT#TQSPTPVEK	3.611	0.19	614	20.016	0	0	0	0
Q9UPN7	PPP6R1	PP6R1_HUMAN Serine/threonine-protein phosphatase 6 regulatory subunit 1	VT#EPSAPCQALVSIGDLQATFHGIR	3.419	0.65	789	30.31	0	0	0	0
Q9UPN9	TRIM33	TRI33_HUMAN E3 ubiquitin-protein ligase TRIM33	QHSNPGHAGPFPVVS#VHNTTINPTSPTTATMANANR	8.561	-0.5	634	15.288	0	0	0	0
Q9UPN9	TRIM33	TRI33_HUMAN E3 ubiquitin-protein ligase TRIM33	QHSNPGHAGPFPVVSVHNTTINPT#SPTTATMANANR	4.385	0.47	643	14.336	0	0	0	0
Q9UPN9	TRIM33	TRI33_HUMAN E3 ubiquitin-protein ligase TRIM33	QEPGT#EDEICSFSGGVK	3.002	-0.83	781	47.631	0	0	0	0
Q9UPN9	TRIM33	TRI33_HUMAN E3 ubiquitin-protein ligase TRIM33	VKQEPGT#EDEICSFSGGVK	4.084	-0.2	781	110.37	0	0	0	0
Q9UPQ9	TNRC6B	TNR6B_HUMAN Trinucleotide repeat-containing gene 6B protein	DNTTGSNSS#LNTSLPSPGAWPYSASDNSFTNVHSTSAK	4.27	-5.95	1532	21.26	0	0	0	0
Q9UPT8	ZC3H4	ZC3H4_HUMAN Zinc finger CCCH domain-containing protein 4	QQTSSRPPAS#VGELSSSGLGDPR	2.602	0.45	835	13.33	0	0	0	0
Q9UPX8	SHANK2	SHAN2_HUMAN SH3 and multiple ankyrin repeat domains protein 2	S#PEIMSTISGTR	2.471	-0.06	1282	88.334	0	0	0	0
Q9UPX8	SHANK2	SHAN2_HUMAN SH3 and multiple ankyrin repeat domains protein 2	SPEIMS#TISGTR	2.602	1.49	1287	23.016	0	0	0	0
Q9UPX8	SHANK2	SHAN2_HUMAN SH3 and multiple ankyrin repeat domains protein 2	SPEIMST#ISGTR	2.121	-0.53	1288	23.016	0	0	0	0
Q9UPY3	DICER1	DICER_HUMAN Endoribonuclease Dicer	SFISIS#NSSSAENDNYCK	1.916	6.41	1111	20.016	0	0	0	0
Q9UPY3	DICER1	DICER_HUMAN Endoribonuclease Dicer	NLS#VSCAAASVASSR	2.938	3.7	1618	44.274	0	0	0	0
Q9UPY3	DICER1	DICER_HUMAN Endoribonuclease Dicer	NLSVS#CAAASVASSR	1.57	-1.25	1620	44.274	0	0	0	0
Q9UQ35	SRRM2	SRRM2_HUMAN Serine/arginine repetitive matrix protein 2	TS#VPENHAQSR	2.283	0.16	2171	23.016	0	0	0	0
Q9UQ35	SRRM2	SRRM2_HUMAN Serine/arginine repetitive matrix protein 2	IPAAS#AAAMNLASAR	3.048	0.87	2236	182.327	0	0	0	0
Q9UQ35	SRRM2	SRRM2_HUMAN Serine/arginine repetitive matrix protein 2	T#PQAPASANLVGPR	2.823	-0.22	2329	149.654	0	0	0	0
Q9UQ35	SRRM2	SRRM2_HUMAN Serine/arginine repetitive matrix protein 2	TPQAPAS#ANLVGPR	2.266	-0.41	2335	132.939	0	0	0	0
Q9UQ35	SRRM2	SRRM2_HUMAN Serine/arginine repetitive matrix protein 2	S#AHATAPVNIAGSR	2.052	-0.47	2343	50.686	0	0	0	0
Q9UQ35	SRRM2	SRRM2_HUMAN Serine/arginine repetitive matrix protein 2	T#AAALAPASLTSAR	1.34	-1.26	2357	117.111	0	0	0	0
Q9UQ35	SRRM2	SRRM2_HUMAN Serine/arginine repetitive matrix protein 2	TAAALAPAS#LTSAR	2.581	-1.05	2365	20.016	0	0	0	0
Q9UQ35	SRRM2	SRRM2_HUMAN Serine/arginine repetitive matrix protein 2	MAPALS#GANLTSPR	1.709	0.51	2376	88.334	0	0	0	0
Q9UQ35	SRRM2	SRRM2_HUMAN Serine/arginine repetitive matrix protein 2	VPLS#AYER	1.374	-0.47	2388	1000	0	0	0	0
Q9UQR0	SCML2	SCML2_HUMAN Sex comb on midleg-like protein 2	NPMYIHT#SVSQDFSR	3.584	0.13	567	20.016	0	0	0	0
Q9UQR1	ZNF148	ZN148_HUMAN Zinc finger protein 148	TSQNDAYLNSPS#LNFVTDNQTLPNQPAFSSIDK	3.494	1.03	627	14.061	0	0	0	0
Q9Y277	VDAC3	VDAC3_HUMAN Voltage-dependent anion-selective channel protein 3	S#CSGVEFSTSGHAYTDTGK	3.813	-0.03	35	21.26	0	0	0	0
Q9Y277	VDAC3	VDAC3_HUMAN Voltage-dependent anion-selective channel protein 3	TKSCS#GVEFSTSGHAYTDTGK	5.896	-1.39	37	21.26	0	0	0	0
Q9Y277	VDAC3	VDAC3_HUMAN Voltage-dependent anion-selective channel protein 3	SCSGVEFS#TSGHAYTDTGK	1.428	0.38	42	20.016	0	0	0	0
Q9Y2D4	EXOC6B	EXC6B_HUMAN Exocyst complex component 6B	EIESTDT#ACIGPTLR	2.426	0.26	30	40.309	0	0	0	0
Q9Y2H0	DLGAP4	DLGP4_HUMAN Disks large-associated protein 4	S#LPDCTPHPNSISIDAGPR	2.51	0.91	732	51.579	0	0	0	0
Q9Y2U8	LEMD3	MAN1_HUMAN Inner nuclear membrane protein Man1	WIQPS#ASCDK	1.409	0.2	751	17.028	0	0	0	0
Q9Y2W6	TDRKH	TDRKH_HUMAN Tudor and KH domain-containing protein	VLLIS#GFPVQVCK	1.423	-0.97	102	43.596	0	0	0	0
Q9Y2X3	NOP58	NOP58_HUMAN Nucleolar protein 58	T#YDPSGDSTLPTCSK	1.39	0.03	427	37.613	0	0	0	0
Q9Y2X3	NOP58	NOP58_HUMAN Nucleolar protein 58	TYDPS#GDSTLPTCSK	1.728	-0.17	431	62.654	0	0	0	0
Q9Y2X3	NOP58	NOP58_HUMAN Nucleolar protein 58	TYDPSGDST#LPTCSK	1.832	0.04	435	54.711	0	0	0	0
Q9Y2X7	GIT1	GIT1_HUMAN ARF GTPase-activating protein GIT1	KGVSASAVPFTPSSPLLS#CSQEGSR	3.151	1.65	575	67.368	0	0	0	0
Q9Y2X7	GIT1	GIT1_HUMAN ARF GTPase-activating protein GIT1	GVSASAVPFTPSSPLLSCS#QEGSR	1.841	2.19	577	20.016	0	0	0	0
Q9Y2X9	ZNF281	ZN281_HUMAN Zinc finger protein 281	T#PTSQSYR	1.602	0.27	888	44.274	0	0	0	0
Q9Y3A3	MOB4	PHOCN_HUMAN MOB-like protein phocein	HTLDGAACLLNS#NK	3.085	-0.51	138	71.586	0	0	0	0
Q9Y3D2	MSRB2	MSRB2_HUMAN Methionine-R-sulfoxide reductase B2, mitochondrial	GQAGGGGPGT#GPGLGEAGSLATCELPLAK	3.893	-0.65	32	74.62	0	0	0	0
Q9Y3D2	MSRB2	MSRB2_HUMAN Methionine-R-sulfoxide reductase B2, mitochondrial	GQAGGGGPGTGPGLGEAGS#LATCELPLAK	4.249	0.45	41	33.918	0	0	0	0
Q9Y3E2	BOLA1	BOLA1_HUMAN BolA-like protein 1	ENS#QLDTSPPCLGGNKK	2.575	1.86	118	31.351	0	0	0	0
Q9Y3E2	BOLA1	BOLA1_HUMAN BolA-like protein 1	ENSQLDT#SPPCLGGNKK	2.148	0.84	122	20.016	0	0	0	0
Q9Y3L3	SH3BP1	3BP1_HUMAN SH3 domain-binding protein 1	S#SPPAPPLPPGSGSPGTPQALPR	1.796	0.4	585	22.98	0	0	0	0
Q9Y3S1	WNK2	WNK2_HUMAN Serine/threonine-protein kinase WNK2	T#LLYQEHVPTSSASAGTPVEVGDR	4.165	0.05	1595	140.704	0	0	0	0
Q9Y3S1	WNK2	WNK2_HUMAN Serine/threonine-protein kinase WNK2	TLLYQEHVPT#SSASAGTPVEVGDR	4.069	0.71	1604	20.016	0	0	0	0
Q9Y3S1	WNK2	WNK2_HUMAN Serine/threonine-protein kinase WNK2	TLLYQEHVPT#SSASAGTPVEVGDRDFTLEPLR	4.201	0	1604	21.26	0	0	0	0
Q9Y3S1	WNK2	WNK2_HUMAN Serine/threonine-protein kinase WNK2	TLLYQEHVPT#SSASAGTPVEVGDRDFTLEPLRGDQPR	3.179	0.21	1604	21.26	0	0	0	0
Q9Y3Z3	SAMHD1	SAMH1_HUMAN Deoxynucleoside triphosphate triphosphohydrolase SAMHD1	ENEIT#GALLPCLDESR	3.121	-0.03	74	83.991	0	0	0	0
Q9Y4E8	USP15	UBP15_HUMAN Ubiquitin carboxyl-terminal hydrolase 15	NS#NYCLPSYTAYK	2.41	3.72	261	33.918	0	0	0	0
Q9Y4F5	CEP170B	C170B_HUMAN Centrosomal protein of 170 kDa protein B	RSEALPEHT#PYCEASNPRPEK	3.436	0.56	138	54.711	0	0	0	0
Q9Y4K1	AIM1	AIM1_HUMAN Absent in melanoma 1 protein	QMDS#AVCMPMK	1.661	0.48	709	65.076	0	0	0	0
Q9Y4L1	HYOU1	HYOU1_HUMAN Hypoxia up-regulated protein 1	LGNT#ISSLFGGGTTPDAK	4.534	0.38	580	37.613	0	0	0	0
Q9Y520	PRRC2C	PRC2C_HUMAN Protein PRRC2C	QES#ENSCNKEEEPVFTR	3.561	-1.93	616	15.288	0	0	0	0
Q9Y520	PRRC2C	PRC2C_HUMAN Protein PRRC2C	SVEDVRPHHTDANNQS#ACFEAPDQK	2.714	0.59	893	18.266	0	0	0	0
Q9Y520	PRRC2C	PRC2C_HUMAN Protein PRRC2C	AVS#EMSTEIGTMISVSSAEYGTNAK	2.123	-1.51	2162	39.793	0	0	0	0
Q9Y520	PRRC2C	PRC2C_HUMAN Protein PRRC2C	AVSEMST#EIGTMISVSSAEYGTNAK	4.258	-0.52	2166	45.742	0	0	0	0
Q9Y520	PRRC2C	PRC2C_HUMAN Protein PRRC2C	AVSEMSTEIGT#MISVSSAEYGTNAK	2.487	0.12	2170	28.55	0	0	0	0
Q9Y520	PRRC2C	PRC2C_HUMAN Protein PRRC2C	ESVTDYT#TPSSSLPNTVATNNTK	4.098	-0.86	2191	20.016	0	0	0	0
Q9Y520	PRRC2C	PRC2C_HUMAN Protein PRRC2C	MEDT#LVNNVPLPNTLPLPK	1.497	0.95	2211	38.415	0	0	0	0
Q9Y520	PRRC2C	PRC2C_HUMAN Protein PRRC2C	MEDTLVNNVPLPNT#LPLPK	1.928	0.95	2221	72.237	0	0	0	0
Q9Y520	PRRC2C	PRC2C_HUMAN Protein PRRC2C	ETIQQSS#SLTSVPPTTFSLTFK	1.839	1.29	2234	20.016	0	0	0	0
Q9Y520	PRRC2C	PRC2C_HUMAN Protein PRRC2C	RETIQQSSSLT#SVPPTTFSLTFK	1.872	0.59	2237	17.028	0	0	0	0
Q9Y520	PRRC2C	PRC2C_HUMAN Protein PRRC2C	ETIQQSSSLT#S#VPPTTFSLTFK	2.055	0.47	2237	14.061	2238	14.061	0	0
Q9Y520	PRRC2C	PRC2C_HUMAN Protein PRRC2C	RETIQQSSSLTS#VPPTTFSLTFK	4.776	-0.26	2238	93.8	0	0	0	0
Q9Y520	PRRC2C	PRC2C_HUMAN Protein PRRC2C	RETIQQSSSLTSVPPT#TFSLTFK	5.553	1.41	2242	71.586	0	0	0	0
Q9Y520	PRRC2C	PRC2C_HUMAN Protein PRRC2C	SQPAFMQSSLS#QPSVVLSGTAIHNFPTVQHQELAK	7.766	-0.1	2479	36.529	0	0	0	0
Q9Y520	PRRC2C	PRC2C_HUMAN Protein PRRC2C	S#TTPTSSPFR	2.122	-0.48	2680	44.274	0	0	0	0
Q9Y580	RBM7	RBM7_HUMAN RNA-binding protein 7	T#MDNMTSSAQIIQR	2.179	-0.42	120	47.631	0	0	0	0
Q9Y5B6	PAXBP1	PAXB1_HUMAN PAX3- and PAX7-binding protein 1	VFEDVLES#FYSIDCIK	2.276	-2.26	591	65.076	0	0	0	0
Q9Y5B6	PAXBP1	PAXB1_HUMAN PAX3- and PAX7-binding protein 1	VFEDVLESFYS#IDCIK	1.781	0.84	594	33.918	0	0	0	0
Q9Y5L0	TNPO3	TNPO3_HUMAN Transportin-3	IVCT#PGQGLGDLR	1.642	1.28	313	52.041	0	0	0	0
Q9Y5M8	SRPRB	SRPRB_HUMAN Signal recognition particle receptor subunit beta	DT#QTSITDSCAVYR	1.898	-1.22	92	37.613	0	0	0	0
Q9Y5M8	SRPRB	SRPRB_HUMAN Signal recognition particle receptor subunit beta	DTQT#SITDSCAVYR	1.836	-0.29	94	18.266	0	0	0	0
Q9Y5M8	SRPRB	SRPRB_HUMAN Signal recognition particle receptor subunit beta	DTQTS#ITDSCAVYR	3.325	-0.01	95	44.274	0	0	0	0
Q9Y5M8	SRPRB	SRPRB_HUMAN Signal recognition particle receptor subunit beta	DTQTSIT#DSCAVYR	3.208	-0.35	97	44.274	0	0	0	0
Q9Y5M8	SRPRB	SRPRB_HUMAN Signal recognition particle receptor subunit beta	DTQTSITDS#CAVYR	3.354	-0.79	99	44.274	0	0	0	0
Q9Y5Z7	HCFC2	HCFC2_HUMAN Host cell factor 2	T#VIPETSVSSTVSSTQTMVTQQTIK	1.934	-0.21	506	45.171	0	0	0	0
Q9Y618	NCOR2	NCOR2_HUMAN Nuclear receptor corepressor 2	QIGAIS#QGMSVQLHVPYSEHAK	3.833	0.65	1134	50.686	0	0	0	0
Q9Y618	NCOR2	NCOR2_HUMAN Nuclear receptor corepressor 2	QIGAISQGMS#VQLHVPYSEHAK	3.593	0.55	1138	72.827	0	0	0	0
Q9Y618	NCOR2	NCOR2_HUMAN Nuclear receptor corepressor 2	APVGPVT#MGLPLPMDPK	1.277	0.09	1157	1000	0	0	0	0
Q9Y618	NCOR2	NCOR2_HUMAN Nuclear receptor corepressor 2	AIS#SASIEGLMGR	2.255	-0.09	1331	20.016	0	0	0	0
Q9Y618	NCOR2	NCOR2_HUMAN Nuclear receptor corepressor 2	S#RPGTASSSGGSIAR	1.457	-1.41	1518	50.686	0	0	0	0
Q9Y618	NCOR2	NCOR2_HUMAN Nuclear receptor corepressor 2	GS#PVTTREPTPR	2.6	-0.63	1566	101.179	0	0	0	0
Q9Y618	NCOR2	NCOR2_HUMAN Nuclear receptor corepressor 2	GSPVTTREPT#PR	2.86	-0.95	1574	31.351	0	0	0	0
Q9Y618	NCOR2	NCOR2_HUMAN Nuclear receptor corepressor 2	GS#EPRPLVPPVSGHATIAR	2.381	-0.21	1987	150.12	0	0	0	0
Q9Y618	NCOR2	NCOR2_HUMAN Nuclear receptor corepressor 2	GSEPRPLVPPVS#GHATIAR	3.204	-1.08	1997	176.411	0	0	0	0
Q9Y618	NCOR2	NCOR2_HUMAN Nuclear receptor corepressor 2	NLAPHHAS#PDPPAPPASASDPHR	3.719	-0.26	2016	133.626	0	0	0	0
Q9Y618	NCOR2	NCOR2_HUMAN Nuclear receptor corepressor 2	VVT#LAQHISEVITQDYTR	3.668	0	2142	126.914	0	0	0	0
Q9Y618	NCOR2	NCOR2_HUMAN Nuclear receptor corepressor 2	VVTLAQHISEVIT#QDYTR	3.019	-0.4	2152	71.586	0	0	0	0
Q9Y692	GMEB1	GMEB1_HUMAN Glucocorticoid modulatory element-binding protein 1	YAT#VVSSAK	1.682	1.18	450	54.711	0	0	0	0
Q9Y692	GMEB1	GMEB1_HUMAN Glucocorticoid modulatory element-binding protein 1	YATVVS#SAK	1.466	0.54	453	23.016	0	0	0	0
Q9Y6A5	TACC3	TACC3_HUMAN Transforming acidic coiled-coil-containing protein 3	HGGVCAPAAVAT#SPPGAIPK	1.526	0.62	249	20.016	0	0	0	0
Q9Y6E0	STK24	STK24_HUMAN Serine/threonine-protein kinase 24	S#QACGGNLGSIEELR	2.445	-0.05	391	40.309	0	0	0	0
Q9Y6E2	BZW2	BZW2_HUMAN Basic leucine zipper and W2 domain-containing protein 2	LS#QECPIK	1.583	-0.34	267	54.711	0	0	0	0
Q9Y6G9	DYNC1LI1	DC1L1_HUMAN Cytoplasmic dynein 1 light intermediate chain 1	S#VSSNVASVSPIPAGSK	2.232	-0.55	412	20.016	0	0	0	0
Q9Y6K5	OAS3	OAS3_HUMAN 2'-5'-oligoadenylate synthase 3	AGSKPPSCPAPGPTGAAS#IVPSVPGMALDLSQIPTK	2.745	-0.59	396	14.63	0	0	0	0
Q9Y6K5	OAS3	OAS3_HUMAN 2'-5'-oligoadenylate synthase 3	AGSKPPSCPAPGPTGAASIVPS#VPGMALDLSQIPTK	1.895	1.69	400	14.63	0	0	0	0
Q9Y6Q9	NCOA3	NCOA3_HUMAN Nuclear receptor coactivator 3	ESSVSVT#SPSGVSSSTSGGVSSTSNMHGSLLQEK	1.819	1.32	654	21.26	0	0	0	0
Q9Y6Q9	NCOA3	NCOA3_HUMAN Nuclear receptor coactivator 3	ESSVSVTS#PSGVSSSTSGGVSSTSNMHGSLLQEK	3.194	-0.97	655	21.26	0	0	0	0
Q9Y6Q9	NCOA3	NCOA3_HUMAN Nuclear receptor coactivator 3	AVS#LDSPVSVGSSPPVK	1.794	0.09	857	33.918	0	0	0	0
Q9Y6Q9	NCOA3	NCOA3_HUMAN Nuclear receptor coactivator 3	AVSLDS#PVSVGSSPPVK	1.507	0.17	860	15.661	0	0	0	0
Q9Y6Q9	NCOA3	NCOA3_HUMAN Nuclear receptor coactivator 3	NVT#VTQTPSSGDWGLPNSK	2.232	-0.05	910	20.016	0	0	0	0
Q9Y6Q9	NCOA3	NCOA3_HUMAN Nuclear receptor coactivator 3	NVTVT#QTPSSGDWGLPNSK	2.419	-0.26	912	20.016	0	0	0	0
Q9Y6Q9	NCOA3	NCOA3_HUMAN Nuclear receptor coactivator 3	NVTVTQT#PSSGDWGLPNSK	2.502	1.01	914	20.016	0	0	0	0
Q9Y6W3	CAPN7	CAN7_HUMAN Calpain-7	AHFPLGANPFLERPQS#FISPQSCDAQGQR	1.318	0.75	190	16.522	0	0	0	0
Q9Y6W3	CAPN7	CAN7_HUMAN Calpain-7	AHFPLGANPFLERPQSFIS#PQSCDAQGQR	3.455	-0.33	193	15.661	0	0	0	0
Q9Y6X8	ZHX2	ZHX2_HUMAN Zinc fingers and homeoboxes protein 2	NNQTVLEQS#IETTNHVVSITTSGPGTGDSDSGISVSK	2.955	3.16	155	16.522	0	0	0	0
Q9Y6X8	ZHX2	ZHX2_HUMAN Zinc fingers and homeoboxes protein 2	DQLAIAAS#R	2.521	0.87	516	1000	0	0	0	0
